# Supplementary material for: Comparative genomics of Thermus thermophilus and Deinococcus radiodurans: divergent routes of adaptation to thermophily and radiation resistance
Source: BMC Evol Biol. 2005 Oct 20;5:57. doi: 10.1186/1471-2148-5-57 (PMC1274311; doi:10.1186/1471-2148-5-57)
Supplement: Additional File 2 — contains the assignments of DR and TT proteins to the COG database. [file 1471-2148-5-57-S2.xls]

## Sheet: DR_COG
gene	gi	start	end	chain	len	category	gene name	new COG	COG annotation	Annotation
DR0001	6457660	1	1182	-	393	L	DnaN	COG0592	DNA polymerase sliding clamp subunit (PCNA homolog)	DNA polymerase III, beta subunit, DnaN
DR0002	6457661	1904	3268	-	454	L	DnaA	COG0593	ATPase involved in DNA replication initiation	AAA superfamily ATPase, DnaA
DR0003	6457667	3412	4287	+	291		DdrC (Battista)			Uncharacterized conserved protein, two low complexity regions
DR0004	6457662	4378	5430	+	350	LR		COG0494	NTP pyrophosphohydrolases including oxidative damage repair enzymes	NTP pyrophosphohydrolase (MutT family), 2 domains
DR0005	6457663	5438	6115	+	225	K		COG1378	Predicted transcriptional regulators	HTH domain containing transcription regulator
DR0006	6457664	6162	6944	-	260	R		COG2220	Predicted Zn-dependent hydrolases of the beta-lactamase fold	Zn-dependent hydrolases of the beta-lactamase fold
DR0007	6457665	6986	7822	+	278	S		COG1624	Uncharacterized conserved protein	Uncharacterized conserved protein contains two membrane domain and DUF147 domain
DR0008	6457668	7819	8859	+	346					Uncharacterized secreted protein
DR0009	6457666	8925	10283	+	452	STRESS, V		COG2720	Uncharacterized vancomycin resistance protein	Uncharacterized conserved protein, homolog of vancomycin resistance protein VanW
DR0010	15807617	10413	11615	+	400	L		COG3385	Transposase and inactivated derivatives	Transposase
DR0011	6457670	11855	12736	-	293	MG		COG0702	Predicted nucleoside-diphosphate-sugar epimerases	Nucleoside-diphosphate-sugar epimerase
DR0012	6457671	13333	14199	-	288	K		COG1475	Predicted transcriptional regulators	ParB/SpoJ-like plasmid replication protein, contains ParB nuclease domain
DR0013	6457672	14183	15073	-	296	D	ParA/Soj	COG1192	ATPases involved in chromosome partitioning	ATPase involved in plasmide/chromosome partitioning, ParA/Soj-like
DR0014	6457673	15101	15862	-	253	M	GidB	COG0357	Predicted S-adenosylmethionine-dependent methyltransferase involved in bacterial cell division	SAM-dependent methyltransferase involved in bacterial cell division
DR0015	6457677	15859	16215	-	118					Uncharacterized conserved protein
DR0016	6457674	16307	17047	-	246	K		COG0846	NAD-dependent protein deacetylases, SIR2 family	NAD-dependent deacetylase (regulatory protein SIR2 homolog), SIR2 family
DR0017	6457675	17147	17557	-	136	S		COG3877	Uncharacterized protein conserved in bacteria	Uncharacterized protein conserved in bacteria
DR0018	6457678	17568	18185	-	205					Uncharacterized conserved protein, low comlexity
DR0019	6457679	18182	19063	-	293	S		COG3595	Uncharacterized conserved protein	Uncharacterized conserved protein
DR0020	6457676	19258	20643	+	461	K		COG0557	Exoribonuclease R	VacB type ribonuclease
DR0021	6457691	20768	21034	+	88					Uncharacterized conserved protein
DR0022	6457681	21162	21761	-	199					Uracil DNA glycosilase
DR0023	6457682	22233	22766	+	177	F	PurE	COG0041	Phosphoribosylcarboxyaminoimidazole (NCAIR) mutase	Phosphoribosylaminoimidazole carboxylase, PurE
DR0024	6457683	22763	23875	+	370	F	PurK	COG0026	Phosphoribosylaminoimidazole carboxylase (NCAIR synthetase)	Phosphoribosylaminoimidazole carboxylase, PURK
DR0025	6457684	23983	25182	+	399	STRESS, V		COG2720	Uncharacterized vancomycin resistance protein	Uncharacterized conserved protein, homolog of vancomycin resistance protein VanW
DR0026	6457685	25273	26082	+	269	QR		COG0500	SAM-dependent methyltransferases	SAM-methyltransferase, ubiE/GerC2/bioC-like
DR0027	6457686	26166	27968	-	600	D	GidA	COG0445	NAD/FAD-utilizing enzyme apparently involved in cell division	NAD/FAD-utilizing enzyme apparently involved in cell division, GidA (glucose inhibited division protein A)
DR0028	6457687	28040	29674	+	544	E		COG0520	Selenocysteine lyase/Cysteine desulfurase	NifS-family aminotransferase
DR0029	6457688	29796	30941	+	381	C	OdbA	COG1071	Pyruvate/2-oxoglutarate dehydrogenase complex, dehydrogenase (E1) component, eukaryotic type, alpha subunit	2-oxoisovalerate dehydrogenase, OdbA
DR0030	6457689	30938	31972	+	344	C	OdbB	COG0022	Pyruvate/2-oxoglutarate dehydrogenase complex, dehydrogenase (E1) component, eukaryotic type, beta subunit	2-oxoisovalerate dehydrogenase, ODBB
DR0031	6457692	32002	32244	+	80					Predicted membrane protein
DR0032	6457690	32248	33825	+	525	C	Odp2	COG0508	Pyruvate/2-oxoglutarate dehydrogenase complex, dihydrolipoamide acyltransferase (E2) component, and related enzymes	Dihydrolipoamide acyltransferase, (E2) component
DR0033	6457694	33903	34376	-	157	J		COG0251	Putative translation initiation inhibitor, yjgF family	Cell-free protein synthesis inhibitor of Yer057c/yjgF-family
DR0034	6457700	34348	34695	+	115					Uncharacterised conserved protein
DR0035	6457695	34829	36046	+	405	F	PurA	COG0104	Adenylosuccinate synthase	Adenylosuccinate synthase, PurA
DR0036	6457696	36181	36831	+	216	H	Gch1	COG0302	GTP cyclohydrolase I	GTP cyclohydrolase I
DR0037	6457701	36859	37464	+	201					Predicted protein, probably secreted
DR0038	6457697	37446	38756	+	436	E	GlyA	COG0112	Glycine/serine hydroxymethyltransferase	Glycine/serine hydroxymethyltransferase
DR0039	6457698	38823	39977	+	384	T		COG2203/COG2206/COG2206	FOG: GAF domain *//HD-GYP domain	N-terminal GAF domain and C-terminal HD superfamily hydrolase
DR0040	6457702	39999	40475	-	158					Uncharacterized conserved protein
DR0041	6457703	40458	41036	+	192					Predicted DNA single-strand annealing protein, containinh HHH motif, Rad42/Rad22/RecT/erf family
DR0042	6457704	41050	41823	+	257					Calcineurin family phosphoesterase
DR0043	6457705	41990	42775	-	261	S		COG3375	Uncharacterized conserved protein	Acyl-CoA N-acyltransferase superfamily enzyme
DR0044	6457699	42772	43899	-	375	MR		COG4948	L-alanine-DL-glutamate epimerase and related enzymes of enolase superfamily	N-acylamino acid racemase or O-succinylbenzoate synthase (menaquinone biosynthesis)
DR0045	6457706	43942	44520	+	192	S		COG3644	Uncharacterized protein conserved in bacteria	Uncharacterized protein conserved in bacteria
DR0046	6457708	44596	45102	+	168					ARM repeat superfamily protein, probably secreted
DR0047	6457718	45124	45321	+	65					Uncharacterized conserved protein
DR0048	6457709	45318	46082	+	254	S		COG2323	Predicted membrane protein	Uncharacterized membrane protein, three N-terminal transmembrane domains and C-terminal CXXC and CXC motif
DR0049	6457710	46123	47349	+	408	R		COG1092	Predicted SAM-dependent methyltransferases	N-terminal PUA domain, and S-adenosyl-L-methionine-dependent methyltransferase
DR0050	6457720	47370	47891	-	173	S		COG2318	Uncharacterized protein conserved in bacteria	DinB/YfiT family of proteins
DR0051	6457711	47912	48268	-	118	S		COG0316	Fe-S cluster assembly scaffold protein	HesB family of small cysteine rich proteins
DR0052	6457719	48296	49051	-	251	S		COG3246	Uncharacterized conserved protein	Uncharacterized enzyme of TIM-barrel fold
DR0053	6457712	49054	49548	-	164	S		COG2318	Uncharacterized protein conserved in bacteria	DinB/YfiT family of proteins
DR0054	6457713	49657	49992	+	111	S		COG1416	Uncharacterized conserved protein	Uncharacterized protein YchN-like superfamily with a conserved cysteine
DR0055	6457714	49989	50939	+	316	K		COG2378	Predicted transcriptional regulator	HTH containing transcription factor
DR0056	6457715	51060	52361	+	433	Q		COG3135	Uncharacterized protein involved in benzoate metabolism	Benzoate permease
DR0057	6457716	52370	52624	-	84	OC		COG0526	Thiol-disulfide isomerase and thioredoxins	Glutaredoxin
DR0058	6457717	52646	54421	-	591	T+S		COG0515/COG3391	Serine/threonine protein kinase *//Uncharacterized conserved protein	N-terminal serine/threonine protein kinase and C-terminal uncharacterized conserved domain
DR0059	6457726	54831	55115	+	94					Predicted protein, low complexity H and Q rich
DR0060	6457727	55152	55580	+	142					Uncharacterized conserved protein, low comlexity
DR0061	6457728	55573	57009	+	478					Uncharacterized conserved protein, low comlexity
DR0062	6457722	57231	58217	-	328	E		COG3842	ABC-type spermidine/putrescine transport systems, ATPase components	ABC-type polyamine transport system, ATPase components
DR0063	6457729	58272	59153	-	293	S		COG1307	Uncharacterized protein conserved in bacteria	DegV-like protein
DR0064	6457723	59243	60433	-	396	R		COG1060	Thiamine biosynthesis enzyme ThiH and related uncharacterized enzymes	Radical SAM domain protein
DR0065	6457724	60568	63186	+	872	R		COG1205	Distinct helicase family with a unique C-terminal domain including a metal-binding cysteine cluster	Superfamily II helicase with a C terminal metal rich cluster
DR0066	6457725	63356	64147	-	263	STRESS, J		COG3231	Aminoglycoside phosphotransferase	Aminoglycoside phosphotransferase
DR0067	6457730	64184	65113	+	309					Uncharacterized conserved protein
DR0068	6457731	65110	65484	+	124					Predicted membrane protein
DR0069	6457737	65586	65948	+	120					Predicted metal-binding protein
DR0070	6457738	66004	66603	+	199	STRESS	DdrB (Battista)			Uncharacterized conserved protein
DR0071	6457733	66759	68792	-	677	O	PrtM	COG0760	Parvulin-like peptidyl-prolyl isomerase	Parvulin family peptidyl-prolyl isomerase, PrtM
DR0072	6457739	69032	69571	+	179					Uncharacterized conserved membrane-associated protein, contains methyl-accepting chemotaxis-like domains
DR0073	6457734	69707	71875	-	722	R+S		COG0857/COG0280	BioD-like N-terminal domain of phosphotransacetylase *//Phosphotransacetylase	Phosphate acetyltransferase
DR0074	6457735	71920	72513	-	197	K	Ttk	COG1309	Transcriptional regulator	HTH transcriptional regulator, TTK-like
DR0075	6457736	72681	77084	+	1467	S		COG1511	Predicted membrane protein	Uncharacterized conserved protein, containing repeats
DR0076	6457741	77159	78364	+	401	H	MoeA	COG0303	Molybdopterin biosynthesis enzyme	Molybdopterin biosynthesis enzyme, MoeA ortholog
DR0077	6457742	78380	79201	-	273	E		COG0169	Shikimate 5-dehydrogenase	Shikimate dehydrogenase related protein
DR0078	6457743	79205	80125	-	306	E	ArgC	COG0002	Acetylglutamate semialdehyde dehydrogenase	N-acetylglutamate semialdehyde reductase, ArgC
DR0079	6457744	80122	80637	-	171	LR		COG0494	NTP pyrophosphohydrolases including oxidative damage repair enzymes	NTP pyrophosphohydrolase (MutT family)
DR0080	6457745	80645	81706	-	353	E		COG0078	Ornithine carbamoyltransferase	Ornithine carbamoyltransferase
DR0081	6457746	81769	82482	-	237	S		COG2120	Uncharacterized proteins, LmbE homologs	Conserved protein of PIG-L family
DR0082	6457749	82517	82981	-	154					GRXGG repeats containing protein
DR0083	6457747	83069	84322	-	417	C		COG0508	Pyruvate/2-oxoglutarate dehydrogenase complex, dihydrolipoamide acyltransferase (E2) component, and related enzymes	Dihydrolipoamide succinyltransferase, (E2) component of 2-oxoglutarate dehydrogenase complex
DR0084	6457748	86474	87790	-	438	R		COG0536	Predicted GTPase	GTP1/OBG family GTPase
DR0085	6457751	87904	88179	-	91	J		COG0211	Ribosomal protein L27	Ribosomal protein L27
DR0086	6457752	88194	88703	-	169	J		COG0261	Ribosomal protein L21	Ribosomal protein L21, RL21
DR0087	6457753	88873	89346	-	157	K		COG1327	Predicted transcriptional regulator, consists of a Zn-ribbon and ATP-cone domains	Conserved protein consists of a Zn-ribbon and ATP-cone domains
DR0088	6457754	89343	90140	-	265	IQR		COG1028	Dehydrogenases with different specificities (related to short-chain alcohol dehydrogenases)	Oxidoreductase, short-chain dehydrogenase/reductase family
DR0089	6457755	90184	91260	-	358	M		COG0463	Glycosyltransferases involved in cell wall biogenesis	Glycosyltransferase involved in cell wall biogenesis
DR0090	6457756	91257	91955	-	232	I		COG0204	1-acyl-sn-glycerol-3-phosphate acyltransferase	O-acyltransferase PlsC/PlsB family
DR0091	6457757	91945	92883	-	312	S		COG2324	Predicted membrane protein	Conserved membrane protein
DR0092	6457758	92880	93155	-	91	LR		COG0494	NTP pyrophosphohydrolases including oxidative damage repair enzymes	NTP pyrophosphohydrolase (MutT family)
DR0093	6457759	93152	94687	-	511	Q		COG1233	Phytoene dehydrogenase and related proteins	Rossmann fold oxidoreductase
DR0094	6457763	94950	95495	+	181					Conserved hypothetical protein, probably secreted
DR0095	6457760	95577	97403	-	608	V		COG1132	ABC-type multidrug transport system, ATPase and permease components	ABC-type transport system, ATPase and permease components
DR0096	6457761	97501	99252	-	583	V		COG1132	ABC-type multidrug transport system, ATPase and permease components	ABC-type transport system, ATPase and permease components
DR0097	6457762	99317	99886	-	189	S		COG4293	Uncharacterized protein conserved in bacteria	Uncharacterized protein conserved in bacteria
DR0098	6457765	100030	100338	+	102	J		COG0360	Ribosomal protein S6	Ribosomal protein S6
DR0099	6457766	100371	100802	+	143	L	Ssb, Fshift	COG0629	Single-stranded DNA-binding protein	Single-stranded DNA-binding protein
DR0100	15807618	100829	101361	+	177	L	Ssb, Fshift	COG0629	Single-stranded DNA-binding protein	Single-stranded DNA-binding protein
DR0101	6457767	101418	101696	+	92	J		COG0238	Ribosomal protein S18	Ribosomal protein S18
DR0102	6457768	101709	102149	+	146	J		COG0359	Ribosomal protein L9	Ribosomal protein L9
DR0103	6457773	102198	103001	-	267					Predicted metal-dependent protease, may be inactivated
DR0104	6457774	103047	103745	+	232					HTH transcriptonal regulator
DR0105	6457775	103929	104420	+	163	STRESS				LEA76 family desiccation resistance protein
DR0106	6457776	104505	105206	+	233	S		COG5530	Predicted integral membrane protein	Conserved membrane protein
DR0107	6457769	105241	106596	+	451	V		COG0534	Na+-driven multidrug efflux pump	Na+-driven multidrug efflux pump
DR0108	6457770	106603	108852	-	749	R		COG2409	Predicted drug exporters of the RND superfamily	Conserved membrane protein has two MMPL domains that may be involved in lipid transport or drug export
DR0109	6457777	108936	109322	+	128	STRESS, E		COG0346	Lactoylglutathione lyase and related lyases	Glyoxalase/Dioxygenase family protein
DR0110	6457771	109372	110190	+	272	S		COG0327	Uncharacterized conserved protein	Conserved protein of UPF0135 (NIF3) family, probably participate in regulation
DR0111	6457772	110187	110807	+	206	F	KthY	COG0125	Thymidylate kinase	Thymidylate kinase, KthY
DR0112	6457779	111006	111890	-	294	O		COG3823	Glutamine cyclotransferase	Glutamine cyclotransferase
DR0113	6457780	111973	112995	-	340	IQR		COG1028	Dehydrogenases with different specificities (related to short-chain alcohol dehydrogenases)	Oxidoreductase, short-chain dehydrogenase/reductase family
DR0114	6457781	113219	113992	-	257	I		COG1024	Enoyl-CoA hydratase/carnithine racemase	Enoyl-CoA hydratase
DR0115	6457786	114105	114995	+	296					S-layer homology (SLH) domain containing protein
DR0116	6457787	114893	115282	+	129					Predicted protein
DR0117	6457782	115396	116733	-	445	I		COG0439	Biotin carboxylase	Biotin carboxylase
DR0118	6457783	116822	117385	-	187	I		COG0511	Biotin carboxyl carrier protein	Biotin carboxyl carrier protein
DR0119	6457784	117584	118141	-	185	J		COG0231	Translation elongation factor P (EF-P)/translation initiation factor 5A (eIF-5A)	Elongation factor P
DR0120	6457785	118232	119344	-	370	LU	DprA	COG0758	Predicted Rossmann fold nucleotide-binding protein involved in DNA uptake	Competence protein DprA, required for natural transfornation
DR0121	6457788	119580	120929	-	449	R		COG0457	FOG: TPR repeat	Contains TPR-like repeats
DR0122	6457789	120921	121730	+	269					Metalloenzyme superfamily, related to phosphoglyceromutase
DR0123	6457791	121944	122570	-	208	E		COG0135	Phosphoribosylanthranilate isomerase	Phosphoribosylanthranilate isomerase
DR0124	6457797	122563	122847	-	94					Uncharacterized conserved protein
DR0125	6457792	122858	123373	-	171	KR		COG0454	Histone acetyltransferase HPA2 and related acetyltransferases	NH2-acetyltransferase
DR0126	15807619	123593	124531	-	312	STRESS, O	DnaJ	COG2214	DnaJ-class molecular chaperone	DnaJ-class molecular chaperone
DR0127	6457798	124556	125341	-	261	S		COG4628/COG0666	Uncharacterized conserved protein *//FOG: Ankyrin repeat	Ankyrin repeat superfamily protein
DR0128	6457793	125525	126190	-	221	STRESS, O		COG0576	Molecular chaperone GrpE (heat shock protein)	Molecular chaperone GrpE (heat shock protein)
DR0129	6457794	126272	128158	-	628	STRESS, O		COG0443	Molecular chaperone	Molecular chaperone
DR0130	6457795	128314	129480	-	388	H	HemN	COG0635	Coproporphyrinogen III oxidase and related Fe-S oxidoreductases	Coproporphyrinogen III oxidase HemN, metal dependent enzyme
DR0131	6457799	129577	131229	-	550					N-terminal e3_binding domain and low complexity.
DR0132	6457796	131392	132192	-	266	S		COG2326	Uncharacterized conserved protein	Deoxynucleoside kinase
DR0133	6457801	132288	133178	+	296	I		COG0657	Esterase/lipase	Lipase, a/b superfamily hydrolase
DR0134	6457807	133386	133730	+	114	S		COG2258	Uncharacterized protein conserved in bacteria	MosC domain containing protein,YiiM family of bacterial proteins
DR0135	6457802	133766	134743	+	325	GER		COG0697	Permeases of the drug/metabolite transporter (DMT) superfamily	Permease of the drug/metabolite transporter (DMT) superfamily
DR0136	6457803	134747	135130	-	127	STRESS, P	ArsC	COG1393	Arsenate reductase and related proteins, glutaredoxin family	Glutaredoxin family redox enzyme, arsenate reductase ortholog ArsC
DR0137	6457808	135167	136204	-	345	V		COG2810	Predicted type IV restriction endonuclease	Predicted type IV restriction endonuclease
DR0138	6457804	136259	136738	+	159	S		COG3296	Uncharacterized protein conserved in bacteria	Membrane protein, similar to slr0686 of Synechocystis
DR0139	6457805	137279	138856	+	525	STRESS, R		COG2262	GTPases	OBG family GTPase
DR0140	6457810	139302	139778	+	158					Predicted protein, probably secteted
DR0141	new_coord	139927	140388	+	154					Transposase, putative, authentic frameshift
DR0143	6457809	141046	142839	+	597					Probable cell surface protein, contains DUF11-like domain
DR0144	6457806	142588	143571	-	327					Transposase
DR0145	6457817	143750	145225	+	491					Probable cell surface protein, contains tree copy of DUF11-like domain
DR0146	6457812	145257	146045	+	262	L		COG0084	Mg-dependent DNase	Deoxyribonuclease, TatD family protein
DR0147	6457819	146367	146879	-	170					HEPN-like nucleotide-binding domain
DR0148	6457813	147105	149846	-	913	J		COG0525	Valyl-tRNA synthetase	Valyl tRNA synthetase, class I
DR0149	6457814	149932	150543	-	203	LR		COG0494	NTP pyrophosphohydrolases including oxidative damage repair enzymes	NTP pyrophosphohydrolase (MutT family)
DR0150	6457818	150752	151273	-	173		PtrB			Oligopeptidase B, PtrB
DR0151	6457815	151342	152547	-	401	E		COG0520	Selenocysteine lyase/Cysteine desulfurase	NifS-like protein
DR0152	6457816	152616	153449	-	277					Predicted decarboxylase from acetoacetate decarboxylase family
DR0153	6457821	153816	154889	+	357	H	RibD_1_2	COG0117/COG1985	Pyrimidine deaminase *//Pyrimidine reductase, riboflavin biosynthesis	Pyrimidine deaminase and pyrimidine reductase, RibD
DR0154	6457822	154966	155610	+	214	H	RisA (RibC)	COG0307	Riboflavin synthase alpha chain	Riboflavin synthase alpha chain, RisA
DR0155	6457823	155607	156821	+	404	H	RibB	COG0108/COG0807	3,4-dihydroxy-2-butanone 4-phosphate synthase *//GTP cyclohydrolase II	3,4-dihydroxy-2-butanone 4-phosphate synthase and GTP cyclohydrolase II
DR0156	6457824	156916	157383	+	155	H	RisB (RibE)	COG0054	Riboflavin synthase beta-chain	Riboflavin synthase beta subunit, RisB
DR0157	6457829	157421	158962	+	513					Predicted protein, homolog of DR0908 and 26989389
DR0158	6457825	159143	160204	+	353	E		COG0334	Glutamate dehydrogenase/leucine dehydrogenase	Glutamate dehydrogenase/leucine dehydrogenase
DR0159	6457826	160201	160833	+	210	F	Urk	COG0572	Uridine kinase	Uridine kinase, Urk
DR0160	6457830	160878	162800	+	640					Conserved membrane protein
DR0161	6457827	162811	163788	+	325	S		COG2327	Uncharacterized conserved protein	Glycosyltransferase family enzyme
DR0162	6457831	163821	164342	+	173					Uncharacterized protein, distantly related to conjugal transfer protein TrbH
DR0163	6457828	164359	166179	+	606	V		COG1132	ABC-type multidrug transport system, ATPase and permease components	ABC-type transport system, ATPase and permease components
DR0164	6457833	166315	167232	+	305	S		COG3868	Uncharacterized conserved protein	Related to endo alpha-1,4 polygalactosaminidase
DR0165	6457834	167294	169261	-	655	E		COG1506	Dipeptidyl aminopeptidases/acylaminoacyl-peptidases	Peptidase of the a/b hydrolase fold and regulatory beta propeller domain
DR0166	6457835	169313	169567	+	84	I		COG4281	Acyl-CoA-binding protein	Acyl-CoA-binding protein
DR0167	6457842	169878	170864	+	328	E		COG2856	Predicted Zn peptidase	Presdicted Zn dependent hydrolase
DR0168	6457836	170861	171730	+	289	H	DhpS	COG0294	Dihydropteroate synthase and related enzymes	Dihydropteroate synthase, DHPS
DR0169	6457837	171755	172111	+	118	H	DhnA	COG1539	Dihydroneopterin aldolase	Dihydroneopterin aldolase, DHNA, FolB
DR0170	6457838	172108	172623	+	171	H	HppK	COG0801	7,8-dihydro-6-hydroxymethylpterin-pyrophosphokinase	6-hydroxymethyl-7,8-dihydropterin pyrophosphokinase, HPPK
DR0171	6457843	172577	173269	-	230					HTH transcriptional regulator
DR0172	6457839	173249	174064	+	271	R		COG0491	Zn-dependent hydrolases, including glyoxylases	N-acylhomoserine lactonase (N-acylhomoserine lacton degrading enzyme), metalobetalactamase superfamily
DR0173	15807620	174119	175384	-	421	J	PrfB	COG1186	Protein chain release factor B	Peptide chain release factor 2, authentic frameshift, prfB
DR0174	6457840	175469	175993	+	174	J		COG0102	Ribosomal protein L13	Ribosomal protein L13
DR0175	6457841	175996	176397	+	133	J		COG0103	Ribosomal protein S9	Ribosomal protein S9
DR0176	6457845	176486	177910	+	474	M		COG2027	D-alanyl-D-alanine carboxypeptidase (penicillin-binding protein 4)	D-alanyl-D-alanine carboxypeptidase (penicillin-binding protein 4)
DR0177	6457846	178048	178443	+	131	L		COG1943	Transposase and inactivated derivatives	Transposase
DR0178	6457847	178430	179659	+	409	L		COG0675	Transposase and inactivated derivatives	Transposase
DR0179	6457848	179684	180286	+	200	F		COG0127	Xanthosine triphosphate pyrophosphatase	HAM1-like protein, NTP pyrophosphatase
DR0180	6457849	180279	180968	+	229	K		COG1595	DNA-directed RNA polymerase specialized sigma subunit, sigma24 homolog	DNA-directed RNA polymerase specialized sigma E factor
DR0181	6457852	181126	181494	-	122					Predicted protein
DR0182	6457850	181526	182992	-	488	ER		COG0493	NADPH-dependent glutamate synthase beta chain and related oxidoreductases	Glutamate synthase small subunit
DR0183	6457851	183080	187927	-	1615	E		COG0067/COG0069/COG0070	Glutamate synthase domain 1 *//Glutamate synthase domain 2	Glutamate synthase large subunit
DR0184	6457854	188132	188953	+	273	I		COG1024	Enoyl-CoA hydratase/carnithine racemase	Enoyl-CoA hydratase
DR0185	6457863	189092	189472	+	126	D		COG0239	Integral membrane protein possibly involved in chromosome condensation	Integral membrane protein possibly involved in chromosome condensation
DR0186	6457855	189531	190781	+	416	L	XseA	COG1570	Exonuclease VII, large subunit	Exonuclease VII, large subunit, xseA
DR0187	6457856	191072	191740	-	222	S		COG2949	Uncharacterized membrane protein	SanA family of bacterial proteins
DR0188	6457857	191727	192254	-	175	KR		COG0454	Histone acetyltransferase HPA2 and related acetyltransferases	NH2-acetyltransferase
DR0189	6457858	192257	192814	-	185	OC	DsbA	COG0526	Thiol-disulfide isomerase and thioredoxins	DSBA like thioredoxin fold protein
DR0190	6457859	192846	194054	-	402	STRESS, O		COG0501	Zn-dependent protease with chaperone function	Zn-dependent protease with chaperone function
DR0191	6457860	194117	196531	+	804	G		COG3408	Glycogen debranching enzyme	Glycogen debranching enzyme
DR0192	6457861	196635	197312	+	225	F		COG1051	ADP-ribose pyrophosphatase	ADP-ribose pyrophosphatase (MutT/NUDIX family hydrolase)
DR0193	6457864	197340	197690	+	116	S		COG2383	Uncharacterized conserved protein	Small membrane protein from predominantly archaeal/eukaryotic family
DR0194	6457862	197751	198434	-	227	STRESS, R		COG2738	Predicted Zn-dependent protease	Zn-dependent protease, HTPX superfamily, Bacillus yugP ortholog
DR0195	6457874	198513	199211	-	232	EH		COG0115	Branched-chain amino acid aminotransferase/4-amino-4-deoxychorismate lyase	Branched-chain amino acid aminotransferase/4-amino-4-deoxychorismate lyase
DR0196	6457866	199208	201124	-	638	E		COG0147/COG0512	Anthranilate/para-aminobenzoate synthases component I *//Anthranilate/para-aminobenzoate synthases component II	Anthranilate synthase fusion of components I and II
DR0197	6457867	201504	202115	-	203	J		COG1670	Acetyltransferases, including N-acetylases of ribosomal proteins	NH2 acetyltransferase
DR0198	6457868	202133	202795	-	220	L	RecR	COG0353	Recombinational DNA repair protein (RecF pathway)	Recombinational DNA repair protein, RecR, (RecF pathway)
DR0199	6457869	202908	203198	-	96	S		COG0718	Uncharacterized protein conserved in bacteria	Uncharacterized small conserved protein, YbaB E.coli family
DR0200	6457870	203333	203845	+	170	K		COG1522	Transcriptional regulators	HTH transcription regulator, LRP family
DR0201	6457875	203907	204725	-	272	S		COG5403	Uncharacterized conserved protein	Uncharacterized conserved protein, G rich (low complexity)
DR0202	6457876	204813	205349	-	178	STRESS, F		COG0563	Adenylate kinase and related kinases	P-loop ATPase related to DNA topology modulation kinase FlaR
DR0203	6457871	205457	206284	+	275	R		COG4587	ABC-type uncharacterized transport system, permease component	ABC-type uncharacterized transport system, permease component
DR0204	6457872	206335	207168	+	277	R		COG3694	ABC-type uncharacterized transport system, permease component	ABC-type uncharacterized transport system, permease component
DR0205	6457873	207113	208177	+	354	R		COG4586	ABC-type uncharacterized transport system, ATPase component	ABC-type uncharacterized transport system, ATPase component
DR0206	6457877	208174	208572	+	132					Membrane protein
DR0207	6457885	208776	209147	+	123					ComEA related protein, secreted
DR0208	6457886	209239	209631	+	130					Membrane protein
DR0209	6457879	209636	211084	-	482	J		COG1206	NAD(FAD)-utilizing enzyme possibly involved in translation	GidA-like oxidoreductase, probably involved in development/division
DR0210	6457880	211120	211956	-	278	S		COG1434	Uncharacterized conserved protein	Conserved membrane protein, related to SANA protein family
DR0211	6457881	211953	213059	-	368	STRESS, M		COG0668	Small-conductance mechanosensitive channel	Small-conductance mechanosensitive channel
DR0212	6457887	213426	213731	-	101					Uncharacterized conserved protein, CXXC motif
DR0213	6457888	213798	214715	-	305	KR		COG0454	Histone acetyltransferase HPA2 and related acetyltransferases	NH2-acetyltransferase
DR0214	6457889	214873	215652	+	259					Uncharacterized conserved protein
DR0215	6457882	215708	216844	-	378	E		COG1104	Cysteine sulfinate desulfinase/cysteine desulfurase and related enzymes	NIfS family of aminotransferase
DR0216	6457883	216981	217424	-	147	R		COG2166	Cysteine desulfurase SufE subunit	SufE-related protein, probably implicated in Fe-S metabolism and export
DR0217	6457884	217519	218379	+	286	P		COG2897	Rhodanese-related sulfurtransferase	Thiosulfate sulfurtransferase Rhodanese superfamily enzyme
DR0218	6457898	218671	219111	+	146					Uncharacterized conserved protein, probably secreted
DR0219	6457901	219326	220660	+	444					Predicted protein
DR0220	6457891	220657	222090	-	477	F		COG0034	Glutamine phosphoribosylpyrophosphate amidotransferase	Glutamine phosphoribosylpyrophosphate amidotransferase
DR0221	6457892	222050	222553	+	167	S		COG2852	Uncharacterized protein conserved in bacteria	Homolog of HPAII repair protein uncharacterized YcjD ortholog; small conserved bacterial proteins
DR0222	6457893	222739	224982	-	747	F		COG0046	Phosphoribosylformylglycinamidine (FGAM) synthase, synthetase domain	Phosphoribosylformylglycinamidine synthase large subunit
DR0223	6457894	224979	225779	-	266	F		COG0047	Phosphoribosylformylglycinamidine (FGAM) synthase, glutamine amidotransferase domain	Phosphoribosylformylglycinamidine synthase small subunit
DR0224	6457895	225776	226030	-	84	F		COG1828	Phosphoribosylformylglycinamidine (FGAM) synthase, PurS component	Phosphoribosylformylglycinamidine (FGAM) synthase, PurS component
DR0225	6457899	226089	226559	-	156					Predicted protein, probably membrane
DR0226	6457896	226567	227451	-	294	F		COG0152	Phosphoribosylaminoimidazolesuccinocarboxamide (SAICAR) synthase	Phosphoribosylaminoimidazolesuccinocarboxamide (SAICAR) synthase
DR0227	6457900	227545	228273	-	242					Predicted protein, probably secreted
DR0228	6457897	228384	228770	-	128	P	ApaG	COG2967	Uncharacterized protein affecting Mg2+/Co2+ transport	Uncharacterized ApaG ortholog
DR0229	6457903	228863	229990	+	375	G		COG1363	Cellulase M and related proteins	Endo-1,4-beta-glucanase
DR0230	6457904	230019	230504	+	161	I	YgbB	COG0245	2C-methyl-D-erythritol 2,4-cyclodiphosphate synthase	2C-methyl-D-erythritol 2,4-cyclodiphosphate synthase, therpenoid biosynthesis enzyme, YgbB ortholog
DR0231	6457905	230497	230973	+	158	J		COG0219	Predicted rRNA methylase (SpoU class)	SPOU family rRNA methylase
DR0232	6457916	231066	231293	+	75					Predicted protein
DR0233	6457906	231290	231487	+	65	K		COG0640	Predicted transcriptional regulators	HTH transcriptional regulator of ArsR family
DR0234	6457917	231531	231860	+	109	S		COG3860	Uncharacterized protein conserved in bacteria	Uncharacterized protein conserved in bacteria
DR0235	6457907	231866	233551	+	561	J		COG0154	Asp-tRNAAsn/Glu-tRNAGln amidotransferase A subunit and related amidases	Amidase family enzyme
DR0236	6457908	233548	234783	+	411	E		COG2309	Leucyl aminopeptidase (aminopeptidase T)	Leucyl aminopeptidase (aminopeptidase T)
DR0237	6457909	234954	235535	+	193	O		COG0652	Peptidyl-prolyl cis-trans isomerase (rotamase) - cyclophilin family	Peptidyl-prolyl cis-trans isomerase (rotamase) - cyclophilin family
DR0238	15807621	235547	236398	+	283	J		COG2265	SAM-dependent methyltransferases related to tRNA (uracil-5-)-methyltransferase	RNA methyltransferase, TrmA-family, frameshift
DR0239	6457918	236931	237335	+	134					Uncharacterized conserved protein
DR0240	6457910	237452	238306	-	284	R		COG0561	Predicted hydrolases of the HAD superfamily	HAD superfamily hydrolase
DR0241	6457919	238308	238655	+	115					Predicted protein
DR0242	6457911	238652	238990	-	112	S		COG3502	Uncharacterized protein conserved in bacteria	Uncharacterized protein conserved in bacteria
DR0243	6457912	239002	240990	-	662	E		COG1166	Arginine decarboxylase (spermidine biosynthesis)	Arginine decarboxylase (spermidine biosynthesis)
DR0244	6457920	241049	241507	-	152	KR		COG0454	Histone acetyltransferase HPA2 and related acetyltransferases	NH2-acetyltransferase
DR0245	6457913	241532	242368	-	278	J	HemK	COG2890	Methylase of polypeptide chain release factors	Methylase of polypeptide chain release factors, HemK
DR0246	6457914	242373	242954	-	193	R		COG1847	Predicted RNA-binding protein	C-terminal R3H domain, single stranded nucleic acids binding
DR0247	6457915	243002	243403	-	133	I		COG0736	Phosphopantetheinyl transferase (holo-ACP synthase)	Phosphopantetheinyl transferase (holo-acyl-carrer-protein synthase)
DR0248	6457922	243688	244404	+	238	R		COG1669/COG2361	Predicted nucleotidyltransferases *//Uncharacterized conserved protein	Fusion small nucleotidyltransferase-like gene with uncharacterized protein
DR0249	6457923	244413	245486	-	357	C		COG0667	Predicted oxidoreductases (related to aryl-alcohol dehydrogenases)	Oxidoreductase
DR0250	6457924	245486	247498	+	670	R		no COG/COG4603	#N/A*//ABC-type uncharacterized transport system, permease component	Probable sugar ABC transporter, permease protein
DR0251	15807622	247495	247959	+	154	R		COG1079	Uncharacterized ABC-type transport system, permease component	Probable ribose/galactose ABC transporter, permease protein authentic frameshift
DR0252	6457925	248513	249634	+	373	R		COG0628	Predicted permease, member of the PurR regulon	Probable permease
DR0253	6457926	249638	250144	-	168					Predicted protein
DR0254	6457927	251343	251762	-	139					This gene doesn't exist, since it is inframe with DRrrnaC23S
DR0255	15807623	252983	253501	-	172	L		COG3335	Transposase and inactivated derivatives	Transposase, authentic frameshift
DR0256	6457929	254721	256574	-	617	C	Odp2	COG0508	Pyruvate/2-oxoglutarate dehydrogenase complex, dihydrolipoamide acyltransferase (E2) component, and related enzymes	Dihydrolipoamide acyltransferase, (E2) component
DR0257	6457930	256624	259425	-	933	C	Odp1	COG2609	Pyruvate dehydrogenase complex, dehydrogenase (E1) component	Pyruvate dehydrogenase complex, dehydrogenase (E1) component
DR0258	6457931	259538	261172	-	544	GEPR		COG0477	Permeases of the major facilitator superfamily	Permease MDR-type
DR0259	6457932	261169	261675	-	168	K		COG1846	Transcriptional regulators	HTH transcription factor, similar to MDR operon repressor
DR0260	6457933	261733	262881	-	382	P		COG2807	Cyanate permease	Cyanate permease
DR0261	6457934	262878	263456	-	192	F	MutT	COG1051	ADP-ribose pyrophosphatase	ADP-ribose pyrophosphatase (MutT/NUDIX family hydrolase), probably real MutT
DR0262	6457935	263536	264567	+	343	H		COG4143	ABC-type thiamine transport system, periplasmic component	ABC-type thiamine transport system, periplasmic component
DR0263	6457941	264954	265340	+	128					Predicted protein
DR0264	6457937	265347	267509	-	720	G	GlgX	COG1523	Type II secretory pathway, pullulanase PulA and related glycosidases	1,4-alpha-glucan branching enzyme, GlgX
DR0265	6457938	267723	268487	-	254	K		COG2188	Transcriptional regulators	HTH transcriptional regulator, GntR family
DR0266	15807624	268947	269690	-	247	H	MoaA	COG2896	Molybdenum cofactor biosynthesis enzyme	Molybdenum cofactor biosynthesis enzyme, MoaA biotin synthetase family
DR0267	6457939	269795	271330	-	511	S		COG2199	FOG: GGDEF domain	GGEEF domain of sensor regulator and N-terminal transmembrane region
DR0268	6457942	271585	272550	-	321	P		COG0715	ABC-type nitrate/sulfonate/bicarbonate transport systems, periplasmic components	ABC-type transport systems, periplasmic components
DR0269	6457943	272688	273698	+	336					Low complexity protein, G, R rich; povtor GGFRPREDRG (6)
DR0270	6457940	273991	274986	+	331	R		COG1234	Metal-dependent hydrolases of the beta-lactamase superfamily III	Metal-dependent hydrolase of the beta-lactamase superfamily III
DR0271	6457957	275110	275949	-	279					Predicted protein
DR0272	6457945	276011	276340	+	109	R		COG2329	Uncharacterized enzyme involved in biosynthesis of extracellular polysaccharides	SnoB family of small proteins, monooxygenase
DR0273	6457958	276327	276908	+	193	S	YiiM	COG2258	Uncharacterized protein conserved in bacteria	MosC domain containing protein,YiiM family of bacterial proteins
DR0274	6457946	276905	277441	+	178	LR		COG0494	NTP pyrophosphohydrolases including oxidative damage repair enzymes	NTP pyrophosphohydrolase (MutT family)
DR0275	6457947	277438	277986	+	182	S		COG2862	Predicted membrane protein	Uncharacterized membrane protein, paralog of DR1879
DR0276	6457948	277967	278644	+	225	R		COG2384	Predicted SAM-dependent methyltransferase	SAM-dependent methyltransferase
DR0277	6457949	278664	279530	-	288	G		COG3386	Gluconolactonase	Ortholog of gluconolactonase of Zymomonas, paraoxonase/serine esterase
DR0278	6457950	279578	280192	-	204	G		COG0406	Broad specificity phosphatase PhoE and related phosphatases	Broad specificity phosphatase, PhoE-like
DR0279	6457951	280195	280863	-	222	I	YciA	COG1607	Acyl-CoA hydrolase	Thioester hydrolase, YCIA
DR0280	6457952	280898	281992	+	364	E		COG0683	ABC-type branched-chain amino acid transport systems, periplasmic component	ABC-type branched-chain amino acid transport system, periplasmic component
DR0281	6457953	282172	283029	+	285	E		COG0559	Branched-chain amino acid ABC-type transport system, permease components	Branched-chain amino acid ABC-type transport system, permease component
DR0282	6457954	283026	284030	+	334	E		COG4177	ABC-type branched-chain amino acid transport system, permease component	ABC-type branched-chain amino acid transport system, permease component
DR0283	6457955	284023	284895	+	290	E		COG0411	ABC-type branched-chain amino acid transport systems, ATPase component	ABC-type branched-chain amino acid transport system, ATPase component
DR0284	6457956	284888	285595	+	235	E		COG0410	ABC-type branched-chain amino acid transport systems, ATPase component	ABC-type branched-chain amino acid transport system, ATPase component
DR0285	6457969	285770	286477	+	235					Possible secreted protein, uncharacterized
DR0286	6457970	286474	287112	+	212					Possible secreted protein, uncharacterized
DR0287	6457960	287245	290115	+	956	C	Odo1	COG0567	2-oxoglutarate dehydrogenase complex, dehydrogenase (E1) component, and related enzymes	2-oxoglutarate dehydrogenase complex, dehydrogenase (E1) component, ODO1
DR0288	6457971	290239	291282	+	347					Predicted protein, probably secreted
DR0289	6457961	291364	292041	+	225	L		COG0177	Predicted EndoIII-related endonuclease	UV endonuclease III, pyrimidine dimer glycosylase
DR0290	6457962	292117	293337	+	406	GEPR		COG0477	Permeases of the major facilitator superfamily	Permease MDR-type
DR0291	6457963	293341	294063	+	240	R		COG1579	Zn-ribbon protein, possibly nucleic acid-binding	Zn-ribbon protein, possibly nucleic acid-binding
DR0292	6457964	294135	294488	-	117	U	TatA/TatB	COG1826	Sec-independent protein secretion pathway components	Conserved secreted small protein related to TatA/TatB of E.coli.
DR0293	6457965	294803	295441	-	212	R		COG1011	Predicted hydrolase (HAD superfamily)	Phosphatase, HAD superfamily hydrolase
DR0294	6457966	295479	296867	-	462	H		COG1488	Nicotinic acid phosphoribosyltransferase	Nicotinic acid phosphoribosyltransferase, PcnB family protein
DR0295	6457967	296920	297768	-	282	T		COG0639	Diadenosine tetraphosphatase and related serine/threonine protein phosphatases	Protein phosphatase, calcineurin like phosphoesterase
DR0296	6457972	297765	298061	-	98					Uncharacterized conserved protein
DR0297	6457968	298105	299577	-	490	M		COG0769	UDP-N-acetylmuramyl tripeptide synthase	UDP-N-acetylmuramyl tripeptide synthetase
DR0298	6457974	299653	300276	-	207	F		COG1428	Deoxynucleoside kinases	Deoxynucleoside (deoxyguanosine/deoxyadenosine) kinase
DR0299	6457975	300276	300893	-	205	F		COG1428	Deoxynucleoside kinases	Deoxynucleoside (deoxyguanosine/deoxyadenosine) kinase
DR0300	15807625	301251	302075	-	274	STRESS, O		COG0265	Trypsin-like serine proteases, typically periplasmic, contain C-terminal PDZ domain	Serine protease Do, putative, authentic frameshift
DR0301	6457980	302072	302368	-	98	S		COG2331	Uncharacterized protein conserved in bacteria	Possible transcriptional regulator
DR0302	6457976	302750	304678	+	642	M		COG0449	Glucosamine 6-phosphate synthetase, contains amidotransferase and phosphosugar isomerase domains	Glucosamine 6-phosphate synthetase, contains amidotransferase and phosphosugar isomerase domains
DR0303	15807626	304954	305523	+	189	G		COG0033	Phosphoglucomutase	Phosphoglucomutase, authentic frameshift
DR0304	6457981	305418	306878	-	486					This gene doesn't exist or much smaler than it is now, since the most part of it is phosphoglucomutase: in the range=304954..306969 phosphoglucomutase DR0303 took 4..1640nn, but DR0304 took 1925..468nn, it means that DR0304 in reality can took only 1925..1640nn but there is no stop codon there. Then DR0304 doesn't exist
DR0305	6457977	306969	307364	+	131	J		COG0048	Ribosomal protein S12	Ribosomal protein S12
DR0306	6457978	307475	307945	+	156	J		COG0049	Ribosomal protein S7	Ribosomal Protein S7
DR0307	6457979	308203	310299	+	698	J		COG0480	Translation elongation factors (GTPases)	Elongation factor EF-G
DR0308	6458000	310391	310834	+	147					Membrane protein
DR0309	6457983	311142	312359	+	405	J		COG0050	GTPases - translation elongation factors	Elongation factor, EF-TU
DR0310	6457984	312365	312688	+	107	J		COG0051	Ribosomal protein S10	Ribosomal protein S10
DR0311	6457985	312685	313320	+	211	J		COG0087	Ribosomal protein L3	Ribosomal protein L3
DR0312	6457986	313320	313937	+	205	J		COG0088	Ribosomal protein L4	Ribosomal protein L04
DR0313	6457987	313934	314221	+	95	J		COG0089	Ribosomal protein L23	Ribosomal protein L23
DR0314	6457988	314235	315062	+	275	J		COG0090	Ribosomal protein L2	Ribosomal protein L2
DR0315	6457989	315074	315361	+	95	J		COG0185	Ribosomal protein S19	Ribosomal protein S19
DR0316	6457990	315358	315762	+	134	J		COG0091	Ribosomal protein L22	Ribosomal protein L22
DR0317	6457991	315762	316511	+	249	J		COG0092	Ribosomal protein S3	Ribosomal protein S3
DR0318	6457992	316508	316936	+	142	J		COG0197	Ribosomal protein L16/L10E	Ribosomal protein L16
DR0319	6457993	316923	317126	+	67	J		COG0255	Ribosomal protein L29	Ribosomal protein L29
DR0320	6457994	317123	317413	+	96	J		COG0186	Ribosomal protein S17	Ribosomal protein S17
DR0321	6457995	317410	317814	+	134	J		COG0093	Ribosomal protein L14	Ribosomal protein L14
DR0322	6457996	317814	318161	+	115	J		COG0198	Ribosomal protein L24	Ribosomal protein L24
DR0323	6457997	318280	318822	+	180	J		COG0094	Ribosomal protein L5	Ribosomal protein L5
DR0324	6457998	318924	319568	-	214	E		COG3404	Methenyl tetrahydrofolate cyclohydrolase	Formiminotetrahydrofolate cyclodeaminase
DR0325	6457999	319690	320682	-	330	C		COG0039	Malate/lactate dehydrogenases	Malate dehydrogenase
DR0326	6458007	320869	321465	-	198		DdrD (Battista)			Predicted low complexity protein
DR0327	6458002	321592	322686	-	364	STRESS, O		COG0265	Trypsin-like serine proteases, typically periplasmic, contain C-terminal PDZ domain	Trypsin-like serine proteases, typically periplasmic, contain C-terminal PDZ domain
DR0328	6458003	322750	323274	+	174	S		COG2105	Uncharacterized conserved protein	VYG containing motif, small sporadic protein
DR0329	6458004	323396	324367	-	323	LR		COG0494	NTP pyrophosphohydrolases including oxidative damage repair enzymes	NTP pyrophosphohydrolase (MutT family), 2 domains
DR0330	6458008	324386	325942	+	518					Uncharacterized protein, probably secreted, motif: GAHCC
DR0331	6458009	325994	326356	-	120					Predicted protein, low complexity
DR0332	6458005	326390	328327	+	645	H	UbiD	COG0043	3-polyprenyl-4-hydroxybenzoate decarboxylase and related decarboxylases	3-polyprenyl-4-hydroxybenzoate decarboxylase and related decarboxylases
DR0333	6458010	328300	328959	+	219					Glycosyl hydrolase family 26 domain, fused to N-term TPR repeats
DR0334	6458006	329006	330466	-	486	R		COG1075	Predicted acetyltransferases and hydrolases with the alpha/beta hydrolase fold	Triacylglycerol lipase, probably secreted, a/b hydrolase fold
DR0335	6458012	331099	332535	+	478	LKJ		COG0513	Superfamily II DNA and RNA helicases	Superfamily II helicase, ATP-dependent RNA helicase
DR0336	6458013	332678	334252	-	524	IQ		COG0318	Acyl-CoA synthetases (AMP-forming)/AMP-acid ligases II	Acyl-CoA ligase, AMP-binding
DR0337	6458022	334388	336184	-	598					Predicted sectered glycosyl hydrolase, containing TPR repeats
DR0338	6458023	336254	336640	-	128					Uncharacterized conserved protein
DR0339	6458014	336631	337809	+	392	R		COG1473	Metal-dependent amidase/aminoacylase/carboxypeptidase	Amidohydrolase, aminoacylase/desuccinylase/peptidase family
DR0340	6458015	337871	339121	+	416	H		COG0285	Folylpolyglutamate synthase	Folylpolyglutamate synthetase
DR0341	6458016	339492	339767	+	91	J		COG0184	Ribosomal protein S15P/S13E	Ribosomal protein S15
DR0342	6458017	339824	340387	-	187	C		COG0723	Rieske Fe-S protein	Rieske like Fe-S protein
DR0343	6458018	340392	341414	-	340	O+C		COG0457(wrong, new is COG4235)/COG2010	Cytochrome c biogenesis factor *//Cytochrome c, mono- and diheme variants	Cytochrome oxidase family protein
DR0344	6458019	341411	342010	-	199	O		COG3088	Uncharacterized protein involved in biosynthesis of c-type cytochromes	Cytochrome C-type biogenesis protein Ccl2
DR0345	6458020	342007	342573	-	188	OC	CcmG	COG0526	Thiol-disulfide isomerase and thioredoxins	Thioredoxin, cytochrome C biogenesis protein ccmG
DR0346	6458021	342570	344564	-	664	O	CycK	COG1138	Cytochrome c biogenesis factor	Cytochrome C-type biogenesis protein CycK
DR0347	6458025	344724	345230	-	168	O		COG2332	Cytochrome c-type biogenesis protein CcmE	Cytochrome C-Type biogenesis protein CycJ
DR0348	6458026	345357	346067	-	236	O	CycZ	COG0755	ABC-type transport system involved in cytochrome c biogenesis, permease component	ABC-type heme transport system involved in cytochrome c biogenesis, permease component
DR0349	6458027	346377	348842	+	821	STRESS, O	Lon	COG0466	ATP-dependent Lon protease, bacterial type	ATP-dependent Lon protease, bacterial type
DR0350	6458028	349031	350746	-	571	S		no COG/COG2815	#N/A*//Uncharacterized protein conserved in bacteria	Pkn2 related beta propeller domain (SMART: 3PASTA domains)
DR0351	6458030	350808	351491	-	227	S		COG4291	Predicted membrane protein	Uncharacterized conserved membrane protein
DR0352	6458031	351536	352009	-	157					Predicted low complexity protein
DR0353	6458029	352185	354467	-	760	K	VacB	COG0557	Exoribonuclease R	Exoribonuclease R , VacB
DR0354	6458033	355939	356790	-	283	L		COG0708	Exonuclease III	Protein of apurinic/apyrimidinic endonuclease/exodeoribonuclease family
DR0355	6458042	356849	357157	+	102					Uncharacterized conserved protein
DR0356	6458036	357189	357710	-	173	QR		COG0500	SAM-dependent methyltransferases	SAM-dependent methyltransferases
DR0357	6458034	357818	358393	-	191	K	YqgE	COG1678	Putative transcriptional regulator	Uncharacterized protein, YqgE E.coli ortholog
DR0358	6458035	358383	359294	+	303	R		COG0354	Predicted aminomethyltransferase related to GcvT	Aminomethyltransferase related to GcvT (family of glycine cleavage T-proteins)
DR0359	6458043	359287	359766	+	159					Predicted membrane protein
DR0360	6458044	359866	360297	+	143					Uncharacterised conserved protein
DR0361	6458037	360595	361422	+	275	R		COG2333	Predicted hydrolase (metallo-beta-lactamase superfamily)	Metalo betalactamase fold hydrolase, ComE like
DR0362	6458038	361570	362589	-	339	M		COG1181	D-alanine-D-alanine ligase and related ATP-grasp enzymes	D-alanine-D-alanine ligase ATP-grasp superfamily
DR0363	6458039	362790	364541	+	583	E	DppA	COG0747	ABC-type dipeptide transport system, periplasmic component	ABC-type dipeptide transport system, periplasmic component
DR0364	6458040	364757	365779	+	340	EP		COG0601	ABC-type dipeptide/oligopeptide/nickel transport systems, permease components	ABC-type dipeptide transport system, permease component
DR0365	6458041	365779	366798	+	339	EP	DppC	COG1173	ABC-type dipeptide/oligopeptide/nickel transport systems, permease components	ABC-type dipeptide transport systems, permease component, DppC
DR0366	6458046	366924	368054	+	376	HR		COG1060	Thiamine biosynthesis enzyme ThiH and related uncharacterized enzymes	Biotin synthetase family of metal cluster enzymes
DR0367	6458053	368207	369007	-	266					Probable NH2-acetyltransferase
DR0368	6458047	369006	369773	+	255	S		COG2013	Uncharacterized conserved protein	Uncharacterized conserved protein
DR0369	6458054	370025	370285	+	86					Predicted protein, probably membrane
DR0370	6458048	370282	371157	+	291	R		COG1427	Predicted periplasmic solute-binding protein	Uncharacterized conserved protein
DR0371	6458055	371276	371497	+	73					Uncharacterized conserved protein, probably secreted
DR0372	6458049	371543	373120	+	525	J		COG1190	Lysyl-tRNA synthetase class II	Lysyl-tRNA synthetase class II
DR0373	6458050	373252	374472	+	406	P	ChaA	COG0387	Ca2+/H+ antiporter	Ca2+/H+ antiporter, ChaA
DR0374	6458051	374541	374843	+	100	K		COG1695	Predicted transcriptional regulators	HTH transcriptional regulator
DR0375	6458056	374840	375292	+	150					Predicted membrane protein
DR0376	15807627	375450	375875	+	141	-		COG4636	Uncharacterized protein conserved in cyanobacteria	Uncharacterized, member of uma2-like family highly expanded in cyanobacteria
DR0377	6458052	375947	376906	-	319	E	SdhM	COG1760	L-serine deaminase	L-serine dehydratase, SdhM
DR0378	6458058	377018	377659	-	213	K		COG1309	Transcriptional regulator	HTH transcriptional regulator, TetR/ArcR family
DR0379	6458059	378131	380671	+	846	M		COG4775	Outer membrane protein/protective antigen OMA87	Outer membrane protein
DR0380	6458060	380874	381380	+	168	S		COG1738	Uncharacterized member of the PurR regulon	Conserved membrane protein, possibly related to nucleotide metabolism
DR0381	6458065	381377	381781	+	134					GTP cyclohydrolase I family enzyme
DR0382	15807628	381778	382814	+	345	O	Gcp	COG0533	Metal-dependent proteases with possible chaperone activity	O-sialoglycoprotein endopeptidase Gcp, frameshift
DR0383	6458061	382882	383724	-	280					S-layer protein
DR0384	6458066	383832	384233	-	133					Conserved hypthetical protein
DR0385	6458067	384279	384674	-	131					Predicted protein
DR0386	6458062	384674	385963	-	429	I	GcpE	COG0821	1-hydroxy-2-methyl-2-(e)-butenyl-4-diphosphate synthase	1-hydroxy-2-methyl-2-(e)-butenyl-4-diphosphate synthase, GcpE ortholog
DR0387	6458068	385994	386803	-	269					Predicted protein; N-terminal domain is ortholog to DR2039, C-terminal domain is ortholog to DR2038
DR0388	6458069	386815	387309	+	164	S		COG4296	Uncharacterized protein conserved in bacteria	Uncharacterized conserved protein
DR0389	6458063	387340	387672	+	110	STRESS, S		COG1302	Uncharacterized protein conserved in bacteria	Alkaline shock-like protein
DR0390	6458064	387647	389305	+	552	R	YloV	COG1461	Predicted kinase related to dihydroxyacetone kinase	YloV ortholog, related to a domain of dihydroxyacetone kinase
DR0391	6458075	389542	389727	+	61					Predicted protein
DR0392	6458076	389791	391188	-	465	R		COG2823	Predicted periplasmic or secreted lipoprotein	Uncharacterized protein, contains signaling BON domain; probably involved in osmotic stress responce
DR0393	6458071	391614	393650	+	678	J		COG0480	Translation elongation factors (GTPases)	Elongation factor EF-G
DR0394	6458072	393726	394754	+	342	STRESS, R		COG2334	Putative homoserine kinase type II (protein kinase fold)	Antibiotic/homoserin kinase related protein
DR0395	6458073	394911	395996	+	361	GEPR		COG0477	Permeases of the major facilitator superfamily	Permease MDR-type
DR0396	6458077	395998	396783	-	261					Predicted protein, probably secreted
DR0397	6458074	396838	398931	+	697	C		COG0243	Anaerobic dehydrogenases, typically selenocysteine-containing	Molybdopterin oxidoreductase, contains C-terminal molydopterin dinucleotide binding domain
DR0398	6458078	399031	399495	-	154					Predicted protein, probably secreted
DR0399	6458080	399596	401467	-	623	M		COG2335	Secreted and surface protein containing fasciclin-like repeats	Secreted and surface protein containing fasciclin-like repeats
DR0400	6458081	401573	404515	-	980	D	FtsK	COG1674	DNA segregation ATPase FtsK/SpoIIIE and related proteins	DNA segregation ATPase, FtsK
DR0401	6458085	404533	405204	-	223					Membrane protein, related to siderophore permease
DR0402	6458082	405291	405701	+	136	R		COG1310	Predicted metal-dependent protease of the PAD1/JAB1 superfamily	Predicted metal-dependent protease of the PAD1/JAB1 superfamily
DR0403	6458083	405795	406739	-	314	F		COG1957	Inosine-uridine nucleoside N-ribohydrolase	Inosine-uridine nucleoside N-ribohydrolase
DR0404	6458086	406761	407105	+	114					Predicted protein
DR0405	6458084	407319	410051	-	910	G		COG1523	Type II secretory pathway, pullulanase PulA and related glycosidases	Pullulanase, starch debranching enzyme
DR0406	6458088	410748	411389	+	213	V		COG1131	ABC-type multidrug transport system, ATPase component	ABC-type transport system, ATPase component
DR0407	6458089	411386	412051	+	221	O	CcmB	COG2386	ABC-type transport system involved in cytochrome c biogenesis, permease component	Membrane protein related to cytochrome C maturation protein B
DR0408	6458090	412061	412561	-	166	T		COG0784	FOG: CheY-like receiver	Receiver domain, CheY family
DR0409	6458099	412718	413137	+	139					DinB/YfiT family metal-binding protein
DR0410	6458091	413118	413501	+	127	C		COG0221	Inorganic pyrophosphatase	Protein with the DXD active site, related to inorganic pyrophosphatase
DR0411	6458092	413498	414181	+	227	IQR		COG1028	Dehydrogenases with different specificities (related to short-chain alcohol dehydrogenases)	Oxidoreductase, short-chain dehydrogenase/reductase family
DR0412	6458093	414190	415164	+	324	STRESS, O	AhpE	COG0492	Thioredoxin reductase	Thioredoxin reductase, AHPF
DR0413	6458100	415136	415366	+	76					Predicted protein
DR0414	6458094	415529	415996	+	155	R		COG1011	Predicted hydrolase (HAD superfamily)	Haloacid dehalogenase-like hydrolase family
DR0415	6458095	416044	417564	-	506	I		COG2272	Carboxylesterase type B	Esterase of the acetylcholinesterase family
DR0416	6458096	417705	417947	+	80	STRESS, T		COG2336	Growth regulator	Cell growth regulatory protein, MazE/PemI family
DR0417	6458097	417941	418294	+	117	STRESS, T		COG2337	Growth inhibitor	Cell growth regulatory protein, MazF/PemK family, DNA binding protein
DR0418	6458101	418314	418571	+	85			COG2161	Antitoxin of toxin-antitoxin stability system	Predicted protein
DR0419	6458102	418568	418981	+	137	R		COG1487	Predicted nucleic acid-binding protein, contains PIN domain	PIN domain containing protein, VapC family
DR0420	6458098	418978	421446	+	822	L		COG1643	HrpA-like helicases	HrpA-like helicases, HrpB ortholog
DR0421	6458113	421627	421935	-	102					Predicted protein
DR0422	6458104	422007	422783	-	258	R		COG4106	Trans-aconitate methyltransferase	Trans-aconitate methyltransferase
DR0423	6458114	423080	423706	-	208	S	DdrA (Battista)	COG4712	Uncharacterized protein conserved in bacteria	Predicted DNA single-strand annealing protein, containinh HHH motif, Rad42/Rad22/RecT/erf family
DR0424	6458105	423757	424491	+	244	E		COG0131	Imidazoleglycerol-phosphate dehydratase	Imidazoleglycerol-phosphate dehydratase, HIS7
DR0425	6458115	424532	425365	+	277					Predicted protein, probably secreted
DR0426	6458106	425362	426009	+	215	E	HisH	COG0118	Glutamine amidotransferase	Imidazole glycerol phosphate synthase subunit HisH
DR0427	6458107	426085	426846	+	253	J		COG1825	Ribosomal protein L25 (general stress protein Ctc)	General stress protein Ctc (Ribosomal protein L25)
DR0428	6458108	426965	427384	+	139	L		COG3695	Predicted methylated DNA-protein cysteine methyltransferase	Methylguanine-DNA methyltransferase
DR0429	6458109	427430	428185	+	251	C		no COG/COG2010	#N/A*//Cytochrome c, mono- and diheme variants	Cytochrome C related protein
DR0430	6458110	428408	429820	+	470	S		COG1690	Uncharacterized conserved protein	RtcB family protein (in E.coli rtcB important for RNA ligase activity)
DR0431	6458111	429873	430592	-	239	QR		COG0500	SAM-dependent methyltransferases	SAM-dependent methyltransferase
DR0432	6458112	430655	431299	+	214	TK		COG2197	Response regulator containing a CheY-like receiver domain and an HTH DNA-binding domain	Response regulator containing a CheY-like receiver domain and an HTH DNA-binding domain
DR0433	6458117	431543	432376	+	277	STRESS, V		COG2367	Beta-lactamase class A	Beta-lactamase class A
DR0434	6458118	432479	433486	+	335	C		COG2010	Cytochrome c, mono- and diheme variants	Metal binding cluster, cytochrome C6 like
DR0435	6458119	433679	434185	+	168	C		COG0723	Rieske Fe-S protein	Rieske like Fe-S protein
DR0436	6458120	434182	435519	+	445	C		COG1290	Cytochrome b subunit of the bc complex	Cytochrome b subunit of the bc complex
DR0437	6458127	435588	435806	+	72					Predicted protein
DR0438	6458128	435905	436201	+	98					Uncharacterized conserved protein, probably secreted
DR0439	6458121	436299	436718	+	139	S	HesB-like domain. This family includes HesB which may be involved in nitrogen fixation; the hesB gene is expressed only under nitrogen fixation conditions. Other members of this family include various hypothetical proteins, some of which also contains NifU-like domains pfam01106 which is also involved in nitrogen fixation. In the gram-negative soil bacterium Rhizobium etli, the hesB-like gene isc…	COG0316	Fe-S cluster assembly scaffold protein	HesB family of small cysteine rich proteins
DR0440	6458122	436818	437357	+	179	L	RuvC	COG0817	Holliday junction resolvasome, endonuclease subunit	Holliday junction resolvasome, endonuclease subunit, RuvC
DR0441	6458123	437368	437868	+	166	S		COG2339	Predicted membrane protein	Conserved membrane protein
DR0442	6458124	438093	439172	-	359	NU		COG2805	Tfp pilus assembly protein, pilus retraction ATPase PilT	Tfp pilus assembly protein, pilus retraction ATPase PilT
DR0443	6458125	439386	440822	-	478	F	DeoA	COG0213	Thymidine phosphorylase	Pyrimidine nucleoside phosphorylase, DeoA ortholog
DR0444	6458126	440797	441984	+	395	M		COG0438	Glycosyltransferase	Lipopolysaccharide glycosyltransferase
DR0445	6458139	442103	442678	+	191	O		COG5504	Predicted Zn-dependent protease	Predicted Zn-dependent protease
DR0446	6458130	442679	442990	-	103	R	SnoB	COG2329	Uncharacterized enzyme involved in biosynthesis of extracellular polysaccharides	Monooxygenase, SnoB family
DR0447	6458131	443030	443614	-	194	F	PyrE	COG0461	Orotate phosphoribosyltransferase	Orotate/uridine phosphoribosyltransferase, PyrE
DR0448	6458140	443662	443871	+	69					HTH XRE-family like protein
DR0449	6458141	443926	444657	+	243					Superfamily ribonuclease H-like protein
DR0450	6458132	444716	445561	+	281	S		COG2120	Uncharacterized proteins, LmbE homologs	Conserved family related to PIG-L (a possible N-acetylglucosaminyl-phosphatidylinositoldeacetylase)
DR0451	6458133	445936	447285	-	449	E	GlnA	COG0174	Glutamine synthetase	Glutamine synthetase, GlnA
DR0452	6458142	447362	447760	-	132					Barstar-like nuclease inhibitor
DR0453	6458134	447757	448332	-	191	F		COG4290	Guanyl-specific ribonuclease Sa	Guanyl-specific ribonuclease Sa3
DR0454	6458135	448361	449185	-	274	STRESS, V	BacA	COG1968	Uncharacterized bacitracin resistance protein	BacA bacitracin resistance protein, probably undecaprenol kinase
DR0455	6458136	449222	450073	+	283	STRESS, V	Str	COG3570	Streptomycin 6-kinase	Streptomycin resistance protein, streptomycin phosphotransferase
DR0456	6458137	450152	450844	+	230	U		COG0811	Biopolymer transport proteins	Biopolymer transport protein, ExbB/TolQ ortholog
DR0457	6458138	450847	451269	+	140	U		COG0848	Biopolymer transport protein	ExbD/TolR biopolymer transport membrane protein
DR0458	6458143	451333	453852	+	839					Uncharacterized conserved (low complexity), probably secreted
DR0459	6458149	453926	454636	+	236					Uncharacterized conserved protein, probably secreted
DR0460	6458145	454915	456843	-	642	I		COG0365	Acyl-coenzyme A synthetases/AMP-(fatty) acid ligases	Acetyl-CoA synthetase
DR0461	6458146	456979	457767	+	262	K		COG1521	Putative transcriptional regulator, homolog of Bvg accessory factor	Hsp-70-sugar kinase superfamily protein, Bacillus yacB ortholog
DR0462	6458150	457740	458669	+	309	P		COG0614	ABC-type Fe3+-hydroxamate transport system, periplasmic component	ABC-type iron transport system, periplasmic component
DR0463	6458147	458743	461679	-	978	G		COG3280	Maltooligosyl trehalose synthase	Maltooligosyl trehalose synthase
DR0464	6458148	461814	463616	-	600	G		COG0296	1,4-alpha-glucan branching enzyme	Trehalose trehalohydrolase, 1,4-alpha-glucan branching enzyme
DR0465	6458152	464102	464686	-	194	STRESS, S		COG2340	Uncharacterized protein with SCP/PR1 domains	SCP/PR1 like extracellular protein, plant pathogenesis related protein
DR0466	6458153	465081	467498	-	805	T		COG2202/COG2199/COG2200/	FOG: PAS/PAC domain *//FOG: GGDEF domain *//FOG: EAL domain	Signaling protein containing PAS/PAC domain, GGDEF domain and EAL domain
DR0467	6458154	467498	469216	-	572	L+ER		COG1796/COG1387	DNA polymerase IV (family X) *//Histidinol phosphatase and related hydrolases of the PHP family	DNA polymerase of the X family with C terminal PHP hydrolase domain
DR0468	6458161	469213	469884	-	223	QR		COG0500	SAM-dependent methyltransferases	SAM-dependent methyltransferase
DR0469	6458155	469881	470441	-	186	S		COG4636	Uncharacterized protein conserved in cyanobacteria	Uncharacterized, member of uma2-like family highly expanded in cyanobacteria
DR0470	6458156	470438	471220	-	260	ER	His9	COG1387	Histidinol phosphatase and related hydrolases of the PHP family	PHP superfamily histidinol phosphatase, His9
DR0471	6458157	471240	472010	+	256	R		COG1611	Predicted Rossmann fold nucleotide-binding protein	Predicted Rossmann fold nucleotide-binding protein
DR0472	6458158	472040	473263	+	407	GEPR	TetA	COG0477	Permeases of the major facilitator superfamily	Permease of the major facilitator superfamily (tetracycline resistance protein)
DR0473	6458159	473316	474002	-	228	V		COG1136	ABC-type antimicrobial peptide transport system, ATPase component	ABC-type transport system, ATPase component
DR0474	6458160	473999	475159	-	386	V		COG0577	ABC-type antimicrobial peptide transport system, permease component	ABC-type antimicrobial peptide transport system, permease component
DR0475	6458164	475346	477295	-	649	R		COG0488	ATPase components of ABC transporters with duplicated ATPase domains	ATPase component of ABC transporters with duplicated ATPase domain
DR0476	6458163	477272	477583	+	103	S		COG3162	Predicted membrane protein	Small membrane protein
DR0477	6458165	477580	479166	+	528	R		COG4147	Predicted symporter	Na(+)-dependent symporter, solute symporter family (SSF) protein
DR0478	6458166	479741	480679	+	312	E		COG0006	Xaa-Pro aminopeptidase	Xaa-Pro aminopeptidase
DR0479	6458167	480753	483374	-	873	M		COG0744	Membrane carboxypeptidase (penicillin-binding protein)	Penicilin-binding protein1, PBP1
DR0480	6458168	483549	484448	+	299	D		COG0037	Predicted ATPase of the PP-loop superfamily implicated in cell cycle control	PP- loop superfamily ATPase probably implicated in cell cycle control
DR0481	6458172	484534	485061	-	175					Predicted protein, probably secreted
DR0482	6458169	485078	486064	-	328	O		COG0330	Membrane protease subunits, stomatin/prohibitin homologs	Membrane protease subunits, stomatin/prohibitin homologs
DR0483	6458170	486101	486562	-	153	S		COG3012	Uncharacterized protein conserved in bacteria	Uncharacterized conserved cysteine rich protein, SecA-type C-motif
DR0484	6458173	486588	487526	-	312	R		COG0790	FOG: TPR repeat, SEL1 subfamily	TPR-repeat protein
DR0485	6458171	487540	489117	+	525	J		COG0008	Glutamyl- and glutaminyl-tRNA synthetases	Glutamyl tRNA synthetase
DR0486	6458185	489195	489716	-	173					Possible secreted protein, uncharacterized
DR0487	6458175	489733	490920	-	395	M		COG4591	ABC-type transport system, involved in lipoprotein release, permease component	ABC-type transport system, involved in lipoprotein release, permease component
DR0488	6458186	491029	491529	-	166	S	MltA	COG3584	Uncharacterized protein conserved in bacteria	Cell wall-binding protein related to murein-degrading hydrolase MltA
DR0489	6458187	491552	491899	-	115					Predicted protein
DR0490	6458176	492064	492720	-	218	O	PdxH	COG2039	Pyrrolidone-carboxylate peptidase (N-terminal pyroglutamyl peptidase)	Pyrrolidone Carboxyl Peptidase, PDXH
DR0491	6458177	492824	493609	+	261	STRESS, R		COG0693	Putative intracellular protease/amidase	ThiJ superfamily of proteins, possible intracellular protease
DR0492	6458178	493606	493911	+	101	S		COG1359	Uncharacterized conserved protein	Uncharacterized small protein
DR0493	6458179	493975	494850	+	291	L	MutM	COG0266	Formamidopyrimidine-DNA glycosylase	Formamidopyrimidine-DNA glycosidase, MutM
DR0494	6458180	494847	495359	+	170	F	FraR	COG0563	Adenylate kinase and related kinases	P-loop ATPase related to DNA topology modulation kinase FlaR
DR0495	6458181	495356	496000	+	214	H		COG0259	Pyridoxamine-phosphate oxidase	Pyridoxamine 5'-phosphate oxidase
DR0496	6458182	496083	497522	+	479	ER	FprA	COG0493	NADPH-dependent glutamate synthase beta chain and related oxidoreductases	NADPH-ferredoxin reductase FprA
DR0497	6458183	497548	498264	+	238	E		COG1760	L-serine deaminase, beta chain	L-serine deaminase, beta chain
DR0498	6458184	498568	500235	+	555	R		COG0728	Uncharacterized membrane protein, putative virulence factor	MviN-like membrane protein
DR0499	6458189	500329	501261	+	310	I		COG2084	3-hydroxyisobutyrate dehydrogenase and related beta-hydroxyacid dehydrogenases	3-hydroxyisobutyrate dehydrogenase
DR0500	6458190	501258	502121	+	287	S		COG1307	Uncharacterized protein conserved in bacteria	DegV-like protein N-terminus, paralog of DR1986
DR0501	6458191	502484	503593	-	369	F	PyrD	COG0167	Dihydroorotate dehydrogenase	Dihydroorotate dehydrogenase, pyrD
DR0502	6458192	503614	504843	+	409	R		COG2872	Predicted metal-dependent hydrolases related to alanyl-tRNA synthetase HxxxH domain	Alanyl tRNA synthetase, short form
DR0503	6458196	504840	506021	-	393	S		COG1520	FOG: WD40-like repeat	Uncharacterized protein, probably secreted has 4 beta-propeller domains
DR0504	6458193	506031	506795	-	254	QR		COG0500	SAM-dependent methyltransferases	SAM-dependent methyltransferase
DR0505	6458194	507060	508766	+	568	F		COG0737	5'-nucleotidase/2',3'-cyclic phosphodiesterase and related esterases	5'-nucleotidase/2',3'-cyclic phosphodiesterase, calcineurin like phosphoesterase
DR0506	6458197	509003	509479	-	158					Uncharacterised protein, probably secreted, distant homolog of gi|16409688| Listeria monocytogenes
DR0507	6458195	509476	513483	-	1335	L		COG0587	DNA polymerase III alpha subunit	DNA polymerase III alpha chain, Active PHP, long insert between PHP and rest of the protein
DR0508	6458199	513563	514573	-	336	V	Mrr	COG1715	Restriction endonuclease	Restriction endonuclease, Mrr
DR0509	6458204	514548	515156	-	202					Predicted membrane protein
DR0510	6458200	515265	515846	+	193	T		COG2202	FOG: PAS/PAC domain	PAS domain
DR0511	6458201	515856	517352	-	498	P	NrtC	COG1116/COG0600	ABC-type nitrate/sulfonate/bicarbonate transport system, ATPase component *//ABC-type nitrate/sulfonate/bicarbonate transport system, permease component	ABC-type nitrate/sulfonate/bicarbonate transport system, ATPase and permease components
DR0512	6458202	517349	518254	-	301	GER		COG0697	Permeases of the drug/metabolite transporter (DMT) superfamily	Permease of the drug/metabolite transporter (DMT) superfamily
DR0513	6458203	518499	519833	-	444	L		COG0582	Integrase	Integrase
DR0514	6458205	520225	520413	-	62					Predicted protein
DR0515	6458206	521319	521735	-	138					Helix-turn-helix XRE-family like protein
DR0516	6458207	521966	522415	+	149					Predicted protein
DR0517	6458208	522471	522743	+	90					Predicted protein, low complexity
DR0518	6458209	522751	523011	+	86					Predicted protein, probably secreted
DR0519	6458210	523008	523247	+	79					Predicted protein (low comlexity)
DR0520	6458211	523310	524083	+	257					Zinc-ribbon containing protein
DR0521	6458212	524080	524475	+	131					Predicted protein, probably secreted
DR0522	6458213	524472	524975	+	167					Predicted protein, probably secreted (C-terminal low complexity region)
DR0523	6458214	524968	525552	+	194					Predicted protein
DR0524	6458215	525552	525950	+	132					DNAJ-type Zn-finger protein
DR0525	6458216	525947	526501	+	184					Predicted protein
DR0526	6458220	526959	527306	-	115					Predicted protein
DR0527	6458221	527390	528247	-	285					Zinc-ribbon containing protein
DR0528	6458222	528994	529986	-	330					Predicted protein (low comlexity)
DR0529	6458223	530455	530718	-	87					Predicted protein
DR0530	6458224	531188	533863	-	891					Uncharacterised low complexity protein, homolog to gi|17983721 Brucella melitensis
DR0531	6458226	533860	534480	-	206					Predicted protein has signal peptide
DR0532	6458225	534477	534773	-	98					Predicted protein
DR0533	6458227	534930	535760	-	276					Predicted protein
DR0534	6458218	536164	538266	-	700	T		COG0515/no COG	Serine/threonine protein kinase *//#N/A	Serine/Threonin protein kinase, disrupted motif "HRDL"
DR0535	6458219	538235	540712	-	825					ARM repeat superfamily protein
DR0536	6458233	540833	541438	-	201					Outer membrane protein, MotB/OmpA family
DR0537	6458234	541463	542698	-	411					Uncharacterized membrane protein
DR0538	6458235	542702	545914	-	1070					Uncharacterized conserved protein
DR0539	6458236	545914	546243	-	109					Predicted membrane protein
DR0540	6458237	546243	547679	-	478					Predicted protein
DR0541	6458229	547773	548570	-	265	S		COG1801	Uncharacterized conserved protein	Uncharacterized conserved protein, YunF/YecE like protein
DR0542	6458230	548592	549269	-	225	C		COG0584	Glycerophosphoryl diester phosphodiesterase	Glycerophosphoryl diester phosphodiesterase family protein
DR0543	6458231	549374	550057	+	227	R		COG4221	Short-chain alcohol dehydrogenase of unknown specificity	Short-chain alcohol dehydrogenase of unknown specificity
DR0544	6458232	550134	550901	+	255	R		COG0730	Predicted permeases	Conserved membrane protein, probably transporter
DR0545	6458238	550886	551173	+	95					Small conserved membrane protein, possibly MDR resistance
DR0546	6458239	551157	551534	-	125	NU		COG2165	Type II secretory pathway, pseudopilin PulG	Pilin domain protein
DR0547	6458249	551643	553085	+	480					Predicted membrane protein
DR0548	6458241	553128	554072	-	314	NU		COG2165	Type II secretory pathway, pseudopilin PulG	Pilin IV like secreted protein, most similar to leader peptidase IV, TAPA
DR0549	6458242	554038	555384	+	448	L	DnaB	COG0305	Replicative DNA helicase	Replicative DNA helicase, DnaB
DR0550	6458243	555381	556133	+	250	F		COG1051	ADP-ribose pyrophosphatase	ADP-ribose pyrophosphatase (MutT/NUDIX family hydrolase)
DR0551	6458244	556197	557441	-	414	I		COG1960	Acyl-CoA dehydrogenases	Glutaryl-CoA dehydrogenase
DR0552	6458245	557655	558275	+	206	H		COG1564	Thiamine pyrophosphokinase	Thiamin pyrophosphokinase related protein
DR0553	6458251	558279	559697	-	472					A/b hydrolase
DR0554	6458250	559740	560474	+	244					Uncharacterized conserved protein, has one membrane segment
DR0555	6458246	560682	562049	+	455	H		COG0001	Glutamate-1-semialdehyde aminotransferase	Glutamate-1-semialdehyde aminotransferase
DR0556	6458247	562046	562474	+	142	R		COG1832	Predicted CoA-binding protein	CoA-binding domain
DR0557	6458252	562484	563317	-	277	S		COG1354	Uncharacterized conserved protein	Uncharcterized homolog of YpuG_BACSU
DR0558	6458248	563314	564306	-	330	J	Syw	COG0180	Tryptophanyl-tRNA synthetase	Tryptophanyl-tRNA synthetase, Syw
DR0559	6458254	564716	566299	-	527	STRESS, K		COG1293	Predicted RNA-binding protein homologous to eukaryotic snRNP	Membrane protein, related to fibronectin/fibrinogen-binding protein
DR0560	6458255	566403	567533	-	376	O		COG1651	Protein-disulfide isomerase	Membrane associated thioredoxin fold protein, probable disulfide bond chaperone
DR0561	6458256	567840	569021	+	393	G	MalE	COG2182	Maltose-binding periplasmic proteins/domains	ABC-type maltose transport systems, periplasmic component, MalE
DR0562	6458257	569132	570538	+	468	G	MalF	COG1175	ABC-type sugar transport systems, permease components	ABC-type maltose transport systems, permease component, MalF
DR0563	6458258	570535	571911	+	458	G	MalG	COG3833	ABC-type maltose transport systems, permease component	ABC-type maltose transport systems, permease component
DR0564	6458259	572140	572925	+	261	ET	FliY	COG0834	ABC-type amino acid transport/signal transduction systems, periplasmic component/domain	ABC-type amino acid transport/signal transduction systems, periplasmic component/domain
DR0565	6458260	572961	573641	+	226	E		COG0765	ABC-type amino acid transport system, permease component	ABC-type amino acid transport system, permease component
DR0566	6458261	573714	574205	+	163	S		COG2947	Uncharacterized conserved protein	Uncharacterized conserved protein, hypothetical thymocyte protein Thy28kD ortholog
DR0567	6458263	574443	576149	-	568	E		COG1171	Threonine dehydratase	Threonine dehydratase, THD1
DR0568	6458264	576184	576726	-	180	F	Apt	COG0503	Adenine/guanine phosphoribosyltransferases and related PRPP-binding proteins	Adenine phosphoribosyltransferase, APT
DR0569	6458267	577274	578302	+	342					Uncharacterized conserved protein
DR0570	6458265	578644	578925	+	93	P		COG0607	Rhodanese-related sulfurtransferase	Rhodanese-related sulfurtransferase
DR0571	6458268	578929	580122	-	397					Rossman fold oxidoreductase
DR0572	6458266	580230	581501	+	423	D		COG2385	Sporulation protein and related proteins	Stage II sporulation protein D related, SP2D
DR0573	6458269	581498	584413	+	971					Secreted surface protein, uncharacterized
DR0574	6458270	584448	585560	+	370					Secreted protein, contains WD40 repeats on C-terminus
DR0575	6458272	585754	588387	-	877	U	SecA	COG0653	Preprotein translocase subunit SecA (ATPase, RNA helicase)	Preprotein translocase subunit SecA (ATPase, RNA helicase)
DR0576	6458273	588583	589350	+	255	J		COG0565	rRNA methylase	rRNA methylase
DR0577	6458274	589404	591176	+	590	T		COG4585	Signal transduction histidine kinase	Membrane bounded sensor histidine kinase and GAF domain
DR0578	6458278	591238	591675	-	145					Uncharacterized secreted protein
DR0579	6458275	591737	593005	-	422	H	Dfp	COG0452	Phosphopantothenoylcysteine synthetase/decarboxylase	DNA/pantothenate metabolism flavoprotein, Dfp
DR0580	6458276	593206	593973	+	255	R		COG0110	Acetyltransferase (isoleucine patch superfamily)	O-acetyltransferase, chloramphenicol AT like
DR0581	6458279	593986	594483	-	165					Uncharacterized secreted protein
DR0582	6458280	594495	595226	+	243					Dps (ferritin) family DNA-binding protein (oxidative damage protectant)
DR0583	6458277	595289	597145	-	618	STRESS, O	FtsH	COG0465	ATP-dependent Zn proteases	FtsH-like Zn-dependent protease: AAA superfamily ATPase + metalloprotease domain
DR0584	6458282	597451	598347	-	298	F	PurU	COG0788	Formyltetrahydrofolate hydrolase	Formyltetrahydrofolate hydrolase
DR0585	6458283	598411	599553	+	380	E		COG2309	Leucyl aminopeptidase (aminopeptidase T)	Leucyl aminopeptidase (aminopeptidase T)
DR0586	6458284	599523	599942	+	139	S		COG2127	Uncharacterized conserved protein	ATP-dependent Clp protease adaptor protein clpS; Involved in the modulation of the specificity of the clpAP-mediated ATP-dependent protein degradation
DR0587	6458285	599939	600859	+	306	V	Mrr	COG1715	Restriction endonuclease	Restriction endonuclease, Mrr
DR0588	6458286	600865	603090	+	741	STRESS, O	ClpA	COG0542	ATP-binding subunits of Clp protease and DnaK/DnaJ chaperones (should be split into ClpA and ClpB families!)	ClpA, AAA superfamily ATPase
DR0589	6458289	603103	603657	+	184					Predicted protein
DR0590	6458290	603764	604069	+	101					Cystein rich protein
DR0591	6458291	604076	604822	-	248					Predicted protein, probably secreted
DR0592	6458292	604906	605406	-	166					Predicted protein
DR0593	6458287	605368	606075	+	235	R		COG0596	Predicted hydrolases or acyltransferases (alpha/beta hydrolase superfamily)	Alpha/beta superfamily hydrolase
DR0594	6458288	606138	607556	-	472	G	GlgA	COG0297	Glycogen synthase	Glycogen synthase, GlgA
DR0595	6458293	607567	608190	+	207					Uncharacterized conserved protein
DR0596	6458295	608448	609449	-	333	L	RuvB	COG2255	Holliday junction resolvasome, helicase subunit	Holliday junction resolvasome, helicase subunit, RuvB
DR0597	6458296	609507	610175	-	222	R		COG1999	Uncharacterized protein SCO1/SenC/PrrC, involved in biogenesis of respiratory and photosynthetic systems	Thioredoxin fold protein, probably secreted of yeast Sco1/sco2 family
DR0598	6458297	610232	610825	+	197	M		COG0739	Membrane proteins related to metalloendopeptidases	Metalloendopeptidase, probably secreted
DR0599	6458298	610926	611765	-	279	STRESS, V		COG2746	Aminoglycoside N3'-acetyltransferase	Aminoglycoside N3'- acetyltransferase family
DR0600	6458306	611905	612144	-	79					Uncharacterized conserved protein
DR0601	6458299	612425	614140	+	571	L		COG0358	DNA primase (bacterial type)	DNA primase (bacterial type)
DR0602	6458300	614142	614738	-	198	G		COG0406	Broad specificity phosphatase PhoE and related phosphatases	Broad specificity phosphatase PhoE
DR0603	6458301	614735	616381	-	548	Q+L+R		COG0590/COG0494/COG4122/	Cytosine/adenosine deaminases *//NTP pyrophosphohydrolases including oxidative damage repair enzymes *//Predicted O-methyltransferase	N-terminal cytidine deaminase domain, MutT hydrolase domain and C-terminal methyltransferase
DR0604	6458302	616378	616944	-	188	J		COG1670	Acetyltransferases, including N-acetylases of ribosomal proteins	NH2 acetyltransferase
DR0605	6458303	616958	617641	-	227	T		COG2199	FOG: GGDEF domain	GGDEF domain of sensor regulator and C-terminal HTH domain
DR0606	6458304	617795	618157	+	120	STRESS, O		COG0234	Co-chaperonin GroES (HSP10)	Co-chaperonin GroES (HSP10)
DR0607	6458305	618232	619878	+	548	STRESS, O		COG0459	Chaperonin GroEL (HSP60 family)	Chaperonin GroEL (HSP60 family)
DR0608	6458315	620331	620942	+	203	KR		COG0454	Histone acetyltransferase HPA2 and related acetyltransferases	NH2-acetyltransferase
DR0609	6458316	621293	621781	+	162	R		COG0645	Predicted kinase	P-loop ATPase of adenylate kinase family
DR0610	6458317	621803	622024	+	73			COG0646	Predicted kinase	C-terminal of P-loop ATPase of adenylate kinase family (part of DR0609 protein)
DR0611	6458308	622070	623086	+	338	C		COG2141	Coenzyme F420-dependent N5,N10-methylene tetrahydromethanopterin reductase and related flavin-dependent oxidoreductases	FMN dependent monooxygenase
DR0612	6458309	623135	624754	+	539	E	RocB	COG4187	Arginine degradation protein (predicted deacylase)	Arginine degradation protein (succinyl-diaminopimelate desuccinylase)
DR0613	6458310	625089	625739	-	216	S		COG3665	Uncharacterized conserved protein	Uncharacterized conserved protein
DR0614	6458311	625745	626464	-	239	S	YcgG	COG3403	Uncharacterized conserved protein	Uncharacterized protein, similar to ycgG
DR0615	6458312	626751	627704	+	317	K		COG0583	Transcriptional regulator	HTH transcriptional regulator, LysR family
DR0616	6458313	627755	628261	+	168	R		COG2018	Uncharacterized distant relative of homeotic protein bithoraxoid	Roadblock/LC7 domain
DR0617	6458314	628352	631342	+	996	R		COG1026	Predicted Zn-dependent peptidases, insulinase-like	Zinc metalloprotease, insulinase family
DR0618	6458328	631595	632350	+	251					Predicted protein, probably secreted
DR0619	6458319	632357	632797	-	146	S		COG1576	Uncharacterized conserved protein	Uncharacterized conserved protein, YbeA ortholog
DR0620	6458320	632821	635784	-	987	S+E		COG1721/COG1305	Uncharacterized conserved protein (some members contain a von Willebrand factor type A (vWA) domain) *//Transglutaminase-like enzymes, putative cysteine proteases	Predicted protease of transglutaminase family (membrane bounded, has additional common to PepX domain
DR0621	6458321	635795	636757	-	320	R		COG0714	MoxR-like ATPases	MoxR related AAA superfamily ATPase
DR0622	6458329	636904	637398	+	164					Predicted protein, probably secreted
DR0623	6458322	637454	638620	+	388	E		COG0436	Aspartate/tyrosine/aromatic aminotransferase	Aspartate aminotransferase
DR0624	6458323	638737	639333	+	198	R	YieF	COG0431	Predicted flavoprotein	Flavoprotein, similar to YieF E.coli
DR0625	6458324	639376	640140	+	254	S		COG2013	Uncharacterized conserved protein	Uncharacterized conserved protein
DR0626	6458325	640190	641446	+	418	M	MurG	COG0707	UDP-N-acetylglucosamine:LPS N-acetylglucosamine transferase	UDP-N-acetylglucosamine--N-acetylmuramyl-(pentapeptide) pyrophosphoryl-undecaprenol N-acetylglucosamine transferase
DR0627	6458326	641424	642872	+	482	M	MurC	COG0773	UDP-N-acetylmuramate-alanine ligase	UDP-N-acetyl muramate-alanine ligase, MurC
DR0628	6458327	642869	643741	+	290	M	MurB	COG0812	UDP-N-acetylmuramate dehydrogenase	UDP-N-acetylmuramate dehydrogenase, MurB
DR0629	6458331	643863	644726	+	287	M	DivB/FtsQ	COG1589	Cell division septal protein	DivB/FtsQ, cell division septal protein
DR0630	6458332	644723	646276	+	517	D	FtsA	COG0849	Cell dvision ATPase FtsA	Actin-like ATPase involved in cell division, FtsA
DR0631	6458333	646361	647476	+	371	D	FtsZ	COG0206	Cell division GTPase	Cell division GTPase, FtsZ
DR0632	6458338	647537	648526	-	329	S		COG3021	Uncharacterized protein conserved in bacteria	Membrane protein containing endonuclease/exonuclease/phosphatase family domain
DR0633	6458334	648636	649343	+	235	E		COG1296	Predicted branched-chain amino acid permease (azaleucine resistance)	Branched-chain amino acid permease, AzlC-like
DR0634	6458339	649340	649636	+	98	S		COG4392	Predicted membrane protein	Fragment of membrane protein
DR0635	6458335	649693	650697	-	334	G		COG0205	6-phosphofructokinase	6-phosphofructokinase, K6P1
DR0636	6458336	650694	651653	-	319	R		COG0313	Predicted methyltransferases	SAM-dependent methyltransferase; PFAM:Tetrapyrrole (Corrin/Porphyrin) Methylase family
DR0637	6458340	651643	651876	-	77					Uncharacterized conserved protein
DR0638	6458341	651959	652387	-	142					Uncharacterized conserved membrane protein
DR0639	6458342	652384	652647	-	87					Protein containing CDRN domain, cysteine-rich D. radiodurans N-terminus family
DR0640	6458337	652999	654225	+	408	H	MetK	COG0192	S-adenosylmethionine synthetase	S-adenosylmethionine synthetase
DR0641	6458352	654308	655054	-	248					Predicted protein, probably secreted, cystein rich
DR0642	6458344	655064	655567	-	167	H	KdtB	COG0669	Phosphopantetheine adenylyltransferase	Lipopolysaccharide core biosynthesis protein, belongs to KdtB/TagD family
DR0643	6458345	655597	656157	-	186	L		COG0742	N6-adenine-specific methylase	SAM-dependent methyltransferase, rRNA adenine N-6-methyltransferase family
DR0644	6458353	656250	656870	-	206					Predicted rpotein, probably secreted, low complexity
DR0645	6458346	657012	657593	+	193	H	MobA	COG0746	Molybdopterin-guanine dinucleotide biosynthesis protein A	Molybdopterin-guanine dinucleotide biosynthesis protein A, MobA
DR0646	6458347	657597	658532	-	311	STRESS, R		COG1159	GTPase	ERA ortholog GTPase
DR0647	6458348	658500	659882	+	460	O		COG0464	ATPases of the AAA+ class	AAA superfamily ATPase
DR0648	6458354	659879	660640	+	253					TPR repeats containing protein
DR0649	6458355	660628	661314	+	228					Predicted membrane protein
DR0650	6458356	661356	661640	+	94					Uncharacterized conserved protein
DR0651	6458349	661669	662574	-	301	E		COG0010	Arginase/agmatinase/formimionoglutamate hydrolase, arginase family	Arginase
DR0652	6458350	662666	664006	-	446	P		COG0025	NhaP-type Na+/H+ and K+/H+ antiporters	Na+/H+ antiporter
DR0653	6458351	664043	664573	-	176	J		COG1670	Acetyltransferases, including N-acetylases of ribosomal proteins	NH2 acetyltransferase
DR0654	6458358	664659	665615	-	318	R		COG0596	Predicted hydrolases or acyltransferases (alpha/beta hydrolase superfamily)	Alpha/beta superfamily hydrolase, related to proline iminopeptidase
DR0655_new	6458371_1	665669	667114	+	482					Beta-propeller protein
DR0656	6458359	667231	668526	-	431	C		COG1301	Na+/H+-dicarboxylate symporters	Na+-dependent glutamate transporter
DR0657	6458360	668543	669382	+	279	R		COG0400	Predicted esterase	Alpha/beta superfamily hydrolase
DR0658	6458361	669555	670649	-	364	R		COG0491	Zn-dependent hydrolases, including glyoxylases	Beta-lactamase superfamily hydrolase
DR0659	6458362	670698	671456	-	252	Q		COG2761	Predicted dithiol-disulfide isomerase involved in polyketide biosynthesis	Uncharacterized DsbA-like thioredoxin fold protein
DR0659_a	new	671649	672002	+	118			COG3655	Predicted transcriptional regulator	Predicted transcriptional regulator, Helix-turn-helix XRE-family like protein
DR0660	6458363	671909	672427	+	172	R		COG1848	Predicted nucleic acid-binding protein, contains PIN domain	PIN nuclease related protein
DR0661	6458367	672543	672797	+	84	K		COG0864	Predicted transcriptional regulators containing the CopG/Arc/MetJ DNA-binding domain and a metal-binding domain	Predicted transcriptional regulator, CopG/Arc/MetJ family
DR0662	6458364	672788	673135	+	115	STRESS, T		COG2337	Growth inhibitor	DNA binding protein, PemK/MazF family
DR0663	6458370	673239	673715	+	158					Phospholipase D/nuclease family protein
DR0664	6458368	673691	674197	+	168					Predicted protein
DR0665	6458369	674194	674880	-	228					Uncharacterized conserved protein
DR0666	6458365	674933	676159	-	408	L		COG0675	Transposase and inactivated derivatives	Transposase
DR0667	6458366	676146	676568	-	140	L		COG1943	Transposase and inactivated derivatives	Transposase
DR0668	6458373	676754	679828	-	1024	EF		COG0458	Carbamoylphosphate synthase large subunit (split gene in MJ)	Carbamoylphosphate synthase large subunit
DR0669	6458378	679913	680773	+	286	STRESS		COG3173	Predicted aminoglycoside phosphotransferase	Antibiotic phosphotransferase family enzyme, protein kinase-like (PK-like) superfamily
DR0670	6458379	680828	681391	-	187	E		COG0346	Lactoylglutathione lyase and related lyases	Glyoxalase/dioxygenase family protein
DR0671	6458374	681399	682544	+	381	E		COG0436	Aspartate/tyrosine/aromatic aminotransferase	Aspartate aminotransferase
DR0672	6458380	682590	683099	+	169					Uncharacterized conserved protein, probably secreted
DR0673	6458381	683121	683708	+	195					Uncharacterized conserved low complexity protein
DR0674	6458375	683957	685165	+	402	E	AssY	COG0137	Argininosuccinate synthase	Argininosuccinate synthase, AssY
DR0675	6458382	685167	685604	+	145	KR		COG0454	Histone acetyltransferase HPA2 and related acetyltransferases	NH2-acetyltransferase
DR0676	6458376	685601	686059	+	152	KR		COG0454	Histone acetyltransferase HPA2 and related acetyltransferases	NH2-acetyltransferase
DR0677	6458377	685939	686565	+	208			COG0454	Histone acetyltransferase HPA2 and related acetyltransferases	NH2-acetyltransferase
DR0678	6458384	686715	688181	+	488	E		COG0165	Argininosuccinate lyase	Argininosuccinate lyase
DR0679	6458385	688203	688502	+	99	R		COG1669	Predicted nucleotidyltransferases	Small nucleotidyltransferase-like protein
DR0680	6458390	688492	688842	+	116	S		COG2361	Uncharacterized conserved protein	Nucleotidyltransferase substrate binding subunit/domain, HEPN
DR0681	6458391	688880	689362	+	160			COG0454	Histone acetyltransferase HPA2 and related acetyltransferases	NH2-acetyltransferase
DR0682	6458392	689369	689956	+	195			COG0454	Histone acetyltransferase HPA2 and related acetyltransferases	NH2-acetyltransferase
DR0683	6458386	689991	690521	+	176	E		COG1246	N-acetylglutamate synthase and related acetyltransferases	NH2- acetyltransferase
DR0684	6458387	690685	691869	+	394	EF	CarA	COG0505	Carbamoylphosphate synthase small subunit	Carbamoylphosphate synthase small subunit
DR0685	6458393	692088	694229	+	713					Uncharacterized protein, contains DUF11 domain
DR0686	6458388	694365	697361	+	998					Uncharacterized secreted protein, contains three DUF11 domains
DR0687	6458394	697364	702340	+	1658					Uncharacterized secreted protein, contains DUF11 domain
DR0688	6458389	702341	704995	+	884					Uncharacterized protein, contains two DUF11 domains
DR0689	6458396	705155	705898	+	247	L	Ung	COG0692	Uracil DNA glycosylase	Uracil-DNA gylcosylase, Ung
DR0690	6458397	705915	706955	+	346	L		COG3569	Predicted DNA topoisomerase IB	DNA topoisomerase IB
DR0691	6458407	706960	707724	+	254					Unscaracterised secreted protein
DR0692	6458398	707944	708357	+	137	E	GlnB	COG0347	Nitrogen regulatory protein PII	Nitrogen regulatory protein PII
DR0693	6458399	708354	709673	+	439	P	Atm	COG0004	Ammonia permease	Ammonia permease
DR0694	6458408	710022	710339	+	105	C		COG2811	Archaeal/vacuolar-type H+-ATPase subunit H	Archaeal/vacuolar-type H+-ATPase subunit H
DR0695	6458400	710336	712408	+	690	C		COG1269	Archaeal/vacuolar-type H+-ATPase subunit I	Archaeal/vacuolar-type H+-ATPase subunit I
DR0696	6458401	712427	712732	+	101	C		COG0636	F0F1-type ATP synthase, subunit c/Archaeal/vacuolar-type H+-ATPase, subunit K	Archaeal/vacuolar-type H+-ATPase, subunit K
DR0697	6458402	712735	713292	+	185	C		COG1390	Archaeal/vacuolar-type H+-ATPase subunit E	Archaeal/vacuolar-type H+-ATPase subunit E
DR0698	6458403	713228	714286	+	352	C		COG1527	Archaeal/vacuolar-type H+-ATPase subunit C	Archaeal/vacuolar-type H+-ATPase subunit C
DR0699	6458404	714283	714630	+	115	C		COG1436	Archaeal/vacuolar-type H+-ATPase subunit F	Archaeal/vacuolar-type H+-ATPase subunit F
DR0700	6458405	714726	716474	+	582	C		COG1155	Archaeal/vacuolar-type H+-ATPase subunit A	Archaeal/vacuolar-type H+-ATPase subunit A
DR0701	6458406	716471	717886	+	471	C		COG1156	Archaeal/vacuolar-type H+-ATPase subunit B	Archaeal/vacuolar-type H+-ATPase subunit B
DR0702	6458410	717977	718651	+	224	C		COG1394	Archaeal/vacuolar-type H+-ATPase subunit D	Archaeal/vacuolar-type H+-ATPase subunit D
DR0703	6458411	718728	719186	+	152	S		COG4297	Uncharacterized protein containing double-stranded beta helix domain	Double stranded beta helix superfamily protein with HxH motif
DR0704	6458416	719207	719803	+	198	R		COG1896	Predicted hydrolases of HD superfamily	HD superfamily hydrolase
DR0705	6458412	719805	720731	-	308	G		COG2342	Predicted extracellular endo alpha-1,4 polygalactosaminidase or related polysaccharide hydrolase	Glucanotransferase, similar to endo alpha-1,4 polygalactosaminidase
DR0706	6458417	720728	721486	-	252	S		COG3868	Uncharacterized conserved protein	Glucanotransferase, similar to endo alpha-1,4 polygalactosaminidase
DR0707	6458418	721470	723626	-	718					Predicted protein, probably secreted, with high similarity to DR0708
DR0708	6458419	723813	726005	-	730					Predicted protein, probably secreted, with high similarity to DR0707
DR0709	6458413	726122	727036	-	304	MG		COG0451	Nucleoside-diphosphate-sugar epimerases	UDP-glucose 4-epimerase
DR0710	6458414	727033	727881	-	282	MJ		COG1208	Nucleoside-diphosphate-sugar pyrophosphorylase involved in lipopolysaccharide biosynthesis/translation initiation factor 2B, gamma/epsilon subunits (eIF-2Bgamma/eIF-2Bepsilon)	Mannose-1-phosphate guanyltransferase
DR0711	6458415	727824	728858	-	344	MG		COG0451	Nucleoside-diphosphate-sugar epimerases	UDP-glucose-4-epimerase
DR0712	6458420	728855	730339	-	494					Membrane protein, probably transporter
DR0713	15807629	730350	731888	-	512	M	IcsA	COG0438	Glycosyltransferase	Lipopolysaccharide glycosyltransferase, putative icsA
DR0714	6458431	732142	732942	-	266					Predicted membrane protein
DR0715	6458422	732946	733545	-	199	L		COG3663	G:T/U mismatch-specific DNA glycosylase	G:T/U mismatch-specific DNA glycosylase
DR0716	6458423	733552	734148	-	198	R		COG2041	Sulfite oxidase and related enzymes	Molybdopterin-binding domain, similar to the same domain of nitrate reductase, probably sulfite reductase
DR0717	6458424	734351	735799	-	482	E		COG0260	Leucyl aminopeptidase	Leucyl/prolyl aminopeptidase
DR0718	6458425	735814	736176	+	120	H	PanD	COG0853	Aspartate 1-decarboxylase	Aspartate-1-decarboxylase, PanD
DR0719	6458426	736318	737676	+	452	T		COG2203/COG2206	FOG: GAF domain *//HD-GYP domain	GAF domain and HD superfamily hydrolase
DR0720	6458427	737681	738328	-	215	K		COG1309	Transcriptional regulator	HTH transcriptional regulator, TetR/ArcR family
DR0721	6458428	738306	738554	+	82	S		COG4891	Uncharacterized conserved protein	Uncharacterized conserved protein, superfamily: Bet v1-like, frameshift
DR0722	6458432	738551	738820	+	89	S		COG4891	Uncharacterized conserved protein	Uncharacterized conserved protein, superfamily: Bet v1-like, frameshift
DR0723	6458429	738817	740790	+	657	G		COG0366	Glycosidases	Alpha-glucosidase
DR0724	6458433	740780	742633	-	617			COG3629	DNA-binding transcriptional activator of the SARP family	Regulatory protein, C-terminus contains DnrI domain
DR0725	6458436	742632	742961	+	109					Predicted protein
DR0726	6458434	742992	744230	+	412					Predicted protein, probably secreted, C-terminus related to outer membrane protein class I
DR0727	6458435	744284	744739	+	151					Uncharacterized conserved protein, has N-terminal CXXC motif
DR0728	6458430	744800	745711	-	303	G	ScrK	COG0524	Sugar kinases, ribokinase family	Fructokinase, ScrK
DR0729	6458438	745797	746576	-	259	R		COG0546	Predicted phosphatases	Dehalogenase fold hydrolase, probably phosphoglycolate phosphatase
DR0730	6458439	746575	747330	+	251	IQR		COG1028	Dehydrogenases with different specificities (related to short-chain alcohol dehydrogenases)	Oxidoreductase, short-chain dehydrogenase/reductase family
DR0731	6458440	747334	747747	-	137	T		COG0784	FOG: CheY-like receiver	Receiver domain, CheY family
DR0732	6458441	747876	748673	+	265	E	HisF/His4	COG0107	Imidazoleglycerol-phosphate synthase	Imidazoleglycerol-phosphate synthase, HisF or His4
DR0733	6458442	748718	749374	+	218	E	His2	COG0139/COG0140	Phosphoribosyl-AMP cyclohydrolase *//Phosphoribosyl-ATP pyrophosphohydrolase	Phosphoribosyl-AMP cyclohydrolase, His2
DR0734	6458446	749378	749665	-	95					Uncharacterized conserved protein
DR0735	6458443	749650	750339	+	229	K		COG1309	Transcriptional regulator	HTH transcriptional regulator, TetR/ArcR family
DR0736	6458447	750380	750790	+	136					Uncharacterized conserved protein, probably secreted
DR0737	6458448	751046	751687	+	213					Uncharacterized outer membrane protein; SCOP: superfamily integral outer membrane protein TolC, efflux pump component
DR0738	6458449	751872	752915	+	347			COG1538	Outer membrane protein	Outer membrane protein TolC related
DR0739	6458444	753043	754206	+	387	M		COG0845	Membrane-fusion protein	Membrane protein, probably cation efflux
DR0740	6458445	754435	757845	+	1136	V		COG0841	Cation/multidrug efflux pump	Cation/multidrug efflux pump
DR0741	6458458	758036	758461	-	141					Predicted protein
DR0742	6458451	758472	758987	+	171	K	ArgR	COG1438	Arginine repressor	ArgR regulator of arginine metabolism
DR0743	6458452	759073	759750	-	225	TK		COG0745	Response regulators consisting of a CheY-like receiver domain and a winged-helix DNA-binding domain	Response regulator consisting of a CheY-like receiver domain and a winged-helix DNA-binding domain
DR0744	6458453	759885	761585	+	566	T		COG0642	Signal transduction histidine kinase	Signal transduction histidine kinase (with HAMP domain)
DR0745	6458454	761680	762780	+	366	STRESS, O		COG0265	Trypsin-like serine proteases, typically periplasmic, contain C-terminal PDZ domain	Trypsin-like serine proteases, typically periplasmic, contain C-terminal PDZ domain
DR0746	6458459	762833	763072	+	79					Uncharacterized conserved protein
DR0747	6458455	763138	764034	-	298	G		COG2017	Galactose mutarotase and related enzymes	Sugar epimerase, GalM-like family
DR0748	6458456	764031	764771	-	246	J		COG0566	rRNA methylases	rRNA methylase
DR0748a	15807670	764822	765316	+	164			COG1863	Multisubunit Na+/H+ antiporter, MnhE subunit	Multisubunit Na+/H+ antiporter, MnhE subunit
DR0749	6458460	764774	765328	-	184					This gene doesn't exist
DR0750	6458457	765387	768206	-	939	T		COG2202/COG2199/COG2200/	FOG: PAS/PAC domain *//FOG: GGDEF domain *//FOG: EAL domain	Signal membrane protein, similar to c-di-GMP phosphodiesterase A, three domains: 2 PAS, GGDEF and EAL
DR0751	6458462	768422	768709	-	95	D	MinE	COG0851	Septum formation topological specificity factor	Septum formation topological specificity factor, MinE
DR0752	6458463	768709	769539	-	276	D	MinD	COG2894	Septum formation inhibitor-activating ATPase	Division inhibitor MinD, ATPase
DR0753	6458464	769557	770345	+	262	O	DsbA-like	COG1651	Protein-disulfide isomerase	DsbA-like thioredoxin domain
DR0754	6458465	770356	770817	+	153	O	DsbB-like	COG1495	Disulfide bond formation protein DsbB	Disulfide bond formation protein, DsbB family
DR0755	6458466	770965	771465	+	166	J		COG0335	Ribosomal protein L19	Ribosomal protein L19
DR0756	6458467	771536	772108	-	190	O		COG1214	Inactive homolog of metal-dependent proteases, putative molecular chaperone	O-sialoglycoprotein endopeptidase family protein, inactivated?
DR0757	6458468	772144	773379	+	411	C		COG0372	Citrate synthase	Citrate synthase II
DR0758	6458469	773448	774275	-	275	S		COG1801	Uncharacterized conserved protein	Uncharacterized conserved protein, YunF/YecE like protein
DR0759	6458470	774444	775499	+	351	R		COG1485	Predicted ATPase	AAA supefamily ATPase, similar to DnaA
DR0760	6458475	775527	776552	+	341	V		COG1680	Beta-lactamase class C and other penicillin binding proteins	Beta-lactamase class C family protein, Pbp-like
DR0761	6458471	776654	777580	-	308	T		COG0639	Diadenosine tetraphosphatase and related serine/threonine protein phosphatases	Calcineurin family phosphoesterase
DR0762	6458476	777571	777966	+	131					Uncharacterized protein, probably secreted
DR0763	6458477	778019	778495	-	158	R		COG3981	Predicted acetyltransferase	Acetyltransferase
DR0764	6458472	778413	779423	+	336	H	LipB	COG0321	Lipoate-protein ligase B	Lipoate-protein ligase, LIPB
DR0765	6458473	779478	780473	+	331	H	LipA	COG0320	Lipoate synthase	Lipoic acid synthetase (metal cluster protein), LIPA
DR0766	6458478	780480	781925	+	481	S		COG1520	FOG: WD40-like repeat	WD40 (beta propeller) repeats containing protein, related to serine/threonine kinase
DR0767	6458479	781934	782431	+	165					Uncharacterized secreted protein, superfamily NAD(P)-binding Rossmann-fold proteins
DR0768	6458474	782459	783760	+	433	M	MurF	COG0770	UDP-N-acetylmuramyl pentapeptide synthase	UDP-N-acetylmuramyl pentapeptide synthase, MurF
DR0769	6458480	783795	784598	+	267					Uncharacterized protein, probably secreted
DR0770	6458482	784879	786054	+	391	NU	PilM	COG4972	Tfp pilus assembly protein, ATPase PilM	Tfp pilus assembly protein, ATPase PilM
DR0771	6458487	786047	786763	+	238		PilN	COG3166		Tfp pilus assembly protein PilN
DR0772	6458488	786760	787419	+	219		PilO	COG3167		Tfp pilus assembly protein PilO
DR0773	6458489	787416	789323	+	635					Pilus-associated protein , C-terminus related to competence protein PilW (Thermus)
DR0774	6458483	789327	791549	+	740	U	PilQ	COG4964	Flp pilus assembly protein, secretin CpaC	Flp pilus assembly protein, PilQ
DR0775	6458484	791645	792961	+	438	E	AroC	COG0082	Chorismate synthase	Chorismate synthase, AroC
DR0776	6458485	792969	793685	+	238	E	AroK	COG0703	Shikimate kinase	Shikimate kinase, AroK
DR0777	6458486	793672	794724	+	350	E	AroB	COG0337	3-dehydroquinate synthetase	3-dehydroquinate synthase, AroB
DR0778	6458491	794873	795304	+	143	E	AroD	COG0757	3-dehydroquinate dehydratase II	3-dehydroquinate dehydratase, AroD
DR0779	6458492	795043	796278	+	411	R	YbbA	no COG/COG2819	#N/A*//Predicted hydrolase of the alpha/beta superfamily	A/b hydrolase, homolog of YbbA, serine esterase family
DR0780	6458502	796318	796596	+	92					Uncharacterized conserved protein
DR0781	6458493	796758	797426	+	222	TK		COG0745	Response regulators consisting of a CheY-like receiver domain and a winged-helix DNA-binding domain	Response regulator consisting of a CheY-like receiver domain and a winged-helix DNA-binding domain
DR0782	6458494	797472	798404	+	310	EQ		COG3191	L-aminopeptidase/D-esterase	Endo-type 6-aminohexanoate oligomer hydrolase (related to D-aminopeptidase)
DR0783	6458495	798414	798881	+	155	L		COG0494	NTP pyrophosphohydrolases including oxidative damage repair enzymes	NTP pyrophosphohydrolase (MutT family)
DR0784	6458496	798934	799401	+	155	L		COG0494	NTP pyrophosphohydrolases including oxidative damage repair enzymes	NTP pyrophosphohydrolase (MutT family)
DR0785	6458503	799470	800291	+	273					Predicted protein
DR0786	6458497	800165	800938	+	257	H	Hem4	COG1587	Uroporphyrinogen-III synthase	Uroporphyrinogen-III synthase, Hem4
DR0787	6458498	800959	801672	+	237	S		COG2302	Uncharacterized conserved protein, contains S4-like domain	S4-like domain containing protein
DR0788	6458499	801743	802897	-	384	E		COG0683	ABC-type branched-chain amino acid transport systems, periplasmic component	ABC-type branched-chain amino acid transport systems, periplasmic component
DR0789	6458500	803083	804036	+	317	E	CysK	COG0031	Cysteine synthase	Cysteine synthase, CYSK
DR0790	6458501	804226	805905	+	559	S+R		COG0344/COG5322	Predicted membrane protein *//Predicted dehydrogenase	Fusion uncharacterized conserved membrane bounded domain, similar to YgiH_ECOLI domain with glutamyl tRNA reductase and Fe-S Oxidoreductase
DR0791	6458505	806027	806944	+	305	R		COG0596	Predicted hydrolases or acyltransferases (alpha/beta hydrolase superfamily)	Alpha/beta superfamily hydrolase
DR0792	6458506	807014	808408	-	464	V		COG0534	Na+-driven multidrug efflux pump	Na+-driven multidrug efflux pump (2 MatE-like domains), stress/DNA damage inducible
DR0793	6458507	808428	808976	-	182	H	Dyr	COG0262	Dihydrofolate reductase	Dihydrofolate reductase, DYR
DR0794	6458508	809065	810462	-	465	E	ArgD	COG4992	Ornithine/acetylornithine aminotransferase	Orthinine/acetylornithine aminotransferase, ArgD
DR0795	6458513	810447	811082	-	211					Uncharacterized conserved protein
DR0796	6458509	811086	811646	-	186	J		COG1670	Acetyltransferases, including N-acetylases of ribosomal proteins	NH2 acetyltransferase
DR0797	6458514	811702	812178	-	158			COG0454	Histone acetyltransferase HPA2 and related acetyltransferases	NH2-acetyltransferase
DR0798	6458510	812222	812845	-	207	J		COG1670	Acetyltransferases, including N-acetylases of ribosomal proteins	NH2 acetyltransferase
DR0799	6458511	812853	814049	+	398	R		COG0673	Predicted dehydrogenases and related proteins	GfoR family oxidoreductase, Gal80 like
DR0800	6458515	814309	814491	-	60					Predicted protein
DR0801	6458512	814541	815773	-	410					Lycopene cyclase, superfamily: FAD/NAD(P)-binding protein
DR0802	6458516	815859	816257	-	132					Uncharacterized conserved protein, homolog of C-terminus 21220216 Streptomyces coelicolor
DR0803	6458526	816355	816597	-	80					Predicted protein probably secreted
DR0804	6458518	816594	817442	-	282	K		COG1595	DNA-directed RNA polymerase specialized sigma subunit, sigma24 homolog	Probable DNA-directed RNA polymerase specialized sigma K like protein
DR0805	6458519	817610	818008	+	132	U		COG1826	Sec-independent protein secretion pathway components	Sec-independent protein secretion pathway component
DR0806	6458520	818049	818861	+	270	U	TatC	COG0805	Sec-independent protein secretion pathway component TatC	Sec-independent protein secretion pathway component TatC
DR0807	6458521	818907	819926	+	339	M	Lgt	COG0682	Prolipoprotein diacylglyceryltransferase	Prolipoprotein diacylglyceryltransferase
DR0808	6458522	820056	821519	+	487	M	GlmU	COG1207	N-acetylglucosamine-1-phosphate uridyltransferase (contains nucleotidyltransferase and I-patch acetyltransferase domains)	GlmU, UDP-N-acetylglucosamine pyrophosphorylase
DR0809	6458523	821548	822546	+	332	H		COG0382	4-hydroxybenzoate polyprenyltransferase and related prenyltransferases	Bacteriochlorophyll synthase related, prenyltransferase family protein
DR0810	6458524	822531	823898	+	455	Q		COG1233	Phytoene dehydrogenase and related proteins	Phytoene dehydrogenase
DR0811	6458527	823953	824297	-	114	S		COG3169	Uncharacterized protein conserved in bacteria	Conserved membrane protein
DR0812	6458525	824459	826234	-	591	O		COG1404	Subtilisin-like serine proteases	Extracellular alkaline serine protease
DR0813	6458529	826586	828157	-	523	C	RocA	COG1012	NAD-dependent aldehyde dehydrogenases	Pyrroline-5 carboxylate dehydrogenase, RocA
DR0814	6458530	828617	829549	-	310	E		COG0506	Proline dehydrogenase	Proline dehydrogenase
DR0815	6458531	829593	830396	-	267	K	YjcC	COG1802	Transcriptional regulators	Transcriptional regulator GntR family (YjcC domain signalling protein)
DR0816	6458532	830374	830838	-	154	S	MgtC	COG1285	Uncharacterized membrane protein	Mg2+ transport protein C, MgtC
DR0817	6458538	830887	831300	-	137					Predicted membrane protein, two CPRC motifs
DR0818	6458539	831469	831966	+	165					Uncharacterized conserved protein, probably secreted
DR0819	6458540	832077	832811	+	244	L	RecO	COG1381	Recombinational DNA repair protein (RecF pathway)	Recombination protein O (RecO), involved in DNA repair and RecF pathway recombination, contains two CXXC motifs
DR0820	6458541	832980	833378	-	132					Predicted protein, probably secreted
DR0821	6458533	833394	834758	-	454	I		no COG/COG0657	#N/A*//Esterase/lipase	Acetylcholinesterase family protein
DR0822	6458534	834535	835335	-	266	IQR	FabG	COG1028	Dehydrogenases with different specificities (related to short-chain alcohol dehydrogenases)	Oxidoreductase, short-chain dehydrogenase/reductase family
DR0823	6458535	835370	836209	+	279	KG	Glk	COG1940	Transcriptional regulator/sugar kinase	Glucokinase, Glk
DR0824	6458536	836260	837516	+	418	FR		COG0402	Cytosine deaminase and related metal-dependent hydrolases	Similar to N-ethylammeline chlorohydrolase, TIM barrel metal-dependent hydrolase
DR0825	6458537	837572	837793	+	73	J		COG0254	Ribosomal protein L31	Ribosomal protein L31
DR0826	6458543	837914	838930	-	338	R		COG0618	Exopolyphosphatase-related proteins	DHH superfamily hydrolase
DR0827	6458544	839013	839648	+	211	R		COG1011	Predicted hydrolase (HAD superfamily)	HAD superfamily hydrolase
DR0828	6458545	840142	841536	+	464	C	AceA	COG2224	Isocitrate lyase	Isocitrate lyase, AceA
DR0829	6458546	841659	842555	+	298	R		COG2319	FOG: WD40 repeat	WD40-repeat containing protein
DR0830	6458547	842566	843408	-	280	P		COG1226	Kef-type K+ transport systems, predicted NAD-binding component	Ion transporter, probable potassium channel
DR0831	6458551	843468	843902	-	144					Uncharacterized protein, homolog of 23472329 Pseudomonas syringae
DR0832	6458548	844046	844918	+	290	MG		COG0451	Nucleoside-diphosphate-sugar epimerases	Oxidoreductase probably involved in sugar metabolism
DR0833	6458549	845165	846070	+	301	BQ		COG0123	Deacetylases, including yeast histone deacetylase and acetoin utilization protein	Deacetylase, similar to histone deacetylase domain of eukaryotes
DR0834	6458550	846244	846885	+	213	T		COG0664	cAMP-binding proteins - catabolite gene activator and regulatory subunit of cAMP-dependent protein kinases	HTH transcription factor, NtcA-like, CAP family
DR0835_new	6458552_1	846972	848078	-	369					Transposase
DR0836	6458554	848193	849242	+	349	S		COG2380	Uncharacterized protein conserved in bacteria	NurA-like nuclease
DR0837	6458555	849239	851095	+	618	R		COG0433	Predicted ATPase	HerA-like helicase/ATPase
DR0838	6458561	851108	851758	+	216					Memrane protein
DR0839	6458562	851748	852287	+	179					Uncharacterized secreted protein
DR0840	6458556	852257	853690	-	477	KE	MocR	COG1167	Transcriptional regulators containing a DNA-binding HTH domain and an aminotransferase domain (MocR family) and their eukaryotic orthologs	Transcriptional regulator GntR family and aminotransferase MocR family
DR0841	6458557	853663	854349	+	228					YfiT/DinB like family protein
DR0842	6458558	854346	854933	+	195	STRESS, R		COG3467	Predicted flavin-nucleotide-binding protein	Predicted flavin-nucleotide-binding protein structurally related to pyridoxine 5'-phosphate oxidase
DR0843	6458559	855012	855914	-	300	E		COG1305	Transglutaminase-like enzymes, putative cysteine proteases	Protease of transglutaminase family
DR0844	6458560	856017	858089	+	690	O		COG1331	Highly conserved protein containing a thioredoxin domain	Highly conserved protein containing a thioredoxin domain
DR0845	6458564	858536	859216	-	226	G	RpiA	COG0120	Ribose 5-phosphate isomerase	Ribose 5-phosphate isomerase, RPIA
DR0846	6458565	859216	859743	-	175	STRESS, O		COG1225	Peroxiredoxin	Antioxidant type thioredoxin fold protein, Bcp E.coli ortholog
DR0847	6458566	859761	860120	-	119	Q		COG2050	Uncharacterized protein, possibly involved in aromatic compounds catabolism	ComA like protein, thioesterase superfamily
DR0848	6458567	860241	861368	-	375	M	NlpD	COG0739	Membrane proteins related to metalloendopeptidases	Ortholog of lipoprotein NlpD, cell-wall associated protease
DR0849	6458572	861365	861898	-	177					Uncharacterized conserved protein
DR0850	6458573	861917	862234	-	105					Uncharacterized conserved protein
DR0851	6458568	862216	863157	-	313	H	UbiA	COG0382	4-hydroxybenzoate polyprenyltransferase and related prenyltransferases	4-hydroxybenzoate octaprenyltransferase, UbiA
DR0852	6458576	863542	863946	+	134					Uncharacterized conserved protein
DR0853	6458569	864114	864704	-	196	R		COG1100	GTPase SAR1 and related small G proteins	Small GTPase Rab/Ras family
DR0854	6458570	864820	865305	-	161					Roadblock/LC7 domain
DR0855	6458574	865304	867274	+	656					Uncharacterized secreted protein, low complexity
DR0856	6458571	867308	867901	-	197	L		COG0847	DNA polymerase III epsilon subunit and related 3'-5' exonucleases	DNA polymerase III epsilon subunit
DR0857	6458575	868270	869127	+	285	R		COG1266	Predicted metal-dependent membrane protease	Conserved membrane protein, possible homolog of CaaX-like membrane endopeptidase
DR0858	6458586	869299	869994	+	231					Membrane protein
DR0859	6458578	870027	870509	+	160	H	MenG	COG0684	Demethylmenaquinone methyltransferase	S-adenosylmethionine:2-demethylmenaquinone methyltransferase
DR0860	6458579	870550	871728	+	392	T		COG0642	Signal transduction histidine kinase	Signal transduction histidine kinase (with diverged CheY domain)
DR0861	6458580	871992	873638	-	548	Q	CrtI	COG1233	Phytoene dehydrogenase and related proteins	Phytoene dehydrogenase, CrtI
DR0862	6458581	873739	874716	-	325	I	CrtB	COG1562	Phytoene/squalene synthetase	Phytoene synthase, CrtB
DR0863	6458587	874846	875733	+	295					Membrane protein
DR0864	6458588	875735	876616	+	293					Uncharacterized conserved protein
DR0865	6458582	876710	877108	+	132	STRESS, P	Zur/Fur	COG0735	Fe2+/Zn2+ uptake regulation proteins	Zinc/Ferric uptake regulator
DR0866	6458583	877121	878215	-	364	M		COG0438	Glycosyltransferase	Lipopolysaccharide glycosyltransferase
DR0867	6458584	878208	879107	-	299	H	FolD	COG0190	5,10-methylene-tetrahydrofolate dehydrogenase/Methenyl tetrahydrofolate cyclohydrolase	Methylenetetrahydrofolate dehydrogenase, FOLD
DR0868	6458585	879115	880686	-	523	F	PurH/Pur9	COG0138	AICAR transformylase/IMP cyclohydrolase PurH (only IMP cyclohydrolase domain in Aful)	Inosine monophosphate cyclohydrolase, purH/Pur9
DR0869	6458602	880800	881486	+	228					Transposase
DR0870	6458590	881473	882723	-	416	L		COG3385	Transposase and inactivated derivatives	Transposon IS2621
DR0871	6458603	883013	883612	+	199					Uncharacterized two domains protein with GXTXR and CXXXXXC motifs, probably secreted, paralog of DR1920, DR2360
DR0872	6458591	883616	884620	-	334	E		COG2021	Homoserine acetyltransferase	Homoserine O-acetyltransferase, a/b hydrolase fold
DR0873	6458592	884617	886338	-	573	E		COG2873	O-acetylhomoserine sulfhydrylase	O-acetyl-L-homoserine sulfhydrylase
DR0874	6458604	886570	887301	-	243					Predicted protein, probably secreted, contains conservative cysteins
DR0875	6458593	887453	888871	-	472	E		COG0308	Aminopeptidase N	Zn-dependent metalloprotease AmpN family
DR0876	6458605	888868	889341	-	157	L		COG0494	NTP pyrophosphohydrolases including oxidative damage repair enzymes	NTP pyrophosphohydrolase (MutT family)
DR0877	6458606	889464	889808	+	114					Predicted protein, low complexity
DR0878	6458594	889875	890417	-	180	F		COG0503	Adenine/guanine phosphoribosyltransferases and related PRPP-binding proteins	Adenine phosphoribosyltransferase
DR0879	6458607	890397	890765	+	122					Predicted protein, low complexity, cys rich
DR0880	6458595	890762	893206	+	814	C+P	MnhA and MnhB	COG1009/COG2111	NADH:ubiquinone oxidoreductase subunit 5 (chain L)/Multisubunit Na+/H+ antiporter, MnhA subunit *//Multisubunit Na+/H+ antiporter, MnhB subunit	Multisubunit Na+/H+ antiporter, MnhA subunit and multisubunit Na+/H+ antiporter, MnhB subunit
DR0881	6458596	893203	893742	+	179	P		COG2111	Multisubunit Na+/H+ antiporter, MnhB subunit	Multisubunit Na+/H+ antiporter, MnhB subunit
DR0882	6458597	893742	894191	+	149	P		COG1006	Multisubunit Na+/H+ antiporter, MnhC subunit	Multisubunit Na+/H+ antiporter, MnhC subunit
DR0883	15807630	894188	895072	+	294	C		COG0651	Formate hydrogenlyase subunit 3/Multisubunit Na+/H+ antiporter, MnhD subunit	Multisubunit Na+/H+ antiporter, MnhD subunit
DR0884	6458598	895824	896333	+	169	P	PhaE	COG1863	Multisubunit Na+/H+ antiporter, MnhE subunit	Multisubunit Na+/H+ antiporter, MnhE subunit
DR0885	6458599	896330	896590	+	86	P	PhaF	COG2212	Multisubunit Na+/H+ antiporter, MnhF subunit	Multisubunit Na+/H+ antiporter, MnhF subunit
DR0886	6458600	896590	896997	+	135	P	MnhG	COG1320	Multisubunit Na+/H+ antiporter, MnhG subunit	Multisubunit Na+/H+ antiporter, MnhG subunit
DR0887	6458608	897060	897446	-	128					Uncharacterized conserved protein
DR0888	6458609	897508	898269	+	253	STRESS, S		COG1652	Uncharacterized protein containing LysM domain	Distant homolog of OsmY protein, consists of 2 BON domains and invasin/LysM domain, possibly related to osmotic shock response
DR0889	6458610	898277	898627	+	116					Uncharacterized conserved protein
DR0890	6458601	898628	899065	+	145	J		COG1490	D-Tyr-tRNAtyr deacylase	D-Tyr-tRNAtyr deacylase
DR0891	6458612	899143	899727	-	194	TK		COG2197	Response regulator containing a CheY-like receiver domain and an HTH DNA-binding domain	Response regulator containing a CheY-like receiver domain and an HTH DNA-binding domain
DR0892	6458613	899724	900833	-	369	T	CutC	COG0642	Signal transduction histidine kinase	Signal transduction histidine kinase (with HAMP domain), similar to CutC
DR0893	6458614	900994	901689	-	231	R		COG0670	Integral membrane protein, interacts with FtsH	Conserved membrane protein, possible permease
DR0894	6458620	901774	903279	-	501	S		COG3881	Uncharacterized protein conserved in bacteria	Uncharacterized conserved protein
DR0895	6458621	903383	903769	+	128					Predicted membrane protein uncharacterized
DR0896	6458615	903759	904532	+	257	J		COG1187	16S rRNA uridine-516 pseudouridylate synthase and related pseudouridylate synthases	16S rRNA uridine-516 pseudouridylate synthase
DR0897	6458622	905064	905651	-	195					Membrane protein
DR0898	6458616	905672	906856	+	394	R		COG0628	Predicted permease, member of the PurR regulon	Probable permease
DR0899	6458617	907071	907610	+	179	L		COG0328	Ribonuclease HI	Ribonuclease H
DR0900	6458623	907631	908080	-	149					Uncharacterized conserved protein
DR0901	6458618	908143	908529	+	128	J	RbfA	COG0858	Ribosome-binding factor A	Ribosome-binding factor A, RbfA
DR0902	6458619	908523	908951	+	142	R	YbgC	COG0824	Predicted thioesterase	Thioesterase family protein, a/b hydrolase, ortholog of YbgC
DR0903	6458630	909133	910689	-	518					Low complexity protein, probably glycoprotein
DR0904	6458631	910719	911828	-	369					VWFA Mg-binding domain protein, probably secreted
DR0905	6458626	912010	914220	-	736					This gene doesn't exist
DR0906	6458625	912217	914208	+	663	L	GyrB	COG0187	DNA gyrase (topoisomerase II) B subunit	DNA gyrase (topoisomerase II) B subunit
DR0907	6458627	914327	914728	+	133	STRESS, K	CspA	COG1278	Cold shock proteins	Cold-shock protein CspA, OB fold nucleic acid binding protein
DR0908	6458632	914873	916117	+	414					Uncharacterized conserved protein, low comlexity
DR0909	6458633	916185	916667	+	160					Predicted membrane protein
DR0910	6458628	916718	918715	+	665	M		COG1388	FOG: LysM repeat	LisM domains fused to uncharacterized domain
DR0911	6458629	918781	923421	-	1546	K		COG0086	DNA-directed RNA polymerase beta' subunit/160 kD subunit (split gene in archaea and Syn)	DNA-directed rna polymerase BETA' subunit
DR0912	6458635	923560	927099	-	1179	K		COG0085	DNA-directed RNA polymerase beta subunit/140 kD subunit (split gene in Mjan, Mthe, Aful)	DNA-directed rna polymerase BETA subunit
DR0913	6458639	927296	927649	+	117					Uncharacterized conserved protein
DR0914	6458636	927660	928556	+	298	J	RsmC	COG2813	16S RNA G1207 methylase RsmC	16S RNA methylase RsmC
DR0915	6458641	928796	929470	-	224					Predicted membrane protein
DR0916	15807631	929507	930589	+	360	K	RpoD	COG0568	DNA-directed RNA polymerase sigma subunit (sigma70/sigma32)	RNA polymerase sigma-A factor, rpoD
DR0917	6458640	930764	932221	+	485					Membrane protein
DR0918	6458637	932218	933282	+	354	R	MoxR	COG0714	MoxR-like ATPases	Methanol dehydrogenase regulatory protein, MoxR ortholog, ATPase AAA family
DR0919	6458638	933279	934418	+	379	R		COG1721	Uncharacterized conserved protein (some members contain a von Willebrand factor type A (vWA) domain)	Uncharacterized conserved protein, PepX type II pullulanase homolog
DR0920	6458643	934648	934911	+	87					Predicted protein
DR0921	6458644	935433	936611	-	392	E		COG0626	Cystathionine beta-lyases/cystathionine gamma-synthases	Methionine gamma-lyase
DR0922	6458645	937138	938283	+	381	I		COG1960	Acyl-CoA dehydrogenases	Acyl-CoA dehydrogenase
DR0923	6458646	938320	938604	-	94	S		COG2343	Uncharacterized protein conserved in bacteria	Uncharacterized protein conserved in bacteria
DR0924	6458647	938689	939327	+	212	P	Pit	COG1392	Phosphate transport regulator (distant homolog of PhoU)	Phosphate transport protein Pit
DR0925	6458648	939352	940353	+	333	P		COG0306	Phosphate/sulphate permeases	Phosphate transport protein permease
DR0926	6458649	940535	941752	-	405	CP		COG1668	ABC-type Na+ efflux pump, permease component	ABC-type Na+ efflux pump, permease component
DR0927	6458650	941784	942518	-	244	CP		COG4555	ABC-type Na+ transport system, ATPase component	ABC-type Na+ transport system, ATPase component
DR0928	6458651	942508	943524	+	338	L		COG0177	Predicted EndoIII-related endonuclease	Endonuclease III, END3, alpha helical glycosidase superfamily
DR0929	6458652	943693	943956	-	87	C	AcyP	COG1254	Acylphosphatases	Acylphosphatase, acyP
DR0930	6458653	944031	945002	+	323	R		COG1735	Predicted metal-dependent hydrolase with the TIM-barrel fold	Metal-dependent hydrolase with the TIM-barrel fold
DR0931	6458654	945063	945758	+	231					This gene doesn't exist
DR0931a		944763	945674	-	307					Membrane protein
DR0932	6458656	945839	946801	+	320	H	IspB	COG0142	Geranylgeranyl pyrophosphate synthase	Octaprenyl-diphosphate synthase, ISPB
DR0933	6458657	946876	948810	+	644	G		COG0366	Glycosidases	Trehalose synthase
DR0934	6458658	948832	949605	+	257	K		COG0789	Predicted transcriptional regulators	HTH transcription factor, duplicated domains, MerR family
DR0935	6458659	949583	950674	+	363	T		COG0639	Diadenosine tetraphosphatase and related serine/threonine protein phosphatases	Serine/threonine protein phosphatase, calcineurin family
DR0936	6458660	950744	951784	+	346	R		COG0820	Predicted Fe-S-cluster redox enzyme	NifB like metal cluster enzyme
DR0937	6458661	952112	953902	+	596	R		COG0457	FOG: TPR repeat	TPR repeats containing protein
DR0938	6458663	953899	955086	+	395					Uncharacterized protein, probably secreted with low complexity region and three SPOR (sporulation related repeats) domains (PFAM)
DR0939	6458662	955083	955787	+	234	R		COG2344	AT-rich DNA-binding protein	AT-rich DNA-binding protein
DR0940	6458664	955784	956410	+	208					Uncharacterized secreted protein
DR0941	6458666	956504	957799	+	431	E	TrpB	COG0133	Tryptophan synthase beta chain	Tryptophan synthase beta subunit, TrpB
DR0942	6458667	957796	958608	+	270	E	TrpA	COG0159	Tryptophan synthase alpha chain	Tryptophan synthase alpha subunit, TRPA
DR0943	6458676	958797	959114	-	105	S		COG1547	Uncharacterized conserved protein	Uncharacterized possible metal-dependent enzyme with HXXXE conserved motif
DR0944	6458668	959113	959538	+	141	OC	Trx1	COG0526	Thiol-disulfide isomerase and thioredoxins	Thioredoxin TRX-1
DR0945	6458669	959631	960218	-	195	R		COG3545	Predicted esterase of the alpha/beta hydrolase fold	Predicted esterase of the alpha/beta hydrolase fold
DR0946	6458670	960218	961249	-	343	G		COG1363	Cellulase M and related proteins	Endoglucanase homolog
DR0947	6458677	961246	961596	-	116	Q	Pal	COG1335	Amidases related to nicotinamidase	Amidase from nicotinamidase family, cysteine hydrolase superfamily
DR0948	6458678	961738	962190	-	150	OC		COG0526	Thiol-disulfide isomerase and thioredoxins	Thioredoxin
DR0949	6458679	962225	962683	-	152					Uncharacterized secreted protein
DR0950	6458671	962804	963943	-	379	C		COG1252	NADH dehydrogenase, FAD-containing subunit	NADH dehydrogenase
DR0951	6458672	964186	964980	-	264	C	SdhB	COG0479	Succinate dehydrogenase/fumarate reductase Fe-S protein	Succinate dehydrogenase/fumarate reductase Fe-S protein, SdnB
DR0952	6458673	965046	966797	-	583	C	SdhA	COG1053	Succinate dehydrogenase/fumarate reductase, flavoprotein subunits	Succinate dehydrogenase/fumarate reductase, flavoprotein subunits, sdhA
DR0953	6458674	966866	967243	-	125	C	SdhD	COG2142	Succinate dehydrogenase, hydrophobic anchor subunit	Succinate dehydrogenase, hydrophobic anchor subunit, SdhD
DR0954	6458675	967243	967599	-	118	C	SdhC	COG2009	Succinate dehydrogenase/fumarate reductase cytochrome b subunit	Succinate dehydrogenase cytochrome b subunit, SdhC
DR0955	6458687	967799	968032	+	77					Predicted protein
DR0956	6458688	968064	968846	-	260	I	PgbB	COG0671	Membrane-associated phospholipid phosphatase	Membrane hydrolase related to phosphatidylglycerophosphate phosphatase B, PgbB_ECOLI
DR0957	6458681	968969	970534	+	521	R		COG3845	ABC-type uncharacterized transport systems, ATPase components	ABC-type uncharacterized transport systems, ATPase components
DR0958	6458682	970607	971605	-	332	EP		COG1173	ABC-type dipeptide/oligopeptide/nickel transport systems, permease components	ABC-type dipeptide transport systems, permease component
DR0959	6458683	971610	972647	-	345	EP		COG0601	ABC-type dipeptide/oligopeptide/nickel transport systems, permease components	ABC-type dipeptide transport system, permease component
DR0960	6458689	972773	973963	+	396	R		COG2319	FOG: WD40 repeat	WD40-repeat containing protein
DR0961	6458684	974336	975109	-	257	J		COG0564	Pseudouridylate synthases, 23S RNA-specific	Pseudouridylate synthases, 23S RNA-specific
DR0962	6458690	975097	975807	-	236	R		COG0431	Predicted flavoprotein	Flavoprotein
DR0963	6458685	975941	977191	+	416	E		COG0002	Acetylglutamate semialdehyde dehydrogenase	N-acetylglutamate semialdehyde reductase, ArgC
DR0964	6458686	977285	978787	+	500	E		COG2939	Carboxypeptidase C (cathepsin A)	Serine carboxypeptidase
DR0965	6458692	978926	980515	-	529	E		COG2303	Choline dehydrogenase and related flavoproteins	FAD-dependent dehydrogenase
DR0966	6458693	980855	984631	+	1258	E		COG0646/COG1410	Methionine synthase I (cobalamin-dependent), methyltransferase domain *//Methionine synthase I, cobalamin-binding domain	Methionine synthase
DR0967	6458697	984659	985312	+	217					Predicted protein, probably secreted, contains conservative cysteins and INTEGRIN(alpha)-like repeat motif
DR0968	6458694	985425	986165	+	246	E	MetF	COG0685	5,10-methylenetetrahydrofolate reductase	5,10-methylenetetrahydrofolate reductase, MetF
DR0969	6458698	986321	987607	-	428	S		COG5316	Uncharacterized conserved protein	Conserved secreted protein (probably cellulase)
DR0970	6458695	987721	988674	-	317	C	FixB	COG2025	Electron transfer flavoprotein, alpha subunit	Electron transfer flavoprotein, alpha subunit
DR0971	6458696	988674	989435	-	253	C	FixA	COG2086	Electron transfer flavoprotein, beta subunit	Electron transfer flavoprotein, beta subunit, FixA
DR0972	6458700	989752	990447	+	231					Uncharacterized secreted protein, possible outer membrane protein
DR0973	6458701	990444	990851	-	135	S		COG0599	Uncharacterized homolog of gamma-carboxymuconolactone decarboxylase subunit	3-oxoadipate enol-lactone hydrolase/4-carboxymuconolactone decarboxylase
DR0974	6458702	990890	991477	+	195	F		COG0563	Adenylate kinase and related kinases	P-loop ATPase, destroyed P-loop
DR0975	6458703	991482	991985	-	167	F		COG1051	ADP-ribose pyrophosphatase	ADP-ribose pyrophosphatase (MutT/NUDIX family hydrolase)
DR0976	6458704	991972	993099	-	375	J		COG0216	Protein chain release factor A	Protein chain release factor A (RF1)
DR0977	6458705	993349	994821	+	490	C	PpcK	COG1866	Phosphoenolpyruvate carboxykinase (ATP)	Phosphoenolpyruvate carboxykinase, PpcK
DR0978	6458706	994760	995986	-	408	L		COG0675	Transposase and inactivated derivatives	Transposase
DR0979	6458707	995973	996395	-	140	L		COG1943	Transposase and inactivated derivatives	Transposase
DR0980	6458708	996456	997634	+	392	E		COG0334	Glutamate dehydrogenase/leucine dehydrogenase	Glutamate dehydrogenase
DR0981	6458709	997631	998665	-	344	T		COG2199	FOG: GGDEF domain	GGEEF domain of sensor regulator and N-terminal transmembrane region
DR0982	6458710	998738	999349	-	203	R		COG1994	Zn-dependent proteases	Metal-dependent periplasmic protease with PDZ domain
DR0983	6458711	999399	1000523	-	374	J	Cca	COG0617	tRNA nucleotidyltransferase/poly(A) polymerase	tRNA nucleotidyltransferase, Cca
DR0984	15807632	1000786	1001205	-	139	STRESS, O		COG0265	Trypsin-like serine proteases, typically periplasmic, contain C-terminal PDZ domain	Serine protease Do-related protein, authentic frameshift
DR0985	6458713	1001875	1002834	-	319	O		COG1281	Disulfide bond chaperones of the HSP33 family	Disulfide bond chaperones of the HSP33 family
DR0986	6458714	1003017	1004996	+	659	E		COG0747	ABC-type dipeptide transport system, periplasmic component	ABC-type transport system, periplasmic component
DR0987	6458715	1005049	1005768	+	239	TK		COG2197	Response regulator containing a CheY-like receiver domain and an HTH DNA-binding domain	Response regulator containing a CheY-like receiver domain and an HTH DNA-binding domain
DR0988	6458721	1005906	1006388	-	160	M		COG2825	Outer membrane protein	Outer membrane protein, HlpA/OmpH family
DR0989	6458716	1006525	1007055	-	176	M		COG2825	Outer membrane protein	Outer membrane protein, HlpA/OmpH family
DR0990	6458717	1007146	1007775	+	209	R		COG0517	FOG: CBS domain	CBS domain protein
DR0991	6458719	1008232	1009407	-	391	E		COG0075	Serine-pyruvate aminotransferase/archaeal aspartate aminotransferase	Aminotransferase
DR0992	6458718	1009495	1010844	+	449	R	NaoX	COG0446	Uncharacterized NAD(FAD)-dependent dehydrogenases	Rossmann fold Oxidoreductase, probably NADH oxidase, NAOX
DR0993	6458722	1010926	1011276	-	116					Roadblock/LC7 domain
DR0994	6458723	1011273	1011611	-	112					Roadblock/LC7 domain
DR0995	6458720	1011608	1011955	-	115	R		COG2018	Uncharacterized distant relative of homeotic protein bithoraxoid	Roadblock/LC7 domain
DR0996	6458724	1012025	1012252	+	75					Predicted protein, probably secreted
DR0997	6458726	1012367	1013149	+	260	T		COG0664	cAMP-binding proteins - catabolite gene activator and regulatory subunit of cAMP-dependent protein kinases	HTH transcription factor, CAP family
DR0998	6458727	1013157	1014209	+	350	R+D		COG2151/COG0489	Predicted metal-sulfur cluster biosynthetic enzyme *//ATPases involved in chromosome partitioning	MinD family ATpase, Mrp
DR0999	6458728	1014206	1014883	+	225	K		COG2345	Predicted transcriptional regulator	HTH transcription factor
DR1000	6458738	1014891	1015478	+	195			COG1514	LigT, 2'-5' RNA ligase	Superfamily: LigT-like; 2'-5' RNA ligase
DR1001	6458729	1015681	1016811	-	376	E	AroG	COG1605/COG2876	Chorismate mutase *//3-deoxy-D-arabino-heptulosonate 7-phosphate (DAHP) synthase	Chorismate mutase/2-dehydro-3-deoxyphosphoheptonate aldolase, AroG
DR1002	6458730	1016849	1017298	-	149	R		COG2346	Truncated hemoglobins	Globin-like protein
DR1003	6458731	1017342	1017941	-	199	K		COG1309	Transcriptional regulator	HTH transcriptional regulator, TetR/ArcR family
DR1004	6458732	1018036	1018347	+	103	STRESS, P		COG2076	Membrane transporters of cations and cationic drugs	SugE family protein, transmembrane chaperone, probably transporter
DR1005	6458733	1018344	1018685	+	113	STRESS, P		COG2076	Membrane transporters of cations and cationic drugs	SugE family protein, transmembrane chaperone, probably transporter
DR1006	6458734	1018720	1019841	-	373	F		COG0232	dGTP triphosphohydrolase	dGTP triphosphohydrolase
DR1007	6458735	1019945	1020445	+	166	L		COG0494	NTP pyrophosphohydrolases including oxidative damage repair enzymes	NTP pyrophosphohydrolase (MutT family)
DR1008	6458736	1020442	1021335	+	297	H	RibF	COG0196	FAD synthase	Riboflavin kinase, RibF
DR1009	6458737	1021402	1022706	-	434	STRESS, S		COG2340	Uncharacterized protein with SCP/PR1 domains	SCP/PR1-like protein, plant pathogenesis related protein
DR1010	6458739	1022660	1023292	+	210					Predicted protein, probably secreted, contains low complexity region
DR1011	6458741	1023413	1024318	+	301	R		COG2107	Predicted periplasmic solute-binding protein	Uncharacterized periplasmic binding protein
DR1012	6458742	1024354	1025277	+	307	V		COG1131	ABC-type multidrug transport system, ATPase component	ABC-type transport system, ATPase component
DR1013	6458748	1025277	1026050	+	257	R		COG1277	ABC-type transport system involved in multi-copper enzyme maturation, permease component	ABC-type transport system, permease component
DR1014	6458743	1026256	1026693	-	145	I		COG0671	Membrane-associated phospholipid phosphatase	Phosphatase
DR1015	6458749	1026744	1027598	-	284					Predicted protein, probably secreted, contains low complexity region
DR1016	6458744	1027697	1029028	+	443	STRESS, R	ThdF	COG0486	Predicted GTPase	Thiophene/furan oxidation protein, ThdF, GTPase
DR1017	6458745	1029452	1030249	+	265	J		COG0566	rRNA methylases	rRNA methylase
DR1018	6458750	1030452	1031648	+	398					Predicted protein with coiled coil regions
DR1019	6458746	1031813	1033381	+	522	C	GlpA	COG0578	Glycerol-3-phosphate dehydrogenase	Glycerol-3-phosphate dehydrogenase, GlpA
DR1020	6458747	1033441	1035408	-	655	STRESS, O	FtsH	COG0465	ATP-dependent Zn proteases	FtsH-like Zn-dependent protease: AAA superfamily ATPase + metalloprotease domain
DR1021	6458761	1035572	1036075	+	167					Secreted protein, homologous to DR0383, DR1115 and DR01185
DR1022	6458752	1036177	1037163	+	328	R		no COG/COG1694	#N/A*//Predicted pyrophosphatase	MazG family of proteins, related to phosphoribosyl-ATP pyrophosphatase
DR1023	6458762	1037055	1037588	+	177					Predicted protein with low complexity
DR1024	6458753	1037585	1038100	+	171					YfiT/DinB family protein
DR1025	6458754	1038101	1038580	+	159	L		COG0494	NTP pyrophosphohydrolases including oxidative damage repair enzymes	NTP pyrophosphohydrolase (MutT family)
DR1026	6458755	1038577	1039941	-	454	C		COG0277	FAD/FMN-containing dehydrogenases	FAD/FMN-containing dehydrogenase
DR1027	15807633	1040080	1040822	+	250	E		COG0834	ABC-type amino acid transport/signal transduction systems, periplasmic component/domain	ABC-type amino acid transport system, periplasmic component, authentic frameshift
DR1028	6458756	1040876	1041526	+	216	E		COG0765	ABC-type amino acid transport system, permease component	ABC-type amino acid transport system, permease component
DR1029m	6458757	1041530	1042015	+	161	K		COG1397	Predicted transcriptional regulators	Transcriptional regulator, XRE-family like protein
DR1030	6458758	1042129	1043265	+	378	KE		COG1167	Transcriptional regulators containing a DNA-binding HTH domain and an aminotransferase domain (MocR family) and their eukaryotic orthologs	Aminotransferase
DR1031	6458759	1043315	1044376	+	353	C		COG1304	Isopentenyl diphosphate isomerase (BS_ypgA, MTH48 and related proteins)	Glycolate oxidase
DR1032	6458760	1044413	1045183	+	256	P	GufA	COG0428	Predicted divalent heavy-metal cations transporter	Predicted divalent heavy-metal cations transporter, GufA
DR1033	6458763	1045205	1045618	+	137					Uncharacterized secreted protein
DR1034	6458766	1045869	1046627	-	252	E		COG0410	ABC-type branched-chain amino acid transport systems, ATPase component	ABC-type branched-chain amino acid transport systems, ATPase component
DR1035	6458765	1046627	1047466	-	279	E		COG0411	ABC-type branched-chain amino acid transport systems, ATPase component	ABC-type branched-chain amino acid transport system, ATPase component
DR1036	6458767	1047463	1048878	-	471	E		COG4177	ABC-type branched-chain amino acid transport system, permease component	ABC-type branched-chain amino acid transport system, permease component
DR1037	6458768	1048882	1049952	-	356	E		COG0559	Branched-chain amino acid ABC-type transport system, permease components	Branched-chain amino acid ABC-type transport system, permease component
DR1038	6458769	1050030	1051211	-	393	E		COG0683	ABC-type branched-chain amino acid transport systems, periplasmic component	ABC-type branched-chain amino acid transport systems, periplasmic component
DR1039	15807635	1051525	1052238	+	237	L		COG0249	Mismatch repair ATPase (MutS family)	DNA mismatch repair ATPase (MutS family), authentic frameshift
DR1040	6458772	1054062	1054499	+	145					Predicted protein
DR1041	6458770	1054506	1055552	+	348	STRESS, R		COG5621	Predicted secreted hydrolase	Secreted protein homologous to phytoalexin detoxication enzyme
DR1042	6458771	1055645	1056040	+	131	K		COG1695	Predicted transcriptional regulators	HTH transcriptional regulator
DR1043	6458773	1056019	1056357	+	112					Predicted protein, has one membrane segment, homolog to N-terminus of DR2080, DR1952 and DR1953
DR1044	6458774	1056354	1057073	+	239					Predicted protein
DR1045	6458775	1057095	1057451	+	118					Predicted protein, probably secreted
DR1046	6458777	1057871	1060498	+	875	STRESS, O	ClpB	COG0542	ATP-binding subunits of Clp protease and DnaK/DnaJ chaperones (should be split into ClpA and ClpB families!)	ClpB, AAA superfamily ATPase
DR1047	6458782	1060525	1061007	+	160					Thioredoxin fold protein
DR1048	6458783	1061102	1061590	+	162					Uncharacterized conserved protein, probably secreted
DR1049	6458784	1061702	1062076	+	124	S		COG4367	Uncharacterized protein conserved in bacteria	Uncharacterized protein conserved in bacteria
DR1050	6458785	1061972	1062523	-	183					Predicted protein
DR1051	6458778	1062523	1063068	-	181	S		COG2258	Uncharacterized protein conserved in bacteria	YiiM family of proteins
DR1052	6458786	1063119	1063811	+	230	E		COG0421	Spermidine synthase	SAM-dependent methyltransferase
DR1053	6458779	1064215	1064925	-	236	R		COG1073	Hydrolases of the alpha/beta superfamily	Hydrolase of the alpha/beta superfamily
DR1054	6458787	1064985	1065209	-	74					Predicted protein
DR1055	6458780	1065318	1066625	-	435	J		COG0017	Aspartyl/asparaginyl-tRNA synthetases	Aspartyl tRNA synthetase, archaeal type
DR1056	6458788	1066826	1068190	-	454	GEPR		COG0477	Permeases of the major facilitator superfamily	Permease MDR-type
DR1057	6458781	1068135	1069220	-	361	K		COG0454	Histone acetyltransferase HPA2 and related acetyltransferases	NH2-acetyltransferase
DR1058	6458789	1069192	1070088	-	298	K		COG0454	Histone acetyltransferase HPA2 and related acetyltransferases	NH2-acetyltransferase
DR1059	6458800	1070193	1070795	+	200					HD superfamily hydrolase
DR1060	6458791	1070928	1071809	+	293	E	ArgK	COG1703	Putative periplasmic protein kinase ArgK and related GTPases of G3E family	ArgK related kinase
DR1061	6458792	1071779	1072945	+	388	CR		COG0604	NADPH:quinone reductase and related Zn-dependent oxidoreductases	NADPH:quinone reductase
DR1061_a	new	1072891	1073544	-	218					Uncharacterized membrane protein, the best homolog is 23138019 Cytophaga hutchinsonii
DR1062	6458793	1073615	1074832	-	405	V		COG2348	Uncharacterized protein involved in methicillin resistance	FemA-like protein
DR1063	6458794	1074789	1075823	+	344	O		COG0760	Parvulin-like peptidyl-prolyl isomerase	Parvulin family peptidyl-prolyl isomerase
DR1064	6458801	1075873	1076655	-	260	R		COG1073	Hydrolases of the alpha/beta superfamily	Hydrolase of the alpha/beta superfamily
DR1065	6458795	1076652	1077221	-	189					Yfit/DinB family protein
DR1066	6458802	1077363	1077629	-	88					Predicted protein
DR1067	6458803	1077672	1077908	-	78					Uncharacterized conserved protein, probably secreted, has low complexity, homolog of DR2344
DR1068	6458796	1078087	1078923	-	278	I		COG1250	3-hydroxyacyl-CoA dehydrogenase	3-hydroxyacyl-CoA dehydrogenase
DR1069	6458804	1078950	1079381	-	143					Predicted membrane protein
DR1070	6458797	1079477	1080076	-	199	E	PepE	COG3340	Peptidase E	Aspartyl dipeptidase, PepE
DR1071	6458798	1080079	1080396	-	105	S		COG2350	Uncharacterized protein conserved in bacteria	Protein related to YCII-like bacterial family
DR1072	6458799	1080415	1081596	-	393	I		COG0183	Acetyl-CoA acetyltransferase	Acetyl-CoA acetyltransferase
DR1073	6458817	1081696	1082061	+	121					Predicted protein, probably secreted
DR1074	6458806	1082045	1082800	+	251	I	FabZ	COG0764	3-hydroxymyristoyl/3-hydroxydecanoyl-(acyl carrier protein) dehydratases	3-hydroxymyristoyl/3-hydroxydecanoyl-(acyl carrier protein) dehydratases
DR1075	6458807	1082973	1084157	+	394	R		COG0795	Predicted permeases	Conserved membrane protein, probably permease
DR1076	6458808	1084100	1085335	+	411	M		COG0707	UDP-N-acetylglucosamine:LPS N-acetylglucosamine transferase	Monogalactosyldiacylglycerol synthase
DR1077	6458809	1085332	1086537	+	401	G		COG0726/no COG	Predicted xylanase/chitin deacetylase *//#N/A	Chitooligosaccharide deacetylase
DR1078	6458810	1086543	1087433	+	296	QR		COG0500	SAM-dependent methyltransferases	SAM-dependent methyltransferase
DR1079	6458818	1087415	1087672	-	85					Predicted protein, probably secreted
DR1080	6458811	1087749	1088408	-	219	M		COG0463	Glycosyltransferases involved in cell wall biogenesis	Glycosyltransferase
DR1081	6458812	1088466	1089167	-	233	K		COG1309	Transcriptional regulator	HTH transcriptional regulator, TetR/ArcR family
DR1082	6458813	1089419	1089994	+	191	J		COG1544	Ribosome-associated protein Y (PSrp-1)	Sigma modulatory protein homolog RP5M-like
DR1083	6458819	1090045	1090782	-	245					Predicted protein, probably secreted, paralog of DR0641
DR1084	6458814	1090854	1092989	+	711	I	MutA	COG1884/COG2185	Methylmalonyl-CoA mutase, N-terminal domain/subunit *//Methylmalonyl-CoA mutase, C-terminal domain/subunit (cobalamin-binding)	Methylmalonyl-CoA mutase, MutA
DR1085	6458815	1093053	1093808	-	251	QR		COG0500	SAM-dependent methyltransferases	SAM-dependent methyltransferase
DR1086	6458816	1093807	1094910	+	367	M	Alr	COG0787	Alanine racemase	Alanine racemase, ALR
DR1087	6458821	1095075	1095935	-	286	C		COG1304	Isopentenyl diphosphate isomerase (BS_ypgA, MTH48 and related proteins)	Isopentenyl-diphosphate delta-isomerase
DR1088	6458822	1096088	1096954	-	288	O		COG5512	Zn-ribbon-containing, possibly RNA-binding protein and truncated derivatives	Zn-finger containing protein
DR1089	6458823	1096951	1098030	-	359	L	RecF	COG1195	Recombinational DNA repair ATPase (RecF pathway)	Recombinational DNA repair ATPase (RecF pathway)
DR1090	6458824	1098196	1099266	+	356	T		COG2199	FOG: GGDEF domain	GGEEF domain of sensor regulator and N-terminal transmembrane region
DR1091	6458828	1099503	1099988	-	161					Uncharacterized conserved protein, probably secreted, similar to gi|21107352| Xanthomonas axonopodis
DR1092	6458829	1100057	1100557	+	166					Secreted protein with metal-binding site, possibly hydrolase
DR1093	6458825	1101113	1102168	+	351	J		COG0180	Tryptophanyl-tRNA synthetase	Tryptophanyl-tRNA synthetase
DR1094	6458830	1102329	1102616	-	95	S		COG4298	Uncharacterized protein conserved in bacteria	Uncharacterized protein conserved in bacteria, probably membrane
DR1095	6458831	1102713	1102943	-	76					Predicted membrane protein
DR1096	6458826	1102980	1104368	-	462	E		COG0128	5-enolpyruvylshikimate-3-phosphate synthase	3-phosphoshikimate 1-carboxyvinyltransferase
DR1097	6458827	1104497	1105195	-	232	G	Pmg	COG0406	Broad specificity phosphatase PhoE and related phosphatases	Phosphoglycerate mutase, PMG
DR1098	6458832	1105249	1106289	+	346					Membrane protein
DR1099	6458834	1106674	1107267	-	197	S		COG3544	Uncharacterized protein conserved in bacteria	Uncharacterized conserved protein containing duplicated domain with conserved HH motif
DR1100	6458835	1107264	1108166	-	300	R		COG1054	Predicted sulfurtransferase	Rhodanese superfamily protein
DR1101	6458836	1108200	1108976	+	258	Q		COG0500	SAM-dependent methyltransferases	SAM-dependent methyltransferase
DR1102	6458837	1109031	1110008	+	325	P		COG1230	Co/Zn/Cd efflux system component	Cation transport protein (CDF) family
DR1103	6458838	1110055	1112328	+	757	R		COG0488	ATPase components of ABC transporters with duplicated ATPase domains	ATPase component of ABC transporters with duplicated ATPase domain
DR1104	6458841	1112556	1112843	+	95			COG3860	Uncharacterized protein conserved in bacteria	Uncharacterized protein conserved in bacteria
DR1105	6458839	1112934	1114445	+	503	STRESS, O		COG1066	Predicted ATP-dependent serine protease	RadA/Sms/RecA superfamily protein, predicted ATP-dependent serine protease
DR1106	6458840	1114568	1115818	-	416	F		COG0044	Dihydroorotase and related cyclic amidohydrolases	Dihydroorotase
DR1107	6458842	1115837	1116379	-	180					Predicted protein, probably secreted
DR1108	6458851	1116456	1116920	-	154					Predicted membrane protein, homolog of gi|23061237 Pseudomonas fluorescens PfO-1
DR1109	6458844	1116921	1117865	-	314	F	PyrB	COG0540	Aspartate carbamoyltransferase, catalytic chain	Aspartate carbamoyltransferase, catalytic chain, PyrB
DR1110	6458845	1117862	1118413	-	183	F	PyrR	COG2065	Pyrimidine operon attenuation protein/uracil phosphoribosyltransferase	Pyrimidine operon attenuation protein/uracil phosphoribosyltransferase
DR1111	6458846	1118661	1119074	-	137	K		COG0789	Predicted transcriptional regulators	HTH transcriptional regulator MerR family
DR1112	6458852	1119130	1119621	+	163	S		COG3238	Uncharacterized protein conserved in bacteria	Membrane protein, related to YdcZ E.coli
DR1113	6458853	1119606	1120094	+	162	S		COG3238	Uncharacterized protein conserved in bacteria	Membrane protein, related to YdcZ E.coli
DR1114	6458847	1120142	1120690	+	182	STRESS, O	Hsp20	COG0071	Molecular chaperone (small heat shock protein)	Molecular chaperone (small heat shock protein)
DR1115	6458848	1120847	1122043	+	398	M		COG5479	Uncharacterized protein potentially involved in peptidoglycan biosynthesis	S-layer protein
DR1116	6458854	1122274	1123299	-	341					Uncharacterized conserved protein
DR1117	6458849	1123384	1125627	-	747	STRESS, O	ClpC	COG0542	ATP-binding subunits of Clp protease and DnaK/DnaJ chaperones (should be split into ClpA and ClpB families!)	ClpC, AAA superfamily ATPase
DR1118	6458850	1125852	1126874	-	340	R	PilT	COG4956	Integral membrane protein (PIN domain superfamily)	PilT N-terminal domain like protein, fused with transmembrane segments
DR1119	6458856	1126996	1127724	-	242	R		COG1768	Predicted phosphohydrolase	Calcineurin like phosphoesterase
DR1120	6458857	1127979	1129163	+	394	C		COG3426	Butyrate kinase	Butyrate kinase
DR1121	6458864	1129163	1129543	+	126					Uncharacterized conserved protein
DR1122	6458858	1129614	1130732	+	372	E	TyrA	COG0287	Prephenate dehydrogenase	Prephenate dehydrogenase, TYRA
DR1123	6458859	1130812	1132092	-	426	M	MurA	COG0766	UDP-N-acetylglucosamine enolpyruvyl transferase	UDP-N-acetylglucosamine 1-carboxyvinyltransferase, MurA
DR1124	6458860	1132687	1133958	+	423					S-layer protein, has signal peptide, N-terminal domain is paralog to N-terminal domain of DR2577
DR1125	6458865	1134183	1134530	+	115					Predicted membrane protein
DR1126	6458861	1134718	1136772	+	684	L		COG0608	Single-stranded DNA-specific exonuclease	Single-stranded DNA-specific exonuclease RecJ, DHH superfamily
DR1127	6458866	1136639	1137889	-	416	STRESS, P		COG3853	Uncharacterized protein involved in tellurite resistance	Uncharacterized protein involved in tellurite resistance
DR1128	6458867	1137918	1138622	-	234					Predicted membrane protein
DR1129	6458868	1138631	1139242	-	203					Predicted protein
DR1130	6458862	1139263	1140651	-	462	H	HemY	COG1232	Protoporphyrinogen oxidase	Protoporphyrinogen IX and coproporphyrinogen III oxidase HemY
DR1131	6458863	1140623	1141573	-	316	H	HemZ	COG0276	Protoheme ferro-lyase (ferrochelatase)	Protoheme ferro-lyase (ferrochelatase), HemZ
DR1132	6458870	1141677	1143500	-	607	EG	IlvD	COG0129	Dihydroxyacid dehydratase/phosphogluconate dehydratase	Dihydroxyacid dehydratase, IlvD
DR1133	6458871	1143575	1144753	-	392	H		COG0407	Uroporphyrinogen-III decarboxylase	Uroporphyrinogen-III decarboxylase
DR1134	6458873	1144821	1145021	-	66					Predicted protein
DR1135	6458874	1145236	1145892	+	218					Predicted protein, probably secreted
DR1136	6458875	1145915	1146316	-	133					Predicted protein
DR1137	6458876	1146390	1147379	-	329	K		COG0454	Histone acetyltransferase HPA2 and related acetyltransferases	NH2-acetyltransferase
DR1138	6458877	1147461	1148225	-	254					Uncharacterized conserved protein, probably secreted
DR1139	6458878	1148302	1148697	-	131	C		COG0221	Inorganic pyrophosphatase	Protein with disrupted DXD active site, related to inorganic pyrophosphatase
DR1140	6458879	1148694	1149068	-	124					Uncharacterized conserved protein, probably lipoprotein
DR1141	6458872	1149137	1150633	+	498	G		COG0366	Glycosidases	Pullulanase/amylase
DR1142_new	6458880	1150821	1151966	-	382					Uncharacterized conserved protein
DR1143_new	6458890	1152400	1152945	-	182					Uncharacterized conserved protein
DR1144	6458891	1153074	1153817	-	247	S		COG3680	Uncharacterized protein conserved in bacteria	Uncharacterized conserved protein
DR1145	6458882	1153825	1155645	-	606	M	LepA	COG0481	Membrane GTPase LepA	Membrane GTPase LepA
DR1146	6458883	1155760	1156341	+	193	STRESS, R	Gsp26	COG3871	Uncharacterized stress protein (general stress protein 26)	Uncharacterized stress protein (general stress protein 26)
DR1147	6458884	1156412	1157293	-	293	E		COG0077	Prephenate dehydratase	Chorismate mutase/prephenate dehydratase
DR1148	6458885	1157470	1157997	+	175	P		COG0490	Putative regulatory, ligand-binding protein related to C-terminal domains of K+ channels	Putative regulatory, ligand-binding protein related to C-terminal domains of K+ channels
DR1149	6458886	1158024	1159175	+	383	P		COG0475	Kef-type K+ transport systems, membrane components	Na(+)/H(+) antiporter like protein
DR1150	6458887	1159623	1161140	+	505	J		COG0621	2-methylthioadenine synthetase	MiaB-like probablr tRNA modifying enzyme, SAM radical enzyme superfamily
DR1151	6458888	1161195	1162103	-	302	I		COG1024	Enoyl-CoA hydratase/carnithine racemase	3-hydroxybutyryl-CoA dehydratase (crotonase)
DR1152	6458889	1162177	1162917	-	246	R	YlbA	COG3257	Uncharacterized protein, possibly involved in glyoxylate utilization	Releated to double stranded beta-helix domain of AraC, YlbA E.coli ortholog
DR1153	6458893	1163069	1164415	-	448	F		COG0044	Dihydroorotase and related cyclic amidohydrolases	Allantoinase, TIM barrel metallohydrolase
DR1154	6458894	1164412	1165662	-	416	E	HyuC	COG0624	Acetylornithine deacetylase/Succinyl-diaminopimelate desuccinylase and related deacylases	Hydantoinase HyuC, N-carbamyl-L-amino acid amidohydrolase
DR1155	6458895	1165659	1167050	-	463	C	AceB	COG2225	Malate synthase	Malate synthase, AceB
DR1156	6458896	1167114	1167917	-	267	K		COG1414	Transcriptional regulator	HTH transcription regulator, IclR family, probably repressor of aceBA operon
DR1157	15807636	1168319	1169353	-	344	G		COG2379	Putative glycerate kinase	Putative glycerate kinase
DR1158	6458897	1169618	1170184	+	188	S		COG3195	Uncharacterized protein conserved in bacteria	Uncharacterized protein conserved in bacteria, possibly involved in nucleotide/pterin metabolism
DR1159	6458898	1170321	1170866	-	181	K		COG1846	Transcriptional regulators	HTH transcription regulator, MarR/SlyA family
DR1160	6458899	1170968	1171864	+	298	Q		COG3648	Uricase (urate oxidase)	Uricase (urate oxidase)
DR1161	6458900	1171861	1172220	+	119	R		COG2351	Transthyretin-like protein	Transthyretin-like protein
DR1162	6458901	1172331	1172807	-	158	K	GreA	COG0782	Transcription elongation factor	Transcription elongation factor GreA
DR1163	6458902	1172856	1173929	-	357	NU		COG2805	Tfp pilus assembly protein, pilus retraction ATPase PilT	Tfp pilus assembly protein, pilus retraction ATPase PilT
DR1164	6458903	1173926	1174771	-	281	H	PanC	COG0414	Panthothenate synthetase	Pantothenate synthetase, PANC
DR1165	6458904	1174824	1175195	-	123	S		COG1950	Predicted membrane protein	Conserved membrane protein
DR1166	6458912	1175337	1175921	+	194					PKD repeats containing secreted protein
DR1167	6458906	1175954	1176556	+	200	S		COG0586	Uncharacterized membrane-associated protein	DedA-like membrane protein
DR1168	6458907	1176525	1177367	-	280	L		COG2816	NTP pyrophosphohydrolases containing a Zn-finger, probably nucleic-acid-binding	NTP pyrophosphohydrolase MutT family and C-terminal Zn-finger, probably nucleic-acid-binding
DR1169	6458908	1177364	1178503	-	379	S		COG3864	Uncharacterized protein conserved in bacteria	Uncharacterized protein, N-terminal domain is probably a metal dependent hydrolase
DR1170	6458913	1178500	1179282	-	260					Predicted membrane protein
DR1171	6458909	1179287	1180309	-	340	R		COG0714	MoxR-like ATPases	MoxR related AAA superfamily ATPase
DR1172	6458914	1180478	1181374	-	298	STRESS				Lea76/Lea29-like desiccation resistance protein
DR1173	6458910	1181431	1182423	+	330	E	AroE	COG0169	Shikimate 5-dehydrogenase	Shikimate dehydrogenase, AroE
DR1174	6458911	1182459	1185854	+	1131	T		COG3614/COG2202/no COG/COG0642	Predicted periplasmic ligand-binding sensor domain *//FOG: PAS/PAC domain *//#N/A*//Signal transduction histidine kinase	Histidine kinase with 3 PAS, 3 PAC, GAF and CHASE domains
DR1175	6458916	1185937	1187088	+	383	T		COG0784/COG0642	FOG: CheY-like receiver *//Signal transduction histidine kinase	N-terminal receiver domain, CheY and C-terminal histidine kinase
DR1176	6458924	1187178	1187426	-	82					Predicted protein
DR1177	6458917	1187564	1187986	+	140	STRESS, O		COG1765	Predicted redox protein, regulator of disulfide bond formation	Conserved bacterial/archaeal protein involved in oxidative stress response
DR1178	6458925	1187983	1188819	+	278	R		COG0384	Predicted epimerase, PhzC/PhzF homolog	Predicted epimerase, PhzC/PhzF homolog
DR1179	6458926	1188875	1190521	+	548	I		COG1502	Phosphatidylserine/phosphatidylglycerophosphate/cardiolipin synthases and related enzymes	Superfamily: phospholipase D/nuclease, CDD:Has two phospholipase D domains; paralog of DRA0330
DR1180	6458927	1190526	1191035	+	169					Uncharacterized secreted protein
DR1181	6458928	1191094	1191507	-	137	R	Gsp26	COG3871	Uncharacterized stress protein (general stress protein 26)	Uncharacterized stress protein related to general stress protein 26
DR1182	6458918	1191642	1192166	+	174	STRESS, M		COG1247	Sortase and related acyltransferases	NH2-acetyltransferase, probably phosphinothricin N-acetyltransferase
DR1183	6458919	1192256	1192882	+	208	R	MazG	COG1694	Predicted pyrophosphatase	Predicted pyrophosphatase, MazG family
DR1184	6458920	1192879	1193463	+	194	L		COG0494	NTP pyrophosphohydrolases including oxidative damage repair enzymes	NTP pyrophosphohydrolase (MutT family)
DR1185	6458921	1193526	1194569	-	347					S-layer protein, paralogs - DR1115, DR0383 (only N-terminal domain)
DR1186	6458929	1194614	1194844	+	76					PFAM: cysteine-rich D. radiodurans N-terminus domain
DR1187	6458922	1194841	1195752	+	303	STRESS, P	YgdQ	COG0861	Membrane protein TerC, possibly involved in tellurium resistance	Conserved membrane protein YgdQ
DR1188	6458923	1195812	1197146	-	444	R	PerM	COG0628	Predicted permease, member of the PurR regulon	Conserved membrane protein, permease PERM
DR1189	6458931	1197280	1198965	+	561	I		COG1884	Methylmalonyl-CoA mutase, N-terminal domain/subunit	Methylmalonyl-CoA mutase
DR1190	6458936	1198979	1199629	+	216	S		COG3548	Predicted integral membrane protein	Conserved membrane protein
DR1191	6458932	1199855	1201159	+	434	J		COG0617	tRNA nucleotidyltransferase/poly(A) polymerase	Poly(A) polymerase
DR1192	6458933	1201217	1202323	+	368	S		COG4850	Uncharacterized conserved protein	Uncharacterized protein with domain similar to 2 yeast proteins
DR1193	6458937	1202507	1203091	+	194					Predicted protein, paralog of DR2058 and DR1795 and DR1490
DR1194	6458938	1203115	1203615	+	166					Uncharacterized conserved protein
DR1195	6458939	1203867	1204757	-	296					Predicted membrane protein paralog of DR1301 and DR0481
DR1196	6458934	1204787	1205653	-	288					Transposase
DR1197	6458940	1205621	1205929	+	102					Predicted protein, probably secreted
DR1198	6458935	1206001	1207782	-	593	T	TypA-like	COG1217	Predicted membrane GTPase involved in stress response	TypA like GTPase probably involved in stress response
DR1199	6458942	1208074	1208646	-	190	STRESS, R		COG0693	Putative intracellular protease/amidase	Protease I, related to general stress protein 18, ThiJ superfamily protein
DR1200	6458950	1208796	1209803	-	335					Uncharacterized secreted protein with TPR-like repeats
DR1201	6458951	1209784	1212849	+	1021					P-loop (related to LuxR family ATPase domain) containing very diverged protein with possible TPR repeats
DR1202	6458952	1212874	1213623	-	249					Uncharacterized conserved protein, probably secreted
DR1203	6458943	1213701	1214459	-	252	S		COG2120	Uncharacterized proteins, LmbE homologs	N-terminal domain of LmbE family protein, contains HPDD motif
DR1204	6458944	1214433	1214927	+	164	S		COG0599	Uncharacterized homolog of gamma-carboxymuconolactone decarboxylase subunit	3-oxoadipate enol-lactone hydrolase/4-carboxymuconolactone decarboxylase
DR1205	6458945	1215027	1215689	+	220	F	DeoS	COG0274	Deoxyribose-phosphate aldolase	Deoxyribose-phosphate aldolase, DeoC
DR1206	6458946	1215689	1216276	+	195	D	Maf	COG0424	Nucleotide-binding protein implicated in inhibition of septum formation	Nucleotide-binding protein implicated in inhibition of septum formation, Maf
DR1207	6458947	1216195	1217997	-	600	D+FJ	MesJ	COG0037/COG0590	Predicted ATPase of the PP-loop superfamily implicated in cell cycle control *//Cytosine/adenosine deaminases	Fusion cell cycle protein MesJ and cytosine deaminase
DR1208	6458948	1218015	1218506	+	163	STRESS, O		COG1225	Peroxiredoxin	Thioredoxin fold protein, Bcp-like
DR1209	6458949	1218503	1218982	+	159	STRESS, O		COG1225	Peroxiredoxin	Thioredoxin fold protein, Bcp-like
DR1210	6458953	1218982	1219659	+	225					Arginase family hydrolase
DR1211	6458954	1219673	1220260	+	195					NUDIX domain with disrupted REXXEE motif
DR1212	6458955	1220324	1220830	-	168					Uncharacterized conserved protein
DR1213	6458957	1220917	1221969	+	350	RTKL		COG0515	Serine/threonine protein kinase	PKN2 family Serine/Threonine kinase
DR1214	6458958	1222047	1222997	-	316	I	AccA	COG0825	Acetyl-CoA carboxylase alpha subunit	Acetyl-CoA carboxylase alpha subunit, AccA
DR1215	6458959	1222994	1223848	-	284	I	AccD	COG0777	Acetyl-CoA carboxylase beta subunit	Acetyl-CoA carboxylase beta subunit, AccD
DR1216	6458968	1223954	1224430	-	158					Predicted membrane protein
DR1217	6458960	1224567	1225271	+	234	K		COG1414	Transcriptional regulator	HTH transcriptional regulator
DR1218	6458969	1225344	1225688	-	114			COG1695	Predicted transcriptional regulators	Predicted transcriptional regulator; superfamily "Winged helix" DNA-binding domain
DR1219	6458961	1225685	1227934	-	749	P	FeoB	COG0370	Fe2+ transport system protein B	FeoB, ferrous iron transport protein B, GTPase
DR1220	6458962	1227931	1228161	-	76	P		COG1918	Fe2+ transport system protein A	Fe2+ transport system protein A
DR1221	6458970	1228226	1228963	-	245					Superfamily TPR-like repeats
DR1222	6458963	1229098	1229796	-	232	G		COG0726	Predicted xylanase/chitin deacetylase	Acetyl-xylan esterase, NodB-like deacetylase
DR1223	6458964	1229793	1231079	-	428	GEPR		COG0477	Permeases of the major facilitator superfamily	Permease MDR-type
DR1224	6458965	1231124	1231675	+	183	M		COG0463	Glycosyltransferases involved in cell wall biogenesis	Glycosyltransferases involved in cell wall biogenesis, Frameshift?
DR1225	6458966	1231617	1232825	-	402	M		COG0438	Glycosyltransferase	Glycosyltransferase
DR1226	6458971	1232894	1233985	+	363					Sectered polysaccharide deacetylase, paralog of DR1077
DR1227	6458967	1234042	1235451	-	469	T	DegS	COG2202/COG4585	FOG: PAS/PAC domain *//Signal transduction histidine kinase	Sensor histidine kinase and PAS domain, related to sensor DegS of B.subtilis
DR1228	6458981	1235582	1235986	+	134					Predicted low complexity protein
DR1229	6458982	1235983	1236942	-	319					Predicted low complexity protein, probably secreted
DR1230	6458977	1236986	1237642	-	218					Uncharacterized conserved protein
DR1231	6458978	1237725	1240133	+	802		PilX			Related to PilX, Tfp pilus assembly protein PilX (CDD)
DR1232	6458973	1240130	1240594	+	154	NU		COG2165	Type II secretory pathway, pseudopilin PulG	Pilin IV like secreted protein
DR1233	6458974	1240595	1241155	+	186	NU		COG2165	Type II secretory pathway, pseudopilin PulG	Pilin IV like secreted protein
DR1234	6458979	1241155	1242036	+	293		PilW			Related to PilW, Tfp pilus assembly protein PilW (secreted)
DR1235	6458975	1242044	1243822	+	592	R		COG0699	Predicted GTPases (dynamin-related)	GTPase with low complexity tail
DR1236	6458976	1243856	1244809	+	317	P		COG0053	Predicted Co/Zn/Cd cation transporters	Predicted Co/Zn/Cd cation transporter
DR1237	6458980	1244825	1245859	-	344	R		no COG/COG4762	#N/A*//Uncharacterized protein conserved in bacteria	Uncharacterized protein conserved in bacteria, homolog of DR2035
DR1238	6458984	1245936	1247117	-	393	E	HosM	COG0119	Isopropylmalate/homocitrate/citramalate synthases	Homocitrate synthase, HosM
DR1239	6458985	1247178	1247660	-	160	I	MaoC	COG2030	Acyl dehydratase	Acyl dehydratase, MaoC
DR1240	6458986	1247715	1248569	-	284	G	CilB	COG2301	Citrate lyase beta subunit	Citrate lyase beta chain, CilB
DR1241	6458993	1248652	1248867	-	71					Predicted protein, apparently an oxidoreductase fragment
DR1242	6458994	1248990	1249532	+	180					Uncharacterized conserved protein, probably secreted
DR1243	6458987	1249642	1250478	+	278	RTKL		COG0515	Serine/threonine protein kinase	PKN2 family Serine/Threonine kinase
DR1244	6458988	1250478	1251380	+	300	L	HolA	COG1466	DNA polymerase III delta subunit	DNA polymerase III, delta subunit
DR1245	6458995	1251449	1251946	-	165					Uncharacterized conserved protein
DR1246	6458990	1252064	1253113	-	349	E		COG0006	Xaa-Pro aminopeptidase	Xaa-Pro aminopeptidase
DR1247	6458989	1253300	1254460	+	386	C	SucC	COG0045	Succinyl-CoA synthetase, beta subunit	Succinyl-CoA synthetase, beta chain SUCC
DR1248	6458991	1254462	1255367	+	301	C	SucD	COG0074	Succinyl-CoA synthetase, alpha subunit	Succinyl CoA synthetase, alpha chain SucD
DR1249	6458996	1255486	1256064	+	192					Predicted protein, a possible subunit of a dehydrogenase
DR1250	6458997	1256128	1256901	-	257					Predicted protein with cysteine rich N-terminus
DR1251	6458998	1256947	1257504	+	185					Predicted protein, probably secreted
DR1252	6458992	1257533	1258750	-	405	E		COG1748	Saccharopine dehydrogenase and related proteins	Rossman fold oxidoreductase
DR1253	6458999	1258811	1259395	+	194					Predicted protein, probably secreted
DR1254	6459000	1259437	1259781	+	114					Uncharacterized conserved protein, probably secreted
DR1255	6459002	1259895	1261058	-	387	I	AcdB	COG1960	Acyl-CoA dehydrogenases	Acyl-CoA dehydrogenase, AcdB
DR1256	6459008	1261200	1261463	-	87					Uncharacterized conserved protein, probably secreted
DR1257	6459003	1261498	1262694	+	398	G		COG2133	Glucose/sorbosone dehydrogenases	L-sorbosone dehydrogenase
DR1258	6459004	1262806	1265556	+	916	KL		COG0553	Superfamily II DNA/RNA helicases, SNF2 family	Superfamily II DNA/RNA helicases, SNF2 family
DR1259	6459005	1265444	1267246	+	600	KL		COG0553	Superfamily II DNA/RNA helicases, SNF2 family	Superfamily II DNA/RNA helicases, SNF2 family
DR1260	6459006	1267664	1268398	-	244	T		COG0639	Diadenosine tetraphosphatase and related serine/threonine protein phosphatases	Calcineurin family phosphoesterase, archaeal type
DR1261	6459009	1268488	1268739	-	83	S		COG3798	Uncharacterized protein conserved in bacteria	Conserved histidine rich protein
DR1262	6459007	1268829	1270424	-	531					Ro-like RNA binding protein
DR1263	6459011	1270709	1271377	-	222	S		COG3236	Uncharacterized protein conserved in bacteria	Uncharacterized protein conserved in bacteria
DR1264	6459021	1271510	1271932	-	140					Predicted protein
DR1265	6459016	1272387	1273193	-	268					NH2-acetyltransferase
DR1266	6459012	1273515	1275014	+	499	J		COG0442	Prolyl-tRNA synthetase	Prolyl-tRNA synthetase
DR1267	6459017	1275224	1275715	+	163	R		COG0457	FOG: TPR repeat	Distantly related to TPR repeats protein
DR1268	6459018	1275795	1276199	+	134					DinB/YfiT family of proteins
DR1269	6459019	1276264	1276638	+	124					Predicted membrane protein
DR1270	15807637	1276707	1278064	-	452	J		COG0017	Aspartyl/asparaginyl-tRNA synthetases	Asparaginyl-tRNA synthetase, authentic frameshift
DR1271	6459013	1278410	1279207	-	265	C		COG0778	Nitroreductase	Nitroreductase family protein
DR1272	6459020	1279292	1279600	-	102					Predicted membrane protein
DR1273	6459014	1279603	1280892	-	429	S		COG4292	Predicted membrane protein	Uncharacterized conserved membrane protein
DR1274	6459015	1280889	1281494	-	201	L	RuvA	COG0632	Holliday junction resolvasome, DNA-binding subunit	Holliday junction helicase, DNA-binding subunit, RuvA
DR1275	6459023	1281624	1281914	+	96	J	Gln	COG0721	Asp-tRNAAsn/Glu-tRNAGln amidotransferase C subunit	Glutamyl-tRNA (Gln) amidotransferase subunit C
DR1276	6459024	1281986	1283263	+	425	J		COG0172	Seryl-tRNA synthetase	Seryl tRNA Synthetase
DR1277	6459025	1283331	1284308	-	325	P		COG0715	ABC-type nitrate/sulfonate/bicarbonate transport systems, periplasmic components	ABC-type transport systems, periplasmic components
DR1278	6459026	1284555	1285532	+	325	E	DhoM	COG0460	Homoserine dehydrogenase	Homoserine dehydrogenase, DHOM
DR1279	6459027	1285792	1286427	+	211	STRESS, P	SodM	COG0605	Superoxide dismutase	Superoxide dismutase (Mn), SodM
DR1280	6459031	1286484	1286777	+	97					Predicted membrane protein
DR1281	6459028	1286796	1287563	+	255	S		COG1692	Uncharacterized protein conserved in bacteria	Calcineurin like phosphatase superfamily protein
DR1282	6459032	1287573	1288208	-	211					Predicted protein
DR1283	6459029	1288239	1290728	+	829	C	CapP	COG2352	Phosphoenolpyruvate carboxylase	Phosphoenolpyruvate carboxylase, CapP
DR1284	6459033	1291027	1291446	+	139	L		COG3385	Transposase and inactivated derivatives	Transposase
DR1285	6459030	1291465	1292172	+	235	L		COG3385	Transposase and inactivated derivatives	Transposase
DR1286	6459042	1292262	1292474	-	70					Predicted protein
DR1287	6459035	1292534	1293145	-	203	S	YceI	COG2353	Uncharacterized conserved protein	Uncharacterized protein, E.coli YceI ortholog
DR1288	6459043	1293104	1293409	+	101					Predicted protein, probably secreted
DR1289	6459036	1293434	1295908	-	824	L	RecQ	COG0514	Superfamily II DNA helicase	RecQ- SF2 helicase: C- terminal cysteine rich domain + triplicated HRD domain
DR1290	6459037	1296093	1297676	+	527	E		COG0747	ABC-type dipeptide transport system, periplasmic component	ABC-type dipeptide transport system, periplasmic component
DR1291	6459038	1297876	1299510	-	544	HE	SerA	COG0111	Phosphoglycerate dehydrogenase and related dehydrogenases	Phosphoglycerate dehydrogenase, SerA
DR1292	6459039	1299580	1300398	+	272	H	MoaB	COG0521	Molybdopterin biosynthesis enzymes	Molybdenum cofactor biosynthesis protein B, MoaB protein
DR1293	6459044	1300439	1301269	+	276					Membrane protein
DR1294	6459040	1301344	1301598	-	84	J		COG0228	Ribosomal protein S16	Ribosomal protein S16
DR1295	6459041	1301761	1302669	+	302	R		COG5006	Threonine/homoserine efflux transporter	PecM-related permease
DR1296	6459046	1302793	1303605	+	270	L		COG3293	Transposase and inactivated derivatives	Transposase
DR1297	6459047	1303687	1304622	+	311	S		COG2354	Uncharacterized protein conserved in bacteria	Conserved membrane protein
DR1298	6459048	1304807	1306375	+	522	C		COG1032	Fe-S oxidoreductase	Fe-S oxidoreductase, biotin synthase/P-methylase family
DR1299	6459056	1306445	1306666	-	73					Predicted membrane protein
DR1300	6459049	1306651	1307343	-	230	O	CcdA	COG0785	Cytochrome c biogenesis protein	Cytochrome C-type biogenesis protein CcdA
DR1301	6459057	1307372	1308067	-	231					Predicted protein, paralog of DR1195 and DR0481
DR1302	6459050	1308249	1309337	+	362	E		COG3842	ABC-type spermidine/putrescine transport systems, ATPase components	ABC-type polyamine transport system, ATPase components
DR1303	6459051	1309477	1310295	+	272	E		COG1176	ABC-type spermidine/putrescine transport system, permease component I	ABC-type polyamine transport system, permease component I
DR1304	6459052	1310420	1311232	+	270	E		COG1177	ABC-type spermidine/putrescine transport system, permease component II	ABC-type polyamine transport system, permease component I
DR1305	6459053	1311229	1312335	+	368	E		COG0687	Spermidine/putrescine-binding periplasmic protein	Polyamine (spermidine/putrescine) binding periplasmic protein
DR1306	6459058	1312392	1313099	-	235					Predicted protein, probably secreted
DR1307	6459054	1313098	1314474	+	458	GEPR		COG0477	Permeases of the major facilitator superfamily	Permease MDR-type
DR1308	6459055	1314508	1315851	-	447	STRESS, M		COG0793	Periplasmic protease	Tail specific protease (C-terminal fragment)
DR1309	6459060	1315979	1316257	-	92	J		COG0268	Ribosomal protein S20	Ribosomal protein S20
DR1310	6459061	1316408	1317022	+	204	R	RecX	COG2137	Uncharacterized protein conserved in bacteria	RecX regulatory protein, probably play role in SOS response by binding and inactivatind RecA
DR1311	6459062	1317290	1318069	-	259	J	Amp	COG0024	Methionine aminopeptidase	Methionine aminopeptidase, AMP
DR1312	6459063	1318134	1318376	-	80	V		COG1403	Restriction endonuclease	Nuclease McrA superfamily
DR1313	6459064	1318472	1319500	-	342	E	LtaA	COG2008	Threonine aldolase	L-allo-threonine aldolase, LtaA
DR1314	6459065	1319570	1320562	+	330	S		COG3861	Uncharacterized protein conserved in bacteria	Uncharacterized proteins, ysnf-like repeats
DR1315	6459070	1320646	1321278	+	210	S		COG3861	Uncharacterized protein conserved in bacteria	Uncharacterized proteins, ysnf-like domain
DR1316	6459066	1321458	1323020	+	520	I		COG4799	Acetyl-CoA carboxylase, carboxyltransferase component (subunits alpha and beta)	Acetyl/propionyl CoA carboxylase alpha subunit
DR1317	6459071	1323043	1323279	+	78					Predicted protein, probably secreted
DR1318	6459067	1323454	1324650	+	398	I		COG1960	Acyl-CoA dehydrogenases	Acyl-CoA dehydrogenase
DR1319	6459072	1324711	1325313	-	200					Predicted protein, probably secreted
DR1320	6459073	1325363	1325893	-	176					Uncharacterized conserved protein, probably secreted
DR1321	6459068	1325932	1326543	-	203	U		COG0681	Signal peptidase I	Signal peptidase I
DR1322	6459069	1326577	1327746	-	389	G		COG0477	Permeases of the major facilitator superfamily	Permease MDR-type
DR1323	6459075	1327901	1328827	-	308	J	TruB	COG0130	Pseudouridine synthase	tRNA pseudouridine synthase TruB
DR1324	6459076	1328872	1330164	-	430	G		COG0477	Permeases of the major facilitator superfamily	Permease MDR-type
DR1325	6459077	1330496	1331401	+	301	M		COG1388/COG0791	FOG: LysM repeat *//Cell wall-associated hydrolases (invasion-associated proteins)	Cell wall biogenesis protein, contains two LysM domains and NlpC/P60 family domain
DR1326	6459078	1331472	1332350	+	292	R		COG0596	Predicted hydrolases or acyltransferases (alpha/beta hydrolase superfamily)	Alpha/beta superfamily hydrolase
DR1327	6459079	1332428	1333861	+	477	G		COG0477	Permeases of the major facilitator superfamily	Permease MDR-type
DR1328	6459080	1333834	1334163	-	109	S		COG4828	Predicted membrane protein	Small conserved membrane protein
DR1329	6459081	1334225	1335019	-	264	R		COG0561	Predicted hydrolases of the HAD superfamily	HAD superfamily hydrolase
DR1330	6459082	1335039	1335965	-	308	R		COG0384	Predicted epimerase, PhzC/PhzF homolog	Diaminopimelate epimerase family protein, PhzC/PhzF homolog
DR1331	6459084	1336015	1336260	-	81					Uncharacterized conserved protein
DR1332	6459085	1336292	1336690	-	132					Uncharacterized conserved protein
DR1333	6459083	1336760	1337806	-	348	G		COG1472	Beta-glucosidase-related glycosidases	Beta-glucosidase
DR1334	6459087	1337911	1339161	-	416			COG3385	FOG: Transposase and inactivated derivatives	Transposon ORF
DR1335	6459088	1339259	1342495	-	1078	J		COG0060	Isoleucyl-tRNA synthetase	Isoleucyl-tRNA synthetase
DR1336	6459089	1342520	1344181	+	553	Q		COG3135	Uncharacterized protein involved in benzoate metabolism	Membrane protein, possible transporter, BenE-related
DR1337	6459090	1344168	1345028	+	286	G	Tal	COG0176	Transaldolase	Transaldolase, Tal
DR1338	6459091	1345025	1346305	+	426	K		COG1158	Transcription termination factor	Transcriptional terminator Rho, F1/F0 like ATpase
DR1339	6459092	1346447	1347181	-	244	G	TpiS	COG0149	Triosephosphate isomerase	Triosephosphate isomerase, TpiS
DR1340	6459093	1347243	1347605	-	120	R		COG3631	Ketosteroid isomerase-related protein	Ketosteroid isomerase-related protein
DR1341	6459096	1347602	1348036	-	144	E		COG0346	Lactoylglutathione lyase and related lyases	Glyoxalase/dioxygenase family protein
DR1342	6459094	1348033	1349268	-	411	G	Pgk	COG0126	3-phosphoglycerate kinase	Phosphoglycerate kinase, Pgk
DR1343	6459095	1349293	1350285	-	330	G		COG0057	Glyceraldehyde-3-phosphate dehydrogenase/erythrose-4-phosphate dehydrogenase	Glyceraldehyde-3-phosphate dehydrogenase, G3PB
DR1344	6459098	1350424	1351092	+	222	R		COG1011	Predicted hydrolase (HAD superfamily)	HAD superfamily hydrolase
DR1345	6459107	1351086	1351622	+	178					Dipeptidase, superfamily: Metallo-dependent hydrolases, frameshit
DR1346	6459099	1351595	1352077	+	160	E		COG2355	Zn-dependent dipeptidase, microsomal dipeptidase homolog	Zn-dependent dipeptidase
DR1347	6459100	1352139	1353872	-	577	J		COG0173	Aspartyl-tRNA synthetase	Aspartyl-tRNA synthetase
DR1348	6459108	1353940	1354182	-	80	S		COG3798	Uncharacterized protein conserved in bacteria	Conserved histidine rich protein
DR1349	6459101	1354258	1355541	-	427	J		COG0124	Histidyl-tRNA synthetase	Histidyl-tRNA synthetase
DR1350	6459102	1355643	1356815	-	390	E		COG0075	Serine-pyruvate aminotransferase/archaeal aspartate aminotransferase	Serine:pyruvate/alanine:glyoxylate aminotransferase
DR1351	6459103	1356894	1357688	-	264	R		COG0596	Predicted hydrolases or acyltransferases (alpha/beta hydrolase superfamily)	Alpha/beta superfamily hydrolase, possible 3-oxoadipate enol-lacton hydrolase/4-carboxymuconolactone decarboxylase
DR1352	6459104	1357681	1358466	-	261	R		COG0596	Predicted hydrolases or acyltransferases (alpha/beta hydrolase superfamily)	Alpha/beta superfamily hydrolase, possible dihydrolipoamide acetyltransferase
DR1353	6459105	1358521	1360074	-	517	M		COG0815	Apolipoprotein N-acyltransferase	Apolipoprotein N- acetyltransferase, similar to acid-inducible protein and Lnt E.coli
DR1354	6459106	1360069	1361922	+	617	L	UvrC	COG0322	Nuclease subunit of the excinuclease complex	Nuclease subunit of the excinuclease complex,UVRC
DR1355	6459110	1362218	1363000	+	260	I		COG0671	Membrane-associated phospholipid phosphatase	Membrane hydrolase related to phosphatidylglycerophosphate phosphatase B
DR1356	6459111	1363325	1364302	+	325	P		COG1135	ABC-type metal ion transport system, ATPase component	ABC-type methionine transport system, ATPase component
DR1357	6459112	1364299	1364955	+	218	P		COG2011	ABC-type metal ion transport system, permease component	ABC-type methionine transport system, permease component
DR1358	6459113	1364975	1365745	+	256	P		COG1464	ABC-type metal ion transport system, periplasmic component/surface antigen	ABC-type methionine transport system, periplasmic component/surface antigen, NlpA like protein
DR1359	6459114	1365777	1366547	+	256	P		COG1464	ABC-type metal ion transport system, periplasmic component/surface antigen	ABC-type methionine transport system, periplasmic component/surface antigen, NlpA like protein
DR1360	6459115	1366597	1367301	-	234	T		COG0639	Diadenosine tetraphosphatase and related serine/threonine protein phosphatases	Calcineurin family phosphoesterase, probably inactivated
DR1361	6459116	1367260	1368198	+	312	M		COG0791	Cell wall-associated hydrolases (invasion-associated proteins)	Bacterial DCSG motif containing hydrolase, probably gamma-D-glutamyl-L-diamino acid endopeptidase II
DR1362	6459117	1368186	1369397	+	403	R		COG0673	Predicted dehydrogenases and related proteins	GfoR family oxidoreductase, Gal80 like
DR1363	6459118	1369399	1370334	-	311	STRESS, IR		COG1597	Sphingosine kinase and enzymes related to eukaryotic diacylglycerol kinase	Diacylglycerol kinase
DR1364	6459122	1370269	1370736	+	155					IPT/TIG family protein
DR1365	6459119	1370875	1372296	-	473	E		COG0527	Aspartokinases	Aspartate kinase
DR1366	6459120	1372302	1372892	-	196	H		COG0311	Predicted glutamine amidotransferase involved in pyridoxine biosynthesis	Glutamine amidotransferase involved in pyridoxine biosynthesis
DR1367	6459121	1372889	1373812	-	307	H		COG0214	Pyridoxine biosynthesis enzyme	Pyridoxine biosynthesis enzyme (superoxide-inducible protein)
DR1368	6459124	1373913	1374542	+	209	R		COG0325	Predicted enzyme with a TIM-barrel fold	Conserved protein of YGGS family with TIM-barrel fold
DR1369	6459125	1374539	1375525	+	328	D		COG3599	Cell division initiation protein	Related to cell division DivIVA protein
DR1370	6459132	1375581	1376231	-	216	M		COG2834	Outer membrane lipoprotein-sorting protein	Membrane protein related to MJ0687
DR1371	6459133	1376293	1377234	-	313					Uncharacterized conserved protein, probably secreted
DR1372	6459134	1377290	1377784	+	164	STRESS				Desiccation protectant protein Lea14 homolog, has signal peptide
DR1373	6459126	1377845	1378606	-	253	P	HutB	COG0614	ABC-type Fe3+-hydroxamate transport system, periplasmic component	ABC-type hemin binding transport system, periplasmic component
DR1374	6459127	1378605	1381670	+	1021	L		COG0550/COG1754	Topoisomerase IA *//Uncharacterized C-terminal domain of topoisomerase IA	DNA topoisomerase I
DR1375	6459128	1382035	1383729	+	564	G		COG0366	Glycosidases	Maltase, MAL
DR1376	6459129	1383800	1384330	+	176	F	HprT	COG0634	Hypoxanthine-guanine phosphoribosyltransferase	Hypoxanthine-guanine phosphoribosyltransferase, HprT
DR1377	6459130	1384371	1385555	+	394	J		COG0154	Asp-tRNAAsn/Glu-tRNAGln amidotransferase A subunit and related amidases	Amidase
DR1378	6459131	1385625	1386098	+	157	O	PilB/MsrA	COG0229	Conserved domain frequently associated with peptide methionine sulfoxide reductase	Conserved domain frequently associated with peptide methionine sulfoxide reductase
DR1379	6459136	1386243	1386815	-	190	K		COG1309	Transcriptional regulator	HTH transcriptional regulator, TetR/ArcR family
DR1380	6459144	1386936	1387706	+	256			COG3374	Predicted membrane protein	Predicted membrane protein
DR1381	6459137	1387645	1388871	-	408	L		COG0675	Transposase and inactivated derivatives	Transposase
DR1382	6459138	1388858	1389280	-	140	L		COG1943	Transposase and inactivated derivatives	Transposase
DR1383	6459145	1389480	1390079	-	199					Predicted protein, probably secreted
DR1384	6459139	1390186	1390776	-	196	K		COG1309	Transcriptional regulator	HTH transcriptional regulator, TetR/ArcR family
DR1385	6459146	1390917	1391408	+	163	S		COG3652	Predicted outer membrane protein	Uncharacterized conserved protein
DR1386	6459140	1391767	1392864	+	365	J		COG0012	Predicted GTPase, probable translation factor	GTPase, probable translation factor
DR1387	6459141	1392928	1394043	-	371	M	AmiA	COG0860	N-acetylmuramoyl-L-alanine amidase	N-acetylmuramoyl-L-alanine amidase, AmiA
DR1388	6459147	1394218	1394871	+	217					Related to bacterial periplasmic substrate-binding protein
DR1389	6459142	1395015	1395674	+	219	R	ComF	COG1040	Predicted amidophosphoribosyltransferases	DNA transformation protein ComF
DR1390	6459148	1395685	1396233	-	182	S		COG3358	Uncharacterized conserved protein	Uncharacterized conserved protein
DR1391	6459143	1396230	1396544	-	104	S		COG2501	Uncharacterized conserved protein	S4 RNA-binding domain
DR1392	6459159	1396769	1397599	+	276					Conserved hypothetical protein
DR1393	6459150	1397656	1398369	-	237	G		COG0406	Broad specificity phosphatase PhoE and related phosphatases	Phosphoglycerate mutase family protein
DR1394	6459151	1398366	1399430	-	354	F		COG0150	Phosphoribosylaminoimidazole (AIR) synthetase	Phosphoribosylaminoimidazole (AIR) synthetase
DR1395	6459152	1399495	1400484	+	329	H	IspA	COG0142	Geranylgeranyl pyrophosphate synthase	Geranylgeranyl pyrophosphate synthase, IDSA
DR1396	6459153	1400481	1400993	+	170	K		COG0454	Histone acetyltransferase HPA2 and related acetyltransferases	NH2-acetyltransferase
DR1397	6459160	1401094	1401882	-	262	E		COG3741	N-formylglutamate amidohydrolase	N-formylglutamate amidohydrolase
DR1398	6459161	1402093	1402533	-	146					Predicted protein, probably secreted, paralog of DR1484
DR1399	6459154	1402537	1403316	-	259	C		COG0778	Nitroreductase	NAD(P)H-flavin oxidoreductase, nitroreductase family protein
DR1400	6459155	1403417	1404139	-	240	HR		COG2045	Phosphosulfolactate phosphohydrolase and related enzymes	ComB family protein, probably phosphosulfolactate phosphohydrolase
DR1401	6459156	1404196	1405095	-	299	G		no COG/COG0036	#N/A*//Pentose-5-phosphate-3-epimerase	Ribulose-phosphate 3-epimerase
DR1402	6459157	1405067	1405693	-	208	K		COG1309	Transcriptional regulator	HTH transcriptional regulator, TetR/ArcR family
DR1403	6459158	1405775	1406608	-	277	R		COG0596	Predicted hydrolases or acyltransferases (alpha/beta hydrolase superfamily)	Alpha/beta superfamily hydrolase
DR1404	6459173	1406685	1406906	-	73					EF-hand, calcium binding motif containing protein, superfamily: type I dockerin domain
DR1405	6459172	1406927	1407250	-	107					Uncharacterized conserved protein, probably secreted
DR1406	6459174	1407247	1407720	-	157					Uncharacterized conserved protein, probably secreted
DR1407	6459175	1407717	1408814	-	365					Probably cell surface protein
DR1408	6459176	1408946	1409383	-	145					Predicted low complexity protein
DR1409	6459177	1409361	1410509	+	382					Predicted protein
DR1410	6459163	1410575	1411825	+	416	E	NspC	COG0019	Diaminopimelate decarboxylase	Carboxynorspermidine decarboxylase
DR1411	6459164	1411877	1413646	-	589	P		COG0471	Di- and tricarboxylate transporters	Uncharacterized transporter of sodium/sulfate symporter family, contains two TrkA_C domains
DR1412	6459165	1413630	1413746	+	38					Predicted protein
DR1413	6459166	1413743	1414831	-	362	E	ArgE	COG0624	Acetylornithine deacetylase/Succinyl-diaminopimelate desuccinylase and related deacylases	Hydrolase of desuccinylase/peptidase family
DR1414	6459178	1414828	1416411	-	527					Probably outer membrane protein SCOP: related to concanavalin A-like lectins/glucanases superfamily
DR1415	6459167	1416343	1417875	+	510	E	ArgD	COG4992	Ornithine/acetylornithine aminotransferase	Orthinine/acetylornithine aminotransferase, ArgD
DR1416	6459179	1417897	1418529	-	210					Uncharacterized conserved protein
DR1417	6459168	1418582	1421611	-	1009	M		COG0744	Membrane carboxypeptidase (penicillin-binding protein)	Penicilin-binding protein, PBP
DR1418	6459169	1421677	1422081	-	134	T		COG0784	FOG: CheY-like receiver	Receiver domain, CheY family + HTH domain
DR1419	6459170	1422142	1422729	-	195	STRESS				Superfamily P-loop containing nucleoside triphosphate hydrolases, tunicamycin resistance protein ortholog
DR1420	6459171	1422794	1423672	+	292	E		COG0548	Acetylglutamate kinase	Acetylglutamate kinase
DR1421	6459188	1423866	1424147	+	93					Uncharacterized conserved protein
DR1422	6459189	1424292	1424864	+	190					HTH transcriptional regulator
DR1423	6459181	1424905	1425324	+	139	S		COG3870	Uncharacterized protein conserved in bacteria	Related to nitrogen regulatory protein P-II, ortholog YaaQ of Bacilus
DR1424	6459182	1425448	1426710	-	420	STRESS, O	DnaJ	COG0484	DnaJ-class molecular chaperone with C-terminal Zn finger domain	DnaJ heat shock protein
DR1425	6459190	1426796	1427416	+	206	S		COG5497	Predicted secreted protein	Uncharacterized secreted protein
DR1426	6459183	1427460	1428263	+	267	E	OrpC	COG0134	Indole-3-glycerol phosphate synthase	Indole-3-glycerol-phosphate synthase, TrpC
DR1427	6459184	1428303	1429112	+	269	U		COG0681	Signal peptidase I	Signal peptidase I
DR1428	6459185	1429297	1430505	+	402	I		COG0183	Acetyl-CoA acetyltransferase	3-ketoacyl-CoA thiolase
DR1429	6459191	1430530	1430733	+	67					Predicted membrane protein
DR1430	6459186	1430768	1431682	+	304	R		COG0491	Zn-dependent hydrolases, including glyoxylases	Beta-lactamase superfamily of Zn-dependent hydrolases
DR1431	6459187	1431818	1433194	+	458	F		COG0151	Phosphoribosylamine-glycine ligase	Phosphoribosylamine-glycine ligase
DR1432	6459192	1433239	1433508	+	89					Uncharacterized conserved protein
DR1433	6459194	1433912	1435957	+	681	J		COG0143/COG0073	Methionyl-tRNA synthetase *//EMAP domain	Methionyl-tRNA synthetase and EMAP domain
DR1434	6459195	1436349	1437200	+	283	R	YvcJ-like	COG1660	Predicted P-loop-containing kinase	Predicted P-loop-containing kinase, YvcJ like
DR1435	6459196	1437197	1438600	+	467	S		COG0391	Uncharacterized conserved protein	Uncharacterized YBHK E coli ortholog, probably NTP utilizing enzyme
DR1436	6459197	1438677	1439528	-	283	G		COG0395	ABC-type sugar transport system, permease component	ABC-type sugar transport system, permease component
DR1437	6459198	1439538	1440521	-	327	G		COG1175	ABC-type sugar transport systems, permease components	ABC-type sugar transport systems, permease component
DR1438	6459199	1440633	1441895	-	420	G		COG1653	ABC-type sugar transport system, periplasmic component	ABC-type sugar transport system, periplasmic component
DR1439	6459201	1442220	1442747	-	175			COG2010	Cytochrome c, mono- and diheme variants	Cytochrome C related, CXXC motif
DR1440	15807638	1443086	1444702	-	538	P		COG2217	Cation transport ATPase	Cation-transporting ATPase, authentic frameshift
DR1441	6459200	1444667	1445377	+	236	S		COG2839	Uncharacterized protein conserved in bacteria	Conserved membrane protein
DR1442	6459203	1445452	1446273	+	273	STRESS, S		COG2340	Uncharacterized protein with SCP/PR1 domains	SCP/PR1-like protein, plant pathogenesis related protein
DR1443	6459204	1446345	1447502	+	385	S		COG3294	Uncharacterized conserved protein	HD supefamily hydrolase
DR1444	6459205	1447569	1448789	+	406	E	HisZ	COG3705	ATP phosphoribosyltransferase involved in histidine biosynthesis	ATP phosphoribosyltransferase involved in histidine biosynthesis, similar to Histidyl-tRNA synthetase
DR1445	6459206	1448786	1449442	+	218	E		COG0040	ATP phosphoribosyltransferase	ATP phosphoribosyltransferase, HIS1
DR1446	6459211	1449480	1449908	-	142					Uncharacterized conserved protein, probably secreted, related to L-lactate dehydrogenase (Cytochrome) protein
DR1447	6459213	1450018	1451367	-	449					Probably S-layer
DR1448	6459212	1451400	1452680	-	426					Cys-rich C-terminal domain, probably secreted
DR1449	6459207	1452781	1453452	-	223	M	LrgB-like	COG1346	Putative effector of murein hydrolase	LrgB-like protein, probably controls murein hydrolase activity
DR1450	6459208	1453449	1453889	-	146	R	LrgA-like	COG1380	Putative effector of murein hydrolase LrgA	LrgA-like protein, probably particitpate in export of murein hydrolase
DR1451	6459209	1453890	1454606	-	238	F		COG0775	Nucleoside phosphorylase	5'-methylthioadenosine/S-adenosylhomocysteine nucleosidase
DR1452	6459210	1454645	1455850	+	401	E		COG1168	Bifunctional PLP-dependent enzyme with beta-cystathionase and maltose regulon repressor activities	Bifunctional PLP-dependent enzyme with beta-cystathionase and maltose regulon repressor activities
DR1453_new1	15807639	1456016	1456444	+	143			COG3415	Transposase and inactivated derivatives	Transposase
DR1453_new2		1456416	1456967	+	184			COG3335	Transposase and inactivated derivatives	Transposase
DR1454	6459218	1457049	1457765	-	238					Predicted low complexity protein
DR1455	6459215	1457794	1458090	-	98					Small phage protein related to site-specific integrase-resolvase
DR1456	6459216	1458594	1459592	+	332 Wrong Start! (320 GeneMark, correction!)	FE		COG0462	Phosphoribosylpyrophosphate synthetase	Phosphoribosylpyrophosphate synthetase
DR1457	6459219	1459677	1460111	+	144 wrong start (127 GeneMark correction)	S	YbaN	COG2832	Uncharacterized protein conserved in bacteria	Membrane protein similar to YbaN E.coli
DR1458_C-terminal		1460796	1461179	+	138	C		COG1600	Uncharacterized Fe-S protein	Conserved protein similar to C-terminal domain of uncharacterized Fe-S protein, frameshift?
DR1458_N-terminal	15807640	1460045	1460725	+	202 correction!	C		COG1600	Uncharacterized Fe-S protein	Conserved protein similar to N-terminal domain of uncharacterized Fe-S protein, frameshift?
DR1459	6459217	1461255	1463138	-	627	O		COG1404	Subtilisin-like serine proteases	Subtilisin-like serine protease
DR1460	6459220	1463248	1465275	-	675	S		COG2911	Uncharacterized protein conserved in bacteria	Predicted extracellular protein
DR1461	6459221	1465188	1471010	-	1940	S		COG2911	Uncharacterized protein conserved in bacteria	Predicted extracellular protein
DR1462	6459222	1470856	1475187	-	1443	S		COG2911	Uncharacterized protein conserved in bacteria	Predicted extracellular protein
DR1463	6459227	1475504	1475797	-	97					Predicted protein
DR1464	6459228	1475796	1476275	+	159					Predicted protein
DR1465	6459229	1476376	1476942	+	188					Predicted low complexity protein, probably secreted
DR1466	6459230	1476989	1477306	+	105					Predicted membrane protein
DR1467	6459224	1477376	1478143	+	255	IQR		COG1028	Dehydrogenases with different specificities (related to short-chain alcohol dehydrogenases)	Oxidoreductase, short-chain dehydrogenase/reductase family
DR1468	6459225	1478190	1478672	+	160	O		COG0691	tmRNA-binding protein	tmRNA-binding protein
DR1469	6459231	1478669	1480102	+	477	M		COG0860	N-acetylmuramoyl-L-alanine amidase	N-acetylmuramoyl-L-alanine amidase
DR1470	6459232	1480108	1480647	+	179					Uncharacterized conserved protein, probably secreted
DR1471	15807641	1481113	1483986	+	957	D		COG1196	Chromosome segregation ATPases	Chromosome segregation ATPase, Smc1/Cut3/Cut14 family protein
DR1472	6459226	1484075	1485526	+	483	G		COG0366	Glycosidases	Alpha-amylase
DR1473	6459234	1485859	1486530	+	223	STRESS, KT	PspA	COG1842	Phage shock protein A (IM30), suppresses sigma54-dependent transcription	Phage shock protein A (IM30), suppresses sigma54-dependent transcription, PspA ortholog
DR1474	6459241	1486677	1487363	+	228					Uncharacterized conserved protein, probably sectered
DR1475	6459235	1487360	1489249	+	629	HI	Dxs	COG1154	Deoxyxylulose-5-phosphate synthase	1-deoxy-D-xylulose-5-phosphate synthase, transketolase, Dxs
DR1476	6459242	1489341	1490045	+	234					Predicted protein, probably secreted
DR1477	6459236	1490126	1491820	+	564	L	RecN	COG0497	ATPase involved in DNA repair	DNA repair protein, recN
DR1478	6459237	1491890	1492222	-	110	S		COG1550	Uncharacterized protein conserved in bacteria	Uncharacterized protein conserved in bacteria
DR1479	6459243	1492223	1492447	-	74					Protein, related to heavy-metal-associated domain, likely inactivated
DR1480	6459238	1492567	1494147	-	526					Predicted protein
DR1481	6459239	1494265	1495134	-	289	S		COG3253	Uncharacterized protein involved in anaerobic stress response	Chlorite dismutase family enzyme
DR1482	6459240	1495265	1496833	-	522	E	Leu1	COG0119	Isopropylmalate/homocitrate/citramalate synthases	2-isopropylmalate synthase Leu1
DR1483	6459255	1497261	1498211	+	316					Membrane protein (probably outer membrane protein)
DR1484	6459256	1498408	1498899	-	163					Uncharacterized conserved protein, probably secreted
DR1485	6459245	1498936	1499907	-	323	I		COG0657	Esterase/lipase	Lipase, a/b superfamily hydrolase
DR1486	6459257	1499966	1500223	-	85					Zn-finger containing protein
DR1487	6459246	1500230	1502356	-	708	I		COG1024/COG1250	Enoyl-CoA hydratase/carnithine racemase *//3-hydroxyacyl-CoA dehydrogenase	Enoyl-CoA hydratase
DR1488	6459247	1502439	1503608	-	389	K	LitR	COG1316	Transcriptional regulator	HTH transcriptional regulator, LytR ortholog
DR1489	15807642	1503705	1504325	+	206	C		COG0604	NADPH:quinone reductase and related Zn-dependent oxidoreductases	NADPH:quinone oxidoreductase, YhdH ortholog
DR1490	6459258	1504792	1505448	+	218					Uncharacterized conserved protein, probably secreted
DR1491	6459248	1505589	1506926	+	445	STRESS, M		COG0793	Periplasmic protease	Carboxyl-terminal protease
DR1492	6459249	1506995	1508473	-	492	C		COG1007	NADH:ubiquinone oxidoreductase subunit 2 (chain N)	NADH:ubiquinone oxidoreductase subunit 2 (chain N)
DR1493	6459250	1508474	1509898	-	474	C		COG1008	NADH:ubiquinone oxidoreductase subunit 4 (chain M)	NADH:ubiquinone oxidoreductase subunit 4 (chain M)
DR1494	6459251	1509948	1511885	-	645	CP		COG1009	NADH:ubiquinone oxidoreductase subunit 5 (chain L)/Multisubunit Na+/H+ antiporter, MnhA subunit	NADH:ubiquinone oxidoreductase subunit 5 (chain L)/Multisubunit Na+/H+ antiporter, MnhA subunit
DR1495	6459252	1511886	1512197	-	103	C		COG0713	NADH:ubiquinone oxidoreductase subunit 11 or 4L (chain K)	NADH dehydrogenase I, K subunit
DR1496	6459253	1512190	1512807	-	205	C		COG0839	NADH:ubiquinone oxidoreductase subunit 6 (chain J)	NADH:ubiquinone oxidoreductase subunit 6 (chain J)
DR1497	6459254	1512804	1513340	-	178	C		COG1143	Formate hydrogenlyase subunit 6/NADH:ubiquinone oxidoreductase 23 kD subunit (chain I)	NADH dehydrogenase I, I subunit
DR1498	6459260	1513512	1514705	-	397	C		COG1005	NADH:ubiquinone oxidoreductase subunit 1 (chain H)	NADH:ubiquinone oxidoreductase subunit 1 (chain H)
DR1499	6459261	1514705	1516897	-	730	C		COG1034	NADH dehydrogenase/NADH:ubiquinone oxidoreductase 75 kD subunit (chain G)	NADH dehydrogenase/NADH:ubiquinone oxidoreductase 75 kD subunit (chain G)
DR1500	6459262	1517019	1518353	-	444	C		COG1894	NADH:ubiquinone oxidoreductase, NADH-binding (51 kD) subunit	NADH dehydrogenase I, F subunit
DR1501	6459263	1518350	1518973	-	207	C		COG1905	NADH:ubiquinone oxidoreductase 24 kD subunit	NADH dehydrogenase I, E subunit
DR1502	6459270	1518940	1519449	-	169					Membrane protein, related to NADH dehydrogenase subunit 1 (Eukaryota)
DR1503	6459264	1519446	1520651	-	401	C		COG0649	NADH:ubiquinone oxidoreductase 49 kD subunit 7	NADH dehydrogenase I, D subunit
DR1504	6459266	1520648	1521322	-	224	C		COG0852	NADH:ubiquinone oxidoreductase 27 kD subunit	NADH dehydrogenase I, C subunit
DR1505	6459265	1521319	1521864	-	181	C		COG0377	NADH:ubiquinone oxidoreductase 20 kD subunit and related Fe-S oxidoreductases	NADH DEHYDROGENASE subunit B (NQO6)
DR1506	6459267	1521971	1522453	-	160	C		COG0838	NADH:ubiquinone oxidoreductase subunit 3 (chain A)	NADH:ubiquinone oxidoreductase subunit 3 (chain A)
DR1507	6459268	1522555	1523688	-	377	STRESS, M		COG0750	Predicted membrane-associated Zn-dependent proteases 1	Membrane-associated Zn-dependent proteases 1 and PDZ domain
DR1508	6459269	1523685	1524875	-	396	I		COG0743	1-deoxy-D-xylulose 5-phosphate reductoisomerase	1-deoxy-D-xylulose 5-phosphate reductoisomerase
DR1509	6459272	1525006	1525860	-	284	I		COG0575	CDP-diglyceride synthetase	CDP-diacylglycerol synthase
DR1510	6459273	1525895	1526446	-	183	J	Rrf	COG0233	Ribosome recycling factor	Ribosome recycling factor, RRF
DR1511	6459274	1526526	1527263	-	245	F	PyrH	COG0528	Uridylate kinase	Uridylate kinase, PyrH
DR1512	6459275	1527349	1528143	-	264	J		COG0264	Translation elongation factor Ts	Elongation factor EF-Ts
DR1513	6459276	1528236	1529030	-	264	J		COG0052	Ribosomal protein S2	Ribosomal protein S30(S2)
DR1514	6459277	1529255	1530877	+	540	G		COG2074	2-phosphoglycerate kinase	2-phosphoglycerate kinase
DR1515	6459280	1530956	1531357	+	133					Predicted protein, probably secreted
DR1516	6459278	1531601	1533379	+	592	EH		COG0028	Thiamine pyrophosphate-requiring enzymes [acetolactate synthase, pyruvate dehydrogenase (cytochrome), glyoxylate carboligase, phosphonopyruvate decarboxylase]	Acetolactate synthase, large subunit
DR1517	15807643	1533376	1533939	+	187	E		COG0440	Acetolactate synthase, small (regulatory) subunit	Acetolactate synthase, small (regulatory) subunit, authentic frameshift
DR1518	6459281	1534012	1534380	+	122					Predicted protein
DR1519	6459279	1534343	1535434	+	363	EH		COG0059	Ketol-acid reductoisomerase	Ketol-acid reductoisomerase
DR1520	6459283	1535576	1536304	-	242	S		COG1385	Uncharacterized protein conserved in bacteria	Uncharacterized conserved protein, YggJ ortholog
DR1521	6459284	1536271	1537092	-	273	J	PrmA	COG2264	Ribosomal protein L11 methylase	Ribosomal protein L11 methyltransferase, PrmA ortholog;
DR1522	6459285	1537170	1537964	+	264	E	ProC	COG0345	Pyrroline-5-carboxylate reductase	Pyrroline-5-carboxylate reductase, PROC
DR1523	15807644	1538228	1538596	+	122	L		COG3415	Transposase and inactivated derivatives	Transposase, authentic frameshift
DR1524	6459286	1539527	1541134	-	535	E		COG0405	Gamma-glutamyltranspeptidase	Gamma-glutamyltranspeptidase, cephalosporin acylase I
DR1525	6459287	1541238	1542173	-	311	G	RbsK	COG0524	Sugar kinases, ribokinase family	Fructokinase RbsK ortholog
DR1526	6459288	1542334	1543344	-	336	J	KsgA	COG0030	Dimethyladenosine transferase (rRNA methylation)	Dimethyladenosine transferase, KsgA ortholog, rRNA methylase
DR1527	6459290	1543319	1543720	+	133					Predicted protein
DR1528	6459291	1543744	1544169	+	141	R		COG0457	FOG: TPR repeat	TPR repeats containing protein
DR1529	6459289	1544247	1545623	+	458	S+G		COG0062/COG0063	Uncharacterized conserved protein *//Predicted sugar kinase	YjeF ortholog, sugar kinase of the RbsK family
DR1530	6459300	1545719	1546144	-	141	R		COG1487	Predicted nucleic acid-binding protein, contains PIN domain	PIN domain containing protein, possible nuclease
DR1531	6459301	1546141	1546386	-	81			COG2161	Antitoxin of toxin-antitoxin stability system	Predicted protein, paralog of DR0418
DR1532	6459293	1546521	1549685	-	1054	LK	Mfd	COG1197	Transcription-repair coupling factor (superfamily II helicase)	Transcription-repair coupling factor; MFD superfamily II helicase
DR1533	6459294	1549958	1550857	-	299	V		COG3440	Predicted restriction endonuclease	N-terminal SET and RING finger associated domain and C-terminal McrA-related nuclease domain
DR1534	6459295	1550885	1551433	-	182	J		COG1670	Acetyltransferases, including N-acetylases of ribosomal proteins	NH2 acetyltransferase
DR1535	6459296	1551430	1552533	-	367					Alpha/beta superfamily hydrolase
DR1536	6459297	1552532	1554733	+	733	O		COG1404	Subtilisin-like serine proteases	Extracellular subtitlisin-like serine protease
DR1537	6459298	1554810	1555658	-	282	I		COG2267	Lysophospholipase	Phospholipase, a/b hydrolase
DR1538	6459299	1555635	1556153	+	172	STRESS, O	OsmC	COG1764	Organic hydroperoxide reductase	OsmC ortholog, conserved bacterial/archaeal proteins involved in alkylperoxide and oxidative stress response, osmotically induced protein
DR1539	6459311	1556272	1556604	-	110					Uncharacterized conserved protein
DR1540	6459303	1556735	1558027	+	430	C	Idh	COG0538	Isocitrate dehydrogenases	Isocitrate dehydrogenase, IDH
DR1541	6459312	1558175	1559122	+	315					Membrane protein
DR1542	6459304	1559191	1560867	+	558	I		COG4799	Acetyl-CoA carboxylase, carboxyltransferase component (subunits alpha and beta)	Acetyl/propionyl CoA carboxylase beta subunit
DR1543	6459313	1560924	1561427	+	167					Uncharacterized protein, probably secreted
DR1544	6459305	1561412	1562680	+	422	I	AcdS	COG1960	Acyl-CoA dehydrogenases	Acyl-CoA dehydrogenase, ACDS
DR1545	6459314	1562735	1563235	-	166					Predicted protein, probably secreted
DR1546	6459306	1563246	1563794	-	182	STRESS, P	SodC	COG2032	Cu/Zn superoxide dismutase	Cu/Zn superoxide dismutase, SodC
DR1547	6459315	1563819	1564034	+	71					Predicted protein, probably secreted, cys-rich
DR1548	6459307	1564082	1564690	+	202	STRESS, S	YkwD	COG2340	Uncharacterized protein with SCP/PR1 domains	SCP/PR1-like protein, plant pathogenesis related protein, Bacillus ykwD ortholog
DR1549	6459308	1564751	1566496	-	581	D		COG4942	Membrane-bound metallopeptidase	Lipoprotein NlpD-like family, contains metalloendopeptidase domain
DR1550	6459309	1566493	1568223	-	576	D		COG2884/COG2177	Predicted ATPase involved in cell division *//Cell division protein	FtsE ATPase fusion with FtsX domain
DR1551	6459310	1568241	1569584	+	447	STRESS, M		COG0793	Periplasmic protease	Carboxyl-terminal protease, PDZ and IRBP domain containing
DR1552	6459324	1569690	1570235	-	181					Predicted protein, probably secreted
DR1553	6459317	1570273	1571889	-	538	J		COG4108	Peptide chain release factor RF-3	Peptide chain release factor (RF3) GTPase
DR1554	15807645	1572122	1573000	-	292	S		COG1307	Uncharacterized protein conserved in bacteria	DegV-like protein (C-terminal part), authentic frameshift
DR1555	6459318	1573124	1574359	+	411	M		COG0438	Glycosyltransferase	Glycosyltransferase of the SPT4 class, Bacillus YPJH ortholog
DR1556	6459319	1574399	1576108	+	569	T		COG4585	Signal transduction histidine kinase	Membrane bounded sensor histidine kinase and GAF domain
DR1557	6459322	1576105	1577136	+	343					Uncharacterized conserved protein, probably secreted
DR1558	6459320	1577133	1577810	+	225	TK		COG2197	Response regulator containing a CheY-like receiver domain and an HTH DNA-binding domain	Response regulator containing a CheY-like receiver domain and an HTH DNA-binding domain
DR1559	6459323	1577968	1578534	+	188					Membrane protein
DR1560	6459321	1578568	1579524	-	318	STRESS, IR	BmrU	COG1597	Sphingosine kinase and enzymes related to eukaryotic diacylglycerol kinase	Diacylglycerol kinase, Bacillus BmrU homolog
DR1561	6459326	1579697	1580851	-	384	M		COG0381	UDP-N-acetylglucosamine 2-epimerase	UDP-N-acetylglucosamine 2-epimerase
DR1562	6459327	1580860	1581990	-	376	M		COG0472	UDP-N-acetylmuramyl pentapeptide phosphotransferase/UDP-N- acetylglucosamine-1-phosphate transferase	Undecaprenyl-phosphate N-acetylglucosaminyltransferase, RFE
DR1563	6459328	1582086	1582718	-	210	F		COG0035	Uracil phosphoribosyltransferase	Uracil phosphoribosyltransferase
DR1564	6459334	1582767	1583603	-	278	M		COG0510	Predicted choline kinase involved in LPS biosynthesis	Phosphotransferase family enzyme
DR1565	6459329	1583612	1584586	-	324	T		COG2206	HD-GYP domain	HD superfamily phosphohydrolase
DR1566_new	6459335_1	1584678	1585430	+	251			COG0729	Predicted Fe-S protein	Predicted Fe-S protein
DR1567	6459330	1585504	1586544	-	346	E	OppF	COG4608	ABC-type oligopeptide transport system, ATPase component	ABC-type oligopeptide transport system, ATPase component
DR1568	6459331	1586541	1587701	-	386	EP	OppD	COG0444	ABC-type dipeptide/oligopeptide/nickel transport system, ATPase component	ABC ATPase, oligopeptide transporter, OppD
DR1569	6459332	1587670	1588800	-	376	EP	OppC	COG1173	ABC-type dipeptide/oligopeptide/nickel transport systems, permease components	ABC-type oligopeptide transport systems, permease component, OppC
DR1570	6459333	1588812	1589813	-	333	EP		COG0601	ABC-type dipeptide/oligopeptide/nickel transport systems, permease components	ABC-type oligopeptide transport systems, permease components
DR1571	6459337	1589951	1591735	-	594	E	OppA	COG0747	ABC-type dipeptide transport system, periplasmic component	ABC-type oligopeptide transport system, periplasmic component
DR1572	15807646	1591892	1593397	+	501	R		COG3973	Superfamily I DNA and RNA helicases	Helicase, UvrD/Rep family, frameshift
DR1573	6459338	1594379	1596013	+	544	F	PyrG	COG0504	CTP synthase (UTP-ammonia lyase)	CTP synthase (UTP-ammonia lyase)
DR1574	6459339	1596056	1596772	+	238	I		COG0688	Phosphatidylserine decarboxylase	Phosphatidylserine decarboxylase
DR1575	6459343	1596777	1597424	-	215					Uncharacterized conserved protein, probably secreted
DR1576	6459344	1597464	1597787	-	107					Predicted protein
DR1577	6459340	1597834	1598922	-	362	J	QueA	COG0809	S-adenosylmethionine:tRNA-ribosyltransferase-isomerase (queuine synthetase)	S-adenosylmethionine:tRNA-ribosyltransferase-isomerase (queuine synthetase), QueA ortholog
DR1578	6459341	1598926	1599483	-	185	S		COG1432	Uncharacterized conserved protein	Uncharacterized conserved protein
DR1579	6459342	1599677	1601035	+	452	KE		COG1167	Transcriptional regulators containing a DNA-binding HTH domain and an aminotransferase domain (MocR family) and their eukaryotic orthologs	Aminotransferase MocR family
DR1580	6459353	1601356	1601724	+	122					Glyoxalase, SCOP superfamily: Glyoxalase/Bleomycin resistance protein/Dihydroxybiphenyl dioxygenase
DR1581	6459346	1601804	1602844	+	346	R		COG4586	ABC-type uncharacterized transport system, ATPase component	ABC-type MDR family transport system, ATPase component
DR1582	6459347	1602837	1603640	+	267	R		COG4587	ABC-type uncharacterized transport system, permease component	ABC-type uncharacterized transport system, permease component
DR1583	6459348	1603637	1604425	+	262	R		COG3694	ABC-type uncharacterized transport system, permease component	ABC-type uncharacterized transport system, permease component
DR1584	6459354	1604422	1604880	+	152					Uncharacterized conserved protein, low comlexity
DR1585	6459349	1605150	1605890	-	246	J		COG0689	RNase PH	RNAse PH, tRNA nucleotidyltransferase
DR1586	6459350	1605887	1606996	-	369	M	MurI	COG0796	Glutamate racemase	Glutamate racemase, MurI
DR1587	6459355	1607138	1607437	-	99					Uncharacterized conserved protein
DR1588	6459351	1607434	1608696	-	420	KE		COG1167	Transcriptional regulators containing a DNA-binding HTH domain and an aminotransferase domain (MocR family) and their eukaryotic orthologs	Aminotransferase
DR1589	6459352	1608800	1609717	+	305	G		COG0191	Fructose/tagatose bisphosphate aldolase	Fructose-1,6-bisphosphate aldolase,
DR1590	6459356	1609811	1610362	+	183	I		COG2867	Oligoketide cyclase/lipid transport protein	Oligoketide cyclase family protein
DR1591	6459357	1610442	1611356	-	304					Uncharacterized conserved protein, probable enzyme
DR1592	6459359	1611698	1612120	+	140	L		COG1943	Transposase and inactivated derivatives	Transposase
DR1593	6459360	1612107	1613333	+	408	L		COG0675	Transposase and inactivated derivatives	Transposase with conserved C- terminal C2C2 finger
DR1594	6459365	1613272	1614507	-	411					Uncharacterized protein, related to pili biogenesis
DR1595	6459361	1614519	1615625	+	368	G		COG1023	Predicted 6-phosphogluconate dehydrogenase	6-phosphogluconate dehydrogenase
DR1596	6459362	1615622	1617394	+	590	G		COG0364	Glucose-6-phosphate 1-dehydrogenase	Glucose-6-phosphate 1-dehydrogenase
DR1597	6459363	1617492	1618430	+	312	G	OpcA	COG3429	Glucose-6-P dehydrogenase subunit	Glucose 6-phosphate dehydrogenase assembly protein OpcA
DR1598	6459364	1618506	1621361	+	951	R		COG0612	Predicted Zn-dependent peptidases	Zn-dependent peptidase
DR1599	6459367	1621524	1622936	+	470	STRESS, O		COG0265	Trypsin-like serine proteases, typically periplasmic, contain C-terminal PDZ domain	Serine protease
DR1600	6459368	1622933	1623640	+	235	L		COG2356	Endonuclease I	Endonuclease I
DR1601	6459369	1623731	1624441	-	236	S		COG1814	Uncharacterized membrane protein	Uncharacterized family of membrane proteins, moderately conserved in archaea and eukaryotes
DR1602	6459373	1624595	1625761	+	388	S		COG4299	Uncharacterized protein conserved in bacteria	Conserved membrane protein
DR1603	6459374	1625725	1626807	+	360					Uncharacterized conserved protein, probably secreted
DR1604	6459370	1626786	1628123	+	445	G		no COG/COG0726	#N/A*//Predicted xylanase/chitin deacetylase	Oligosaccharide deacetylase, NodB family
DR1605	15807647	1628351	1629018	+	243	T		COG0745	Response regulators consisting of a CheY-like receiver domain and a winged-helix DNA-binding domain	Response regulator consisting of a CheY-like receiver domain and a winged-helix DNA-binding domain
DR1606	6459371	1629109	1630410	+	433	T		COG0642	Signal transduction histidine kinase	Secreted signal transduction histidine kinase (with HAMP domain)
DR1607	6459375	1630499	1630933	-	144					Uncharacterized conserved protein
DR1608	6459376	1630930	1631484	-	184					YfiT/DinB family protein
DR1609	6459372	1631519	1632271	-	250	Q		COG0179	2-keto-4-pentenoate hydratase/2-oxohepta-3-ene-1,7-dioic acid hydratase (catechol pathway)	2-hydroxyhepta-2,4-diene-1,7-dioate, alkene isomerase/decarboxylase
DR1610	6459378	1632422	1633726	+	434	E		COG0065	3-isopropylmalate dehydratase large subunit	Isopropylmalate isomerase
DR1611	6459391	1633791	1634264	-	157			COG1719		Predicted metabolic regulator containing V4R domain; very closed paralog of DR2179
DR1612	6459379	1634324	1634698	-	124	R		COG2018	Uncharacterized distant relative of homeotic protein bithoraxoid	Roadblock/LC7 domain
DR1613	6459380	1634911	1635240	+	109	K		COG0640	Predicted transcriptional regulators	HTH transcripition factor, ArsR family
DR1614	6459381	1635289	1635822	+	177	E		COG0066	3-isopropylmalate dehydratase small subunit	3-isopropylmalate dehydratase small subunit
DR1615	6459392	1635808	1636182	-	124					Uncharacterized conserved protein
DR1616	6459382	1636305	1637330	+	341	S		COG4371	Predicted membrane protein	Uncharacterized conserved membrane protein
DR1617	6459383	1637394	1637975	-	193	F		COG0503	Adenine/guanine phosphoribosyltransferases and related PRPP-binding proteins	Xanthine phosphoribosyltransferase
DR1618	6459384	1638183	1639433	+	416	L		COG3385	Transposase and inactivated derivatives	Transposase
DR1619	6459385	1639430	1641007	-	525	STRESS, V		COG2720	Uncharacterized vancomycin resistance protein	Uncharacterized conserved protein, homolog of vancomycin resistance protein VanW
DR1620	6459386	1641152	1642138	-	328	IQR		COG1028	Dehydrogenases with different specificities (related to short-chain alcohol dehydrogenases)	3-ketoacyl-acyl carrier protein reductase, polyketide synthesis type oxidoreductase
DR1621	6459387	1642222	1642578	+	118	STRESS, FGR		COG0537	Diadenosine tetraphosphate (Ap4A) hydrolase and other HIT family hydrolases	HIT family hydrolase
DR1622	6459388	1642578	1643291	+	237	R		COG0637	Predicted phosphatase/phosphohexomutase	Predicted phosphatase/phosphohexomutase
DR1623	6459393	1643338	1644435	+	365					Probably lipoprotein
DR1624	15807648	1644246	1645928	-	560	L		COG0513	Superfamily II DNA and RNA helicases	RNA helicase, authentic frameshift
DR1625	6459389	1646352	1647992	+	546	J		COG0154	Asp-tRNAAsn/Glu-tRNAGln amidotransferase A subunit and related amidases	Amidase
DR1626	6459390	1648020	1649096	+	358	EH		COG0115	Branched-chain amino acid aminotransferase/4-amino-4-deoxychorismate lyase	Branched-chain-amino-acid transaminase (isoleucine biosynthesis)
DR1627	6459395	1649287	1651101	+	604	E		COG1164	Oligoendopeptidase F	Oligoendopeptidase F type metalloprotease
DR1628	15807649	1651396	1651953	-	185	K		COG0789	Predicted transcriptional regulators	HTH transcriptional regulator MerR family
DR1629	6459396	1652027	1654399	+	790	T		COG0457/COG2199/COG2200/	FOG: TPR repeat *//FOG: GGDEF domain *//FOG: EAL domain	TPR-repeats, GGDEF domain and EAL domain containing protein
DR1630	6459397	1654522	1655298	-	258	R		COG1811	Uncharacterized membrane protein, possible Na+ channel or pump	Uncharacterized membrane protein, possible Na+ channel or pump
DR1631	6459398	1655568	1656752	-	394	S		COG2357	Uncharacterized protein conserved in bacteria	Conserved domain seen in the bacterial SpoT
DR1632	6459399	1656822	1658633	+	603	M	AmiA	COG0860	N-acetylmuramoyl-L-alanine amidase	N-acetylmuramoyl-L-alanine amidase, AmiA
DR1633	6459400	1658647	1660143	-	498	T		COG4252/COG2199	Predicted transmembrane sensor domain *//FOG: GGDEF domain	Protein contaning CHASE2 domain and GGDEF-domain sensor regulator
DR1634	6459401	1660103	1661395	-	430					Probably lipoprotein
DR1635	6459403	1661581	1663698	+	705	R		COG0488	ATPase components of ABC transporters with duplicated ATPase domains	ATPase component of ABC transporters with duplicated ATPase domain
DR1636	6459404	1663702	1664070	-	122	R		COG2329	Uncharacterized enzyme involved in biosynthesis of extracellular polysaccharides	Uncharacterized enzyme involved in polyketide synthesis, related to monooxygenase
DR1637	15807650	1664136	1664358	+	73	G		COG1640	4-alpha-glucanotransferase	4-alpha-glucanotransferase
DR1638	6459405	1665727	1666284	+	185	S		COG2096	Uncharacterized conserved protein	Uncharacterized conserved protein, yvqK ortholog
DR1639	6459408	1666372	1666692	+	106					Predicted protein, probably secreted
DR1640	6459409	1666757	1666948	+	63					Predicted protein
DR1641	6459410	1667002	1667496	+	164					Yfit/DinB family of the metal binding proteins
DR1642	6459411	1667493	1667984	+	163					Yfit/DinB family of the metal binding proteins
DR1643	6459412	1667978	1668223	+	81					COG3173, Predicted aminoglycoside phosphotransferase, frameshift
DR1644	6459413	1668196	1668828	+	210					COG3173, Predicted aminoglycoside phosphotransferase, frameshift
DR1645	6459406	1668838	1669584	-	248	M		COG1922	Teichoic acid biosynthesis proteins	WecG ortholog UDP-N-acetyl-D-mannosaminuronic acid transferase
DR1646	6459407	1669590	1670369	+	259	T	Crp	COG0664	cAMP-binding proteins - catabolite gene activator and regulatory subunit of cAMP-dependent protein kinases	cAMP binding receptor protein, Crp
DR1647	15807651	1670457	1671548	+	363	S	YllA	COG4365	Uncharacterized protein conserved in bacteria	Uncharacterized protein, ortholog of YllA Bacillus subtilis, authentic frameshift
DR1648	6459415	1672329	1673126	-	265	E		COG1126	ABC-type polar amino acid transport system, ATPase component	ABC-type polar amino acid transport system, ATPase component
DR1649	6459416	1673348	1674307	+	319	R		COG2358	TRAP-type uncharacterized transport system, periplasmic component	TRAP-type uncharacterized transport system, periplasmic component
DR1650	6459425	1674341	1675033	+	230	R		COG4666	TRAP-type uncharacterized transport system, fused permease components	TRAP-type uncharacterized transport system, disrupted by transposon
DR1651	6459417	1674972	1676198	-	408	L		COG0675	Transposase and inactivated derivatives	Transposase
DR1652	6459418	1676185	1676607	-	140	L		COG1943	Transposase and inactivated derivatives	Transposase
DR1653	6459419	1676668	1678275	+	535	R		COG4666	TRAP-type uncharacterized transport system, fused permease components	TRAP-type uncharacterized transport system, disrupted by transposon
DR1654	6459426	1678382	1678930	+	182					Possible outer membrane protein
DR1655	6459420	1678994	1680007	+	337	P		COG0715	ABC-type nitrate/sulfonate/bicarbonate transport systems, periplasmic components	ABC-type transport systems, periplasmic components
DR1656	6459421	1680022	1681581	+	519	O	YifB	COG0606	Predicted ATPase with chaperone activity	ATP-dependent protease Lon type and ATPase AAA superfamily , YifB ortholog
DR1657	6459427	1681586	1682617	+	343					Predicted membrane protein
DR1658	6459428	1682581	1683789	+	402					Predicted protein
DR1659	6459422	1683831	1685888	-	685	E		COG0339	Zn-dependent oligopeptidases	Zn-dependent oligopeptidase A
DR1660	6459429	1685885	1687036	-	383					Predicted protein
DR1661	6459423	1687066	1687371	+	101	S		COG2359	Uncharacterized protein conserved in bacteria	SpoVS related protein
DR1662	6459424	1687433	1688545	-	370	ER		COG1063	Threonine dehydrogenase and related Zn-dependent dehydrogenases	Threonine 3-dehydrogenase
DR1663	6459441	1688948	1689409	+	153					Distantly related to uracil-DNA glycosylase, probably Ung fragment
DR1664	6459442	1689452	1690033	-	193	F		COG0775	Nucleoside phosphorylase	5'-methylthioadenosine S-adenosylhomocysteine nucleosidase related protein
DR1665	6459443	1690183	1690641	+	152					Uncharacterized membrane protein
DR1666	6459431	1690727	1691407	-	226	STRESS, P	TrkA	COG0569	K+ transport systems, NAD-binding component	K+ transport systems, NAD-binding component, TrkA
DR1667	6459432	1691416	1692792	-	458	STRESS, P		COG0168	Trk-type K+ transport systems, membrane components	TrkG Na+-transporting ATP synthase
DR1668	6459433	1692806	1694344	-	512	STRESS, P		COG0168	Trk-type K+ transport systems, membrane components	TrkG Na+-transporting ATP synthase
DR1669	6459434	1694319	1695437	+	372	L		COG0116	Predicted N6-adenine-specific DNA methylase	SAM dependent methyltransferase
DR1670	6459435	1695607	1697205	-	532	J		COG0215	Cysteinyl-tRNA synthetase	Cysteinyl-tRNA synthetase
DR1671	6459444	1697293	1697811	-	172					Predicted protein, probably secreted, paralog of DRA0056, DR0037, DR0569 (only N-terminal domain)
DR1672	6459436	1697906	1698610	+	234	S		COG4121	Uncharacterized conserved protein	SAM dependent methyltransferase
DR1673	6459437	1698583	1699629	+	348	E		COG0665	Glycine/D-amino acid oxidases (deaminating)	Predicted D-amino acid dehyrogenase
DR1674	6459438	1699678	1700679	+	333	CE	Idh	COG0473	Isocitrate/isopropylmalate dehydrogenase	Isocitrate dehydrogenase, IDH
DR1675	6459445	1700730	1701317	+	195	S		COG4627	Uncharacterized protein conserved in bacteria	Uncharacterized conserved protein (possibly metal-binding)
DR1676	6459446	1701340	1702257	-	305	Q		COG0500	SAM-dependent methyltransferases	SAM-dependent methyltransferase
DR1677	6459447	1702262	1702684	-	140					Predicted protein, probably secreted
DR1678	6459439	1702732	1703166	-	144	K		COG0454	Histone acetyltransferase HPA2 and related acetyltransferases	NH2-acetyltransferase, cyanobacteria type
DR1679	6459440	1703163	1703912	-	249	Q		COG0500	SAM-dependent methyltransferases	SAM-dependent methyltransferase
DR1680	6459449	1704134	1705102	-	322	R		COG0220	Predicted S-adenosylmethionine-dependent methyltransferase	SAM dependent methyltransferase
DR1681	6459450	1705099	1705878	-	259	D		COG0445	NAD/FAD-utilizing enzyme apparently involved in cell division	Similar to N-terminal donain of GidA (glucose inhibited division protein A) protein
DR1682	6459458	1705944	1706273	+	109					Predicted protein, probably secreted
DR1683	6459451	1706286	1706951	-	221	K	PaiB	COG2808	Transcriptional regulator	Transcriptional regulator, Bacillus PaiB ortholog
DR1684	6459452	1706952	1707917	+	321	J		COG0564	Pseudouridylate synthases, 23S RNA-specific	Pseudouridine synthetase SfhB/YabO/YceC like + S4 domain
DR1685	6459453	1707954	1708565	+	203	D	ParA/Soj	COG1192	ATPases involved in chromosome partitioning	ATPase involved in chromosome partitioning, ParA/Soj-like
DR1686	6459459	1708562	1708804	+	80					Probably outer surface protein
DR1687	6459454	1708848	1709735	+	295	J		COG0008	Glutamyl- and glutaminyl-tRNA synthetases	Glutamyl tRNA synthetase
DR1688	6459460	1709739	1710674	-	311					Uncharacterized secreted protein related to superfamily WD40-repeat
DR1689	6459455	1710767	1712074	-	435	G	GlgC	COG0448	ADP-glucose pyrophosphorylase	ADP-glucose pyrophosphorylase, GlgC
DR1690	6459456	1712255	1713175	-	306	J		COG0324	tRNA delta(2)-isopentenylpyrophosphate transferase	tRNA delta(2)-isopentenylpyrophosphate transferase
DR1691	6459457	1713208	1713708	+	166	STRESS, O		COG0071	Molecular chaperone (small heat shock protein)	Molecular chaperone (small heat shock protein)
DR1692	6459462	1714063	1715817	+	584	IQ	LcfA	COG0318	Acyl-CoA synthetases (AMP-forming)/AMP-acid ligases II	Long-chain-fatty-acid--CoA ligase, LCFA
DR1693	6459470	1715891	1716643	+	250					Uncharacterized conserved protein
DR1694	6459463	1716814	1717953	+	379	R		COG1092	Predicted SAM-dependent methyltransferases	SAM dependent methylase with N-terminal RNA-binding PUA domain
DR1695	6459464	1717970	1718329	+	119	STRESS, E	LguL	COG0346	Lactoylglutathione lyase and related lyases	Lactoylglutathione lyase, LGUL
DR1696	6459465	1718755	1720398	+	547	L	HexB/MutL	COG0323	DNA mismatch repair enzyme (predicted ATPase)	DNA mismatch repair enzyme, Hexb/MutL
DR1697	6459471	1720494	1720754	+	86					Predicted protein
DR1698	6459466	1720843	1721844	+	333	J	YjbN	COG0042	tRNA-dihydrouridine synthase	tRNA-dihydrouridine synthase
DR1699	6459472	1721888	1722676	-	262					Uncharacterized secreted protein
DR1700	6459467	1722792	1723994	-	400	IQR		noCOG/COG1028	#N/A*//Dehydrogenases with different specificities (related to short-chain alcohol dehydrogenases)	Oxidoreductase, short-chain dehydrogenase/reductase family
DR1701	6459468	1723981	1724916	-	311	HE		COG0111	Phosphoglycerate dehydrogenase and related dehydrogenases	2-hydroxyacid dehydrogenase
DR1702	6459469	1724954	1725520	-	188	J		COG1670	Acetyltransferases, including N-acetylases of ribosomal proteins	NH2 acetyltransferase
DR1703	6459474	1725841	1726848	-	335	G	Imp	COG0483	Archaeal fructose-1,6-bisphosphatase and related enzymes of inositol monophosphatase family	Myo-inositol monophosphatase, Imp
DR1704	6459475	1727161	1728330	-	389	E		COG1364	N-acetylglutamate synthase (N-acetylornithine aminotransferase)	Ornithine N- acetyltransferase, ArgJ family
DR1705	6459476	1728425	1729024	-	199	R		COG1011	Predicted hydrolase (HAD superfamily)	HAD superfamily hydrolase, epoxide hydrolases
DR1706	6459481	1729132	1729503	-	123					Predicted protein, probably secreted
DR1707	6459477	1729561	1732431	-	956	R+L		COG0258/COG0749	5'-3' exonuclease (including N-terminal domain of PolI) *//DNA polymerase I - 3'-5' exonuclease and polymerase domains	DNA-directed DNA polymerase I
DR1708	6459482	1732475	1733005	-	176	S		COG4719	Uncharacterized protein conserved in bacteria	Uncharacterized protein probably secreted
DR1709	6459478	1733183	1734493	+	436	P		COG1914	Mn2+ and Fe2+ transporters of the NRAMP family	NRAMP family membrane transporter, close homolog to Ecoli Mn transporter, involved in response to reactive oxigen
DR1710	6459483	1734569	1734874	-	101					Uncharacterized conserved protein
DR1711	6459479	1734900	1736066	-	388	R		COG1473	Metal-dependent amidase/aminoacylase/carboxypeptidase	N-acyl-L-amino acid amidohydrolase
DR1712	6459480	1736063	1737649	-	528	E		COG0747	ABC-type dipeptide transport system, periplasmic component	ABC-type peptide transport system, periplasmic component
DR1713	6459485	1737756	1738388	-	210	O	LptP	COG2360	Leu/Phe-tRNA-protein transferase	Leu/Phe-tRNA-protein transferase, LptP
DR1714	6459491	1738442	1739104	+	220					Predicted protein, probably secreted
DR1715	6459486	1739432	1739809	+	125	S		COG3603	Uncharacterized conserved protein	C-terminal ACT domain protein, AF1477 ortholog
DR1716	6459487	1740056	1740610	-	184	J		COG1670	Acetyltransferases, including N-acetylases of ribosomal proteins	NH2 acetyltransferase
DR1717	6459488	1740635	1741459	-	274	C		COG1804	Predicted acyl-CoA transferases/carnitine dehydratase	Racemase, CaiB/BaiF CoA-transferase family enzyme
DR1718	6459489	1741507	1742781	-	424	E		COG0334	Glutamate dehydrogenase/leucine dehydrogenase	Glutamate dehydrogenase, NADP dependent
DR1719	6459492	1742931	1743794	-	287					Uncharacterized protein
DR1720	6459490	1744309	1747029	+	906	C		COG1048	Aconitase A	Aconitase, ACON
DR1721	6459493	1747096	1748100	-	334					Uncharacterized conserved protein
DR1722	6459495	1748173	1748718	-	181	S		COG4636	Uncharacterized protein conserved in cyanobacteria	Uncharacterized, member of uma2-like family highly expanded in cyanobacteria
DR1723	6459496	1748793	1750130	-	445	STRESS, Q		COG2124	Cytochrome P450	Cytochrome P450
DR1724	6459501	1750215	1751540	-	441	Q		COG1233	Phytoene dehydrogenase and related proteins	Flavin containing amine oxidoreductase
DR1725	6459497	1751655	1752446	-	263	R		COG2319	FOG: WD40 repeat	WD40-repeat containing protein, secreted
DR1726	6459502	1752616	1753341	-	241	V		COG3183	Predicted restriction endonuclease	McrA superfamily nuclease
DR1727	6459498	1753425	1755767	-	780	G		COG0574	Phosphoenolpyruvate synthase/pyruvate phosphate dikinase	Phosphoenolpyruvate synthase
DR1728	6459499	1755891	1756724	+	277	S	YqfL	COG1806	Uncharacterized protein conserved in bacteria	P-loop ATPase, YqfL of Bacillus family
DR1729	6459503	1756852	1757550	-	232					Predicted protein, probably secreted
DR1730	6459500	1757669	1758946	+	425	C		COG0247	Fe-S oxidoreductases	Glycolate oxidase, Fe-S subunit
DR1731	6459505	1759110	1760546	+	478	C	GlcD	COG0277	FAD/FMN-containing dehydrogenases	Glycolate oxidase subunit, GlcD,
DR1732	6459506	1760550	1761260	+	236	C	GlcE	COG0277	FAD/FMN-containing dehydrogenases	Glycolate oxidase subunit, GlcE,
DR1733	6459507	1761324	1761962	-	212	M		COG1462	Uncharacterized protein involved in formation of curli polymers	Uncharacterized protein has similarity to CsgG (curli production assembly/transport component )
DR1734	6459511	1761998	1762699	-	233					Predicted protein, probably secreted
DR1735	6459512	1762711	1763841	-	376					Predicted protein, probably secreted
DR1736	6459508	1764029	1766065	+	678	F		COG0737	5'-nucleotidase/2',3'-cyclic phosphodiesterase and related esterases	5'-nucleotidase/2',3'-cyclic phosphodiesterase, calcineurin like phosphoesterase
DR1737	6459509	1766456	1767160	-	234	U		COG0681	Signal peptidase I	Signal peptidase I
DR1738	6459513	1767157	1767519	-	120					Uncharacterized conserved protein
DR1739	6459510	1767513	1767830	-	105	K		COG1695	Predicted transcriptional regulators	HTH transcriptional regulator
DR1740	6459514	1767864	1769315	+	483					Protein containing N-terminal CDNR domain
DR1741	6459522	1769394	1769858	-	154					Predicted protein
DR1742	6459516	1769811	1771436	+	541	G		COG0166	Glucose-6-phosphate isomerase	Glucose-6-phosphate isomerase,
DR1743	6459517	1771768	1772997	-	409	G		COG0477	Permeases of the major facilitator superfamily	Permease MDR-type
DR1744	6459523	1773070	1773582	+	170					Phosphoribosyltransferase domain, superfamily: PRTase-like
DR1745	6459518	1773574	1774143	-	189	S		COG1755	Uncharacterized protein conserved in bacteria	Conserved membrane protein, distantly related to CzcN protein/C-14 sterol reductase
DR1746	6459524	1774153	1774983	-	276					Predicted protein
DR1747	6459519	1775122	1776042	-	306	E	YgfD, ArgK	COG1703	Putative periplasmic protein kinase ArgK and related GTPases of G3E family	GTPase, ortholog YgfD E.coli, ArgK
DR1748	6459525	1776263	1776751	+	162					GRXGG repeats containing protein
DR1749	6459520	1777015	1777641	-	208	N+M		COG1388/COG0791	FOG: LysM repeat *//Cell wall-associated hydrolases (invasion-associated proteins)	DscG containing bacterial hydrolase family, extracellular protein, Listeria P60 type
DR1750	6459526	1778038	1778412	+	124					Uncharacterized conserved protein
DR1751	6459521	1778496	1779209	+	237	L		COG1573	Uracil-DNA glycosylase	Uracil-DNA glycosylase related protein
DR1752	6459534	1779447	1781093	+	548	P		COG0038	Chloride channel protein EriC	Chloride channel, YADQ_ECOLI
DR1753	6459528	1781325	1781834	-	169	D	MinC	COG0850	Septum formation inhibitor	Septum formation inhibitor, MinC
DR1754	6459529	1782142	1782543	+	133	J		COG1098	Predicted RNA binding protein (contains ribosomal protein S1 domain)	RNA binding protein (contains ribosomal protein S1 domain)
DR1755	6459535	1782650	1783696	-	348					Predicted low complexity protein
DR1756	6459530	1783757	1785082	-	441	STRESS, O		COG0265	Trypsin-like serine proteases, typically periplasmic, contain C-terminal PDZ domain	Do protease, Serine protease with PDZ domains
DR1757	6459536	1785144	1786130	-	328					UvrC-like nuclease and three C-terminal CXXC motifs
DR1758	6459531	1786185	1787324	-	379	E		COG0019	Diaminopimelate decarboxylase	Diaminopimelate decarboxylase
DR1759	6459532	1787323	1788564	+	413	J	TrmU	COG0482	Predicted tRNA(5-methylaminomethyl-2-thiouridylate) methyltransferase, contains the PP-loop ATPase domain	tRNA (5-methylaminomethyl-2-thiouridylate)-methyltransferase, TrmU, PP-loop superfamily ATPase
DR1760	6459533	1788706	1789056	-	116					Transposon, resolvase
DR1761	15807652	1789689	1790174	-	161	L		COG3415	Transposase and inactivated derivatives	Transposase
DR1762	15807653	1790239	1791009	+	256	L		COG3385	Transposase and inactivated derivatives	Transposase
DR1763	6459544	1791134	1791886	-	250					Membrane protein
DR1764	6459538	1792142	1792996	+	284	R		COG2514	Predicted ring-cleavage extradiol dioxygenase	Related to 2,3-dihydroxybiphenyl 1,2-dioxygenase
DR1765	6459539	1793013	1793672	-	219	S		COG2128	Uncharacterized conserved protein	Uncharacterized carboxymuconolactone decarboxylase family thioredoxin fold protein
DR1766	6459540	1793817	1794422	+	201	EH	TprG	COG0512	Anthranilate/para-aminobenzoate synthases component II	Anthranilate synthase component II, TRPG
DR1767	6459541	1794419	1795459	+	346	E		COG0547	Anthranilate phosphoribosyltransferase	Anthranilate phosphoribosyltransferase
DR1768	6459545	1795521	1795925	-	134					Uncharacterized conserved protein
DR1769	6459542	1796173	1797897	+	574	S		COG1520	FOG: WD40-like repeat	WD40 (beta propeller) repeats containing protein, related to serine/threonine kinase
DR1770	6459546	1797954	1798697	-	247					Uncharacterized membrane protein, C-terminal low complexity region
DR1771	6459543	1798940	1801990	-	1016	L	UvrA	COG0178	Excinuclease ATPase subunit	Excinuclease ATPase subunit, UvrA
DR1772	6459554	1802193	1802600	-	135					Predicted protein
DR1773	6459548	1802659	1803960	+	433					ARM repeat superfamily protein, probably secreted
DR1774	6459561	1804004	1804456	+	150					Predicted protein
DR1775	6459549	1804529	1806766	+	745	L	UvrD	COG0210	Superfamily I DNA and RNA helicases	UVRD Superfamily I helicase
DR1776	6459550	1806786	1807313	-	175	L		COG0494	NTP pyrophosphohydrolases including oxidative damage repair enzymes	NTP pyrophosphohydrolase (MutT family)
DR1777	6459555	1807369	1807668	+	99					Predicted protein
DR1778	6459551	1807870	1809165	+	431	E	Leu2	COG0065	3-isopropylmalate dehydratase large subunit	3-isopropylmalate dehydratase large subunit
DR1779	6459556	1809172	1809513	+	113					Membrane protein
DR1780	6459557	1809545	1810609	+	354					Uncharacterized conserved protein, has similarity to DR1781
DR1781	6459558	1810640	1811953	+	437					Uncharacterized conserved protein, has similarity to DR1780
DR1782	6459559	1811955	1812305	+	116					Membrane protein
DR1783	6459560	1812310	1812636	+	108					Membrane protein
DR1784	6459552	1812658	1813284	+	208	E	LeuD	COG0066	3-isopropylmalate dehydratase small subunit	3-isopropylmalate dehydratase small subunit, LeuD
DR1785	6459553	1813277	1814335	+	352	CE	Leu3	COG0473	Isocitrate/isopropylmalate dehydrogenase	3-isopropylmalate dehydrogenase, LEU3
DR1786	6459568	1814634	1814942	+	102					Uncharacterized conserved protein
DR1787	6459563	1814915	1816354	+	479	KE	MocR- like	COG1167	Transcriptional regulators containing a DNA-binding HTH domain and an aminotransferase domain (MocR family) and their eukaryotic orthologs	Transcriptional regulator GntR family and aminotransferase MocR family
DR1788	6459569	1816565	1816948	+	127					Uncharacterized conserved protein, probably secreted
DR1789	6459564	1816987	1818003	+	338	J	SfhB	COG0564	Pseudouridylate synthases, 23S RNA-specific	SfhB Pseudouridine synthase, S4 domain containing
DR1790	6459565	1818158	1819324	-	388	G		COG3386	Gluconolactonase	Gluconolactonase family protein
DR1791	6459566	1819628	1821049	-	473	EH		COG0147	Anthranilate/para-aminobenzoate synthases component I	Anthranilate synthase component I
DR1792	6459570	1821246	1821866	-	206	S		COG3295	Uncharacterized protein conserved in bacteria	Conserved membrane protein
DR1793	6459571	1821874	1822464	-	196	S		COG3656	Predicted periplasmic protein	Uncharacterized conserved protein
DR1794	6459567	1822531	1823523	-	330	H		COG1477	Membrane-associated lipoprotein involved in thiamine biosynthesis	ApbE family protein, probably involved in thiamine biosynthesis
DR1795	6459572	1823575	1824369	-	264					Predicted protein, probably secreted
DR1796	6459574	1824575	1825051	+	158	S		COG0779	Uncharacterized protein conserved in bacteria	Small highly conserved protein always associated with the NusA gene, YhbC
DR1797	6459575	1825091	1826296	+	401	K	NusA	COG0195	Transcription elongation factor	Transcription termination-antitermination factor NusA
DR1798	6459576	1826277	1826612	+	111	K		COG2740	Predicted nucleic-acid-binding protein implicated in transcription termination	Predicted nucleic-acid-binding protein implicated in transcription termination
DR1799	6459577	1826681	1828474	+	597	J		COG0532	Translation initiation factor 2 (IF-2; GTPase)	Translation initiation factor 2 (IF-2; GTPase)
DR1800	6459578	1828575	1829114	+	179	J		COG1670	Acetyltransferases, including N-acetylases of ribosomal proteins	NH2 acetyltransferase
DR1801	6459585	1829107	1829826	+	239					Membrane protein
DR1802	6459586	1829966	1830334	+	122					Membrane protein
DR1803	6459587	1830557	1830934	-	125			COG3631	Ketosteroid isomerase-related protein	Uncharacterized conserved protein, NTF2-like superfamily
DR1804	6459579	1831051	1831440	+	129	K	CurC	COG1396	Predicted transcriptional regulators	Double stranded beta helix protein, curC
DR1805	6459588	1831489	1832487	-	332					Penicillin-insensitive murein endopeptidase homolog
DR1806	6459580	1832553	1832840	+	95	R		COG1669	Predicted nucleotidyltransferases	Small nucleotidyltransferase-like protein
DR1807	6459581	1832837	1833241	+	134	S		COG2361	Uncharacterized conserved protein	Nucleotidyltransferase substrate binding subunit/domain, HEPN
DR1808	6459584	1833326	1834627	+	433	F		COG0232	dGTP triphosphohydrolase	dGTP triphosphohydrolase
DR1809	6459582	1834678	1837527	-	949	E		COG0403/COG1003	Glycine cleavage system protein P (pyridoxal-binding), N-terminal domain *//Glycine cleavage system protein P (pyridoxal-binding), C-terminal domain	Glycine dehydrogenase, glycine cleavage system P protein
DR1810	6459589	1837566	1837820	-	84					Predicted protein
DR1811	6459583	1837847	1838209	-	120	E		COG0509	Glycine cleavage system H protein (lipoate-binding)	Glycine cleavage system H protein (lipoate-binding)
DR1812	15807654	1838350	1839693	-	447	E		COG0404	Glycine cleavage system T protein (aminomethyltransferase)	Glycine cleavage system T protein (aminomethyltransferase)
DR1813	6459596	1839496	1840128	+	210					Predicted protein, probably secreted
DR1814	6459597	1840323	1840751	+	142	J		COG1514	2'-5' RNA ligase	2'-5' phosphodiesterase of the 2H superfamily, possibly 2'-5' RNA ligase
DR1815	6459591	1840715	1841284	-	189	H	YgfA	COG0212	5-formyltetrahydrofolate cyclo-ligase	5,10-methenyltetrahydrofolate synthetase, YGFA
DR1816	6459598	1841286	1842062	-	258					Predicted low complexity protein, probably secreted
DR1817	6459592	1842344	1843429	+	361	E	AroF	COG0722	3-deoxy-D-arabino-heptulosonate 7-phosphate (DAHP) synthase	3-deoxy-D-arabino-heptulosonate 7-phosphate (DAHP) synthase
DR1818	6459599	1843603	1843998	+	131			COG3895	Predicted periplasmic protein	Predicted periplasmic protein
DR1819	6459593	1844356	1845336	+	326	L		COG4294	UV damage repair endonuclease	UV damage repair endonuclease
DR1820	6459600	1845381	1846304	+	307					Secreted protein, uncharacterized, C-terminal has homology to C-terminal of DR0569
DR1821	6459601	1846368	1846748	+	126					Predicted low complexity protein, probably secreted
DR1822	6459594	1846843	1849149	+	768	N	SecD	COG0342/COG0341	Preprotein translocase subunit SecD *//Preprotein translocase subunit SecF	Protein export membrane protein SecD
DR1823	6459595	1849217	1849978	-	253	R		COG0491	Zn-dependent hydrolases, including glyoxylases	Beta-lactamase superfamily of Zn-dependent hydrolases
DR1824	6459603	1850118	1851452	+	444	G	GlgC	COG0448	ADP-glucose pyrophosphorylase	ADP-glucose pyrophosphorylase, glgC ortholog
DR1825	6459608	1851513	1851791	-	92	U	SecG	COG1314	Preprotein translocase subunit SecG	Preprotein translocase subunit SecG
DR1826	6459604	1852067	1853365	-	432	E		COG0014	Gamma-glutamyl phosphate reductase	Gamma-glutamyl phosphate reductase
DR1827	6459605	1853590	1854681	-	363	E		COG0263	Glutamate 5-kinase	Glutamate 5-kinase
DR1828	6459609	1854719	1855681	-	320					Uncharacterized secreted protein
DR1829	6459606	1855849	1857450	-	533	T		no COG/COG2770	#N/A*//FOG: HAMP domain	Membrane protein, with HAMP domain shared by signal proteins
DR1830	6459610	1857515	1857934	-	139					Uncharacterized conserved protein with coiled coil region
DR1831	6459611	1857931	1858806	-	291					Predicted low complexity protein
DR1832	6459612	1859077	1859712	-	211	STRESS				Thioredoxin family protein, related to general stress protein homolog ytxJ - Bacillus subtilis
DR1833	6459613	1859742	1860176	+	144					Predicted protein
DR1834	6459607	1860148	1861107	-	319	R		COG1092	Predicted SAM-dependent methyltransferases	SAM dependent methyltransferase
DR1835	6459615	1861199	1862137	-	312	M	MraY	COG0472	UDP-N-acetylmuramyl pentapeptide phosphotransferase/UDP-N- acetylglucosamine-1-phosphate transferase	Phospho-N-acetylmuramoyl-pentapeptide-transferase, MraY
DR1836	6459616	1862281	1863639	-	452	U		COG0541	Signal recognition particle GTPase	SR54 signal recognition GTPase
DR1837	6459622	1863730	1864497	-	255					Predicted protein
DR1838	6459617	1864478	1866841	-	787	STRESS, TK	SpoT	COG0317	Guanosine polyphosphate pyrophosphohydrolases/synthetases	GTP pyrophosphokinase, HD superfamily hydrolase, SpoT
DR1839	6459618	1867095	1867553	+	152	O		COG0545	FKBP-type peptidyl-prolyl cis-trans isomerases 1	FKBP-type peptidyl-prolyl cis-trans isomerase (trigger factor)
DR1840	6459623	1867627	1867866	-	79					Uncharacterized conserved protein
DR1841	6459624	1867961	1868416	+	151	S		COG2259	Predicted membrane protein	Membrane protein of YqjF family
DR1842	6459625	1868602	1869018	-	138					Predicted protein, probably outer membrane protein
DR1843	6459619	1869077	1869928	-	283	E	DppA	COG2362	D-aminopeptidase	D-aminopeptidase
DR1844	6459620	1869976	1870257	+	93	R		COG2388	Predicted acetyltransferase	NH2-acetyltransferase
DR1845	6459626	1870346	1870894	-	182					Membrane protein
DR1846	6459621	1870891	1871205	-	104	K		COG1695	Predicted transcriptional regulators	HTH transcriptional regulator
DR1847	6459635	1871299	1871571	-	90					Membrane protein
DR1848	6459628	1871568	1873685	-	705	G	GlgB	COG0296	1,4-alpha-glucan branching enzyme	1,4-alpha-glucan branching enzyme, GLGB
DR1849	6459629	1873784	1874404	+	206	STRESS, O		COG0225	Peptide methionine sulfoxide reductase	Peptide methionine sulfoxide reductase
DR1850	6459636	1874404	1874631	+	75					Predicted low complexity protein
DR1851	6459630	1874710	1875465	-	251	RTKL		COG0515	Serine/threonine protein kinase	PKN2 family Serine/Threonine kinase
DR1852	6459637	1875540	1876649	-	369					Predicted phosphosugar isomerase
DR1853	6459638	1876634	1877023	-	129					Predicted protein
DR1854	6459631	1877260	1879527	-	755	L+R		COG0658/COG2333	Predicted membrane metal-binding protein *//Predicted hydrolase (metallo-beta-lactamase superfamily)	ComEC/Rec2 ortholog, membrane associated hydrolase of the metallobetalactamase fold superfamily
DR1855	6459632	1879521	1879901	-	126	L		COG1555	DNA uptake protein and related DNA-binding proteins	Competence ComEA-related protein
DR1856	6459633	1880131	1881579	+	482	J	GatA	COG0154	Asp-tRNAAsn/Glu-tRNAGln amidotransferase A subunit and related amidases	Glu-tRNAGln amidotransferase A subunit
DR1857	6459634	1881637	1882056	-	139	STRESS, O		COG1764	Organic hydroperoxide reductase	OsmC homolog, involved in alkylperoxide and oxidative stress response
DR1858	6459640	1882162	1882914	+	250	R	YfcA	COG0730	Predicted permeases	Conserved membrane protein, probably transporter, ortholog YfcA
DR1859	6459650	1882952	1883563	-	203					Predicted protein
DR1860	6459651	1883538	1883777	-	79					Predicted transcriptional regulator, CRP family
DR1861	6459641	1883839	1884387	-	182	K		COG1386	Predicted transcriptional regulator containing the HTH domain	HTH transcriptional regulator
DR1862	6459642	1884384	1885076	-	230	J		COG0009	Putative translation factor (SUA5)	Putative translation factor, SUA5 superfamily
DR1863	6459643	1885147	1886367	+	406	NU	PilC	COG1459	Type II secretory pathway, component PulF	Pili assembly protein pilC (type IV pilus biogenesis protein PilC)
DR1864	6459644	1886419	1886772	-	117	S		COG2363	Uncharacterized small membrane protein	Uncharacterized conserved small membrane protein
DR1865	6459645	1887051	1887479	+	142	S	YabB	COG2001	Uncharacterized protein conserved in bacteria	Uncharacterized protein YabB ortholog
DR1866	6459646	1887476	1888414	+	312	M		COG0275	Predicted S-adenosylmethionine-dependent methyltransferase involved in cell envelope biogenesis	SAM-dependent methyltransferase probably involved in cell envelope biogenesis
DR1867	6459652	1888415	1888777	+	120					Uncharacterized conserved protein, probably secreted
DR1868	6459647	1888802	1890115	+	437	M		COG0768	Cell division protein FtsI/penicillin-binding protein 2	Penicillin binding protein 2, PBP-2
DR1869	6459648	1890122	1891126	-	334	C		COG1145	Ferredoxin	Polyferredoxin
DR1870	6459653	1891201	1892055	+	284					P-loop ATPase
DR1871	6459649	1892037	1893227	+	396	MR		COG4948	L-alanine-DL-glutamate epimerase and related enzymes of enolase superfamily	Chloromuconate cycloisomerase
DR1872	6459654	1893273	1893494	-	73			COG0864		MetJ/Arc family transcriptional regulator
DR1873	6459664	1893707	1895620	+	637					Uncharacterized conserved protein with low complexity
DR1874	6459656	1895674	1897194	+	506	F		COG0518/COG0519	GMP synthase - Glutamine amidotransferase domain *//GMP synthase, PP-ATPase domain/subunit	GMP synthase, PP-loop ATPase
DR1875	6459657	1897238	1897906	-	222	S		COG2364	Predicted membrane protein	Conserved membrane protein
DR1876	6459658	1897987	1898634	+	215	R		COG0491	Zn-dependent hydrolases, including glyoxylases	Beta-lactamase superfamily of Zn-dependent hydrolases
DR1877	6459659	1898686	1899393	+	235	V		COG1787	Predicted endonuclease distantly related to archaeal Holliday junction resolvase and Mrr-like restriction enzymes	Conserved membrane protein, with Mrr-like nuclease domain
DR1878	6459660	1899492	1900994	+	500	F+R+F		COG0516/COG0517/COG0516/	IMP dehydrogenase/GMP reductase *//FOG: CBS domain *//IMP dehydrogenase/GMP reductase	Inosine-5`-monophosphate dehydrogenase
DR1879	6459665	1901084	1901764	-	226	S		COG2862	Predicted membrane protein	Conserved membrane protein
DR1880	6459661	1901878	1902537	+	219	R		COG1272	Predicted membrane protein, hemolysin III homolog	Hemolysin III homolog, metal dependent hydrolase
DR1881	6459662	1902697	1903053	-	118					Uncharacterized protein with three CXXC motifs and CXC motif
DR1882	6459666	1903050	1903478	-	142					Membrane protein, probable transporter
DR1883	6459663	1903505	1904185	+	226	S		COG2258	Uncharacterized protein conserved in bacteria	MosC domain containing protein,YiiM family of bacterial proteins
DR1884	6459668	1904512	1905669	-	385	K		COG1609	Transcriptional regulators	HTH transcriptional regulator, LacI/RbsR family
DR1885	6459669	1905808	1906344	+	178	S		COG2847	Uncharacterized protein conserved in bacteria	Uncharacterized protein conserved in bacteria
DR1886	6459670	1906346	1906921	+	191	R		COG1999	Uncharacterized protein SCO1/SenC/PrrC, involved in biogenesis of respiratory and photosynthetic systems	Thioredoxin fold protein, yeast Sco1/sco2 family
DR1887	6459679	1907133	1907891	+	252	S		COG3336	Predicted membrane protein	Membrane protein
DR1888	6459671	1908083	1908682	+	199					Predicted decarboxylase from acetoacetate decarboxylase family
DR1889	6459672	1908682	1909227	+	181	R		COG2389	Uncharacterized metal-binding protein	Predicted membrane-bound metal-dependent hydrolase
DR1890	6459673	1909338	1910321	-	327	C		COG0667	Predicted oxidoreductases (related to aryl-alcohol dehydrogenases)	Oxidoreductase
DR1891	6459674	1910393	1911895	-	500	R		COG0457	FOG: TPR repeat	TPR repeats containing protein
DR1892	6459675	1911860	1912483	+	207	H	YacE	COG0237	Dephospho-CoA kinase	Dephospho-CoA kinase
DR1893	6459676	1912601	1913653	-	350	O		COG0652	Peptidyl-prolyl cis-trans isomerase (rotamase) - cyclophilin family	Peptidyl-prolyl cis-trans isomerase (rotamase) - cyclophilin family
DR1894	6459677	1913643	1914230	-	195	K		COG1522	Transcriptional regulators	HTH transcription regulator, LRP family
DR1895	6459678	1914230	1915402	+	390	E		COG0686	Alanine dehydrogenase	Alanine dehydrogenase
DR1896	6459680	1915439	1915723	+	94					Uncharacterized conserved protein
DR1897	6459687	1915881	1916279	-	132					Predicted protein
DR1898	6459682	1916384	1917688	+	434	L		COG2256	Uncharacterized ATPase related to the helicase subunit of the Holliday junction resolvase	AAA superfamily ATPase, YcaJ ortholog
DR1899	6459688	1917987	1918556	-	189					Yfit/DinB family of the metal binding proteins
DR1900	6459689	1918574	1919212	-	212					Predicted protein, probably secreted
DR1901	6459690	1919196	1919684	-	162					Predicted secreted protein
DR1902	6459683	1919913	1922060	-	715	L	RecD	COG0507	ATP-dependent exoDNAse (exonuclease V), alpha subunit - helicase superfamily I member	ATP-dependent exoDNAse (exonuclease V), alpha subunit - helicase superfamily I member, RecD
DR1903	6459684	1922265	1923131	+	288	S		COG1307	Uncharacterized protein conserved in bacteria	DegV-like protein
DR1904	6459691	1923135	1923401	+	88					Uncharacterized protein, probably transcriptional regulator
DR1905	6459685	1923686	1924423	-	245	K		COG2186	Transcriptional regulators	HTH transcriptional regulator, GntR family, closely related to LldR and PhdR of E.coli
DR1906	6459686	1924603	1926306	+	567	C		COG1620	L-lactate permease	L-lactate permease
DR1907	6459693	1926395	1927138	+	247	C	YkgE	COG0247	Fe-S oxidoreductases	Glycolate oxidase, Fe-S subunit, YkgE
DR1908	15807655	1927135	1928178	+	347	C		COG1139	Uncharacterized conserved protein containing a ferredoxin-like domain	Ferredoxin, authentic frameshift
DR1909	6459694	1928663	1929301	+	212	S	YkgG	COG1556	Uncharacterized conserved protein	Uncharacterized conserved protein, homolog of YkgG, similar domain to YkgF
DR1910	6459695	1929545	1930063	+	172	G	GntK	COG3265	Gluconate kinase	Gluconokinase, GntK
DR1911	6459696	1930251	1931267	+	338					Membrane protein, Bacillus ydjJ ortholog, related to K+ channel
DR1912	6459697	1931308	1932030	-	240	T		COG2365	Protein tyrosine/serine phosphatase	Protein tyrosine/serine phosphatase
DR1913	6459698	1932399	1934837	+	812	L	GyrA	COG0188	DNA gyrase (topoisomerase II) A subunit	DNA gyrase (topoisomerase II) A subunit
DR1914	6459701	1935271	1935453	+	60					Predicted protein
DR1915	6459699	1935667	1936788	+	373	R		COG1073	Hydrolases of the alpha/beta superfamily	Hydrolase of the alpha/beta superfamily
DR1916	6459700	1936853	1939207	+	784	LK		COG1200	RecG-like helicase	RecG superfamily II helicase
DR1917	6459702	1939256	1940059	+	267					SCOP: superfamily Acyl-CoA N-acyltransferases; C-terminal NH2-acetyltransferase domain
DR1918	6459708	1940182	1940607	+	141	K		COG0454	Histone acetyltransferase HPA2 and related acetyltransferases	NH2-acetyltransferase
DR1919	6459704	1940555	1941127	+	190	R		COG0645	Predicted kinase	P-loop ATPase similar to the C -terminus of the NodQ enzymes
DR1920	6459710	1941108	1941479	-	123					Predicted protein, probably secreted, (CXXXXXC motif)
DR1921	6459705	1941499	1942749	+	416	L	SbcD	COG0420	DNA repair exonuclease	SbcD, DNA repair exonuclease, calcineurin like superfamily phosphoesterase
DR1922	6459706	1942746	1945475	+	909	L	SbcC	COG0419	ATPase involved in DNA repair	SbcC, ATPase involved in DNA repair
DR1923	6459711	1945630	1946460	+	276	S		COG5316	Uncharacterized conserved protein	Conserved secreted protein (probably cellulase)
DR1924	6459712	1946522	1947028	+	168	S		COG5316	Uncharacterized conserved protein	Conserved protein (probably cellulase)
DR1925	6459713	1947032	1947445	-	137			COG4270		Predicted membrane protein
DR1926	6459714	1947454	1948164	-	236					Predicted membrane protein
DR1927	6459709	1948515	1948952	-	145	L		COG1943	Transposase and inactivated derivatives	Transposase
DR1928	6459707	1949159	1950664	-	501	C	GlpK	COG0554	Glycerol kinase	Glycerol kinase, GlpK
DR1929	6459716	1950749	1951573	-	274	G	GlpF	COG0580	Glycerol uptake facilitator and related permeases (Major Intrinsic Protein Family)	Glycerol uptake facilitator GlpF, MIP/aquaporin family of transporters
DR1930	6459723	1951636	1952421	-	261					Conserved membrane protein
DR1931	6459717	1952451	1953236	-	261	R		COG1073	Hydrolases of the alpha/beta superfamily	Hydrolase of the alpha/beta superfamily
DR1932	6459718	1953297	1953719	+	140	L		COG1943	Transposase and inactivated derivatives	Transposase
DR1933	6459719	1953706	1954932	+	408	L		COG0675	Transposase and inactivated derivatives	Transposase
DR1934	6459724	1954871	1955269	-	132					Predicted protein, it has C-terminal LNLTRLKSRDSHFADHCPPKQV, this part is present on C-terminal DR1594, DR2325, DR1650, DR1380, DR0977
DR1935	6459720	1955346	1956392	+	348	K		COG2390	Transcriptional regulator, contains sigma factor-related N-terminal domain	Transcription regulator, DeoR family
DR1936	6459725	1956499	1956705	+	68					Uncharacterized conserved protein, proline-rich, PGMPEP povtor
DR1937	6459721	1957013	1958215	-	400	O		COG1404	Subtilisin-like serine proteases	Subtilisin-like serine protease
DR1938	6459722	1958363	1959214	+	283	Q	FabG	COG1028	Dehydrogenases with different specificities (related to short-chain alcohol dehydrogenases)	3-oxoacyl-acyl-carrier-protein reductase, FabG
DR1939	15807656	1959397	1960539	-	380	P		COG0855	Polyphosphate kinase	Polyphosphate kinase, authentic frameshift
DR1940	6459727	1962313	1963524	+	403	STRESS, O		COG3187	Heat shock protein	Heat shock protein HSLJ, three homologous domain fused
DR1941	6459728	1963590	1964876	-	428	IQ	FabF	COG0304	3-oxoacyl-(acyl-carrier-protein) synthase	Beta-ketoacyl-ACP synthase II, FabF
DR1942	6459729	1964963	1965295	-	110	IQ	Acp	COG0236	Acyl carrier protein	Acyl carrier protein, ACP
DR1943	6459730	1965292	1966056	-	254	Q	FabG	COG1028	Dehydrogenases with different specificities (related to short-chain alcohol dehydrogenases)	3-oxoacyl-acyl-carrier-protein reductase, FabG
DR1944	6459738	1966089	1966505	-	138					Predicted protein, probably secreted
DR1945	6459731	1966526	1967443	-	305	I	FabD	COG0331	(acyl-carrier-protein) S-malonyltransferase	(acyl-carrier-protein) S-malonyltransferase
DR1946	6459732	1967440	1968465	-	341	I	FabH	COG0332	3-oxoacyl-[acyl-carrier-protein] synthase III	3-oxoacyl-[acyl-carrier-protein] synthase III
DR1947	6459733	1968544	1969683	-	379	I	FabH	COG0332	3-oxoacyl-[acyl-carrier-protein] synthase III	3-oxoacyl-[acyl-carrier-protein] synthase III
DR1948	6459734	1969694	1971091	-	465	O	Tig	COG0544	FKBP-type peptidyl-prolyl cis-trans isomerase (trigger factor)	FKBP-type peptidyl-prolyl cis-trans isomerase (trigger factor)
DR1949	6459735	1971295	1971933	+	212	L		COG0164	Ribonuclease HII	Ribonuclease HII
DR1950	6459736	1971961	1972272	+	103	PR		COG2146	Ferredoxin subunits of nitrite reductase and ring-hydroxylating dioxygenases	Aromatic compound dioxygenase, ferredoxin
DR1951	6459739	1972283	1973095	-	270					Predicted protein, homolog of C-terminal domain of DR1953
DR1952	6459740	1973085	1973639	-	184					Predicted protein (one membrane segment) homolog of N-terminal domain of DR1953
DR1953	6459741	1973658	1974791	-	377					Predicted protein, has one membrane segment, N-terminal domain is similar to DR2080 (N-terminus), DR1738 and DR1043; C-terminal domain is homolog to DR1951
DR1954	6459737	1974797	1975120	-	107	K		COG1695	Predicted transcriptional regulators	HTH transcriptional regulator
DR1955	6459743	1975294	1976856	-	520	E		COG0747	ABC-type dipeptide transport system, periplasmic component	ABC-type transport system, periplasmic heme binding component
DR1956	6459750	1977003	1977665	+	220					Predicted protein
DR1957	6459751	1977638	1978219	+	193					Predicted protein
DR1958	6459744	1978216	1979217	+	333	O	DraG	COG1397	ADP-ribosylglycohydrolase	Dinitrogenase reductase activating ADP-ribosylglycohydrolase, DraG
DR1959	6459745	1979214	1979771	+	185	S		COG3575	Uncharacterized protein conserved in bacteria	Uncharacterized conserved protein
DR1960	6459746	1979846	1981045	+	399	I	ThiL	COG0183	Acetyl-CoA acetyltransferase	Acetyl-CoA acetyltransferase, ThiL
DR1961	6459747	1981234	1981764	+	176	R		COG0666	FOG: Ankyrin repeat	Ankyrin repeat protein
DR1962	6459752	1981994	1982506	+	170					Uncharacterized conserved protein
DR1963	6459748	1982569	1983831	-	420	NU	PilT	COG2805	Tfp pilus assembly protein, pilus retraction ATPase PilT	Tfp pilus assembly protein, pilus retraction ATPase PilT
DR1964	6459749	1983894	1986434	-	846	NU	PilF	COG2804	Type II secretory pathway, ATPase PulE/Tfp pilus assembly pathway, ATPase PilB	Tfp pilus assembly pathway, ATPase
DR1965	6459754	1986737	1987261	-	174	R		COG2179	Predicted hydrolase of the HAD superfamily	HAD superfamily hydrolase
DR1966	6459756	1987258	1988019	-	253	S		COG1496	Uncharacterized conserved protein	Uncharacterized conserved protein, YfiH-like
DR1967	6459755	1988113	1988907	+	264	I	FabI	COG0623	Enoyl-[acyl-carrier-protein] reductase (NADH)	Enoyl-[acyl-carrier-protein] reductase (NADH)
DR1968	6459757	1989116	1989763	-	215	C		COG0778	Nitroreductase	NADH-flavin oxidoreductase, nitroreductase family protein
DR1969	6459758	1989835	1990194	+	119	K		COG1733	Predicted transcriptional regulators	HTH transcription regulator
DR1970	6459759	1990265	1990750	-	161	K	GreA	COG0782	Transcription elongation factor	Transcription elongation factor GreA
DR1971	6459764	1990928	1992130	+	400	G		COG0477	Permeases of the major facilitator superfamily	Permeases of the major facilitator superfamily
DR1972	6459760	1992204	1992818	+	204	STRESS, OU	ClpP	COG0740	Protease subunit of ATP-dependent Clp proteases	ATP-dependent ClpP protease
DR1973	6459761	1992815	1994026	+	403	STRESS, O	GlpX	COG1219	ATP-dependent protease Clp, ATPase subunit	ATP-dependent protease Clp, ATPase subunit
DR1974	6459762	1994173	1996614	+	813	STRESS, O	Lon	COG0466	ATP-dependent Lon protease, bacterial type	ATP-dependent Lon protease, bacterial type
DR1975	6459765	1996667	1997551	-	294	K		COG0454	Histone acetyltransferase HPA2 and related acetyltransferases	NH2-acetyltransferase
DR1976	6459763	1997556	1999856	-	766	L	MutS	COG1193	Mismatch repair ATPase (MutS family)	Mismatch repair ATPase (MutS family)
DR1977	6459776	2000016	2000852	+	278					Predicted secreted protein
DR1978	6459767	2000881	2001819	-	312	R		COG0456	Acetyltransferases	NH2-acetyltransferase family
DR1979	6459768	2001852	2002337	+	161	H		COG1060	Thiamine biosynthesis enzyme ThiH and related uncharacterized enzymes	Uncharacterized conserved protein
DR1980	6459769	2002633	2003598	+	321	MG		COG0702	Predicted nucleoside-diphosphate-sugar epimerases	Nucleoside-diphosphate-sugar epimerases family protein
DR1981	6459770	2003652	2004206	-	184					Diverged HD hydrolase domain
DR1982	6459771	2004309	2005286	-	325	STRESS, O	TrxB	COG0492	Thioredoxin reductase	Thioredoxin reductase, TRXB
DR1983	6459772	2005829	2007718	+	629	J		COG0539	Ribosomal protein S1	Ribosomal protein S1
DR1984	6459773	2007783	2008421	-	212	F	KitH	COG1435	Thymidine kinase	Thymidine kinase, KitH
DR1985	6459774	2008475	2009749	-	424	V		COG2367	Beta-lactamase class A	SCOP: superfamily beta-lactamase/transpeptidase-like
DR1986	6459775	2009752	2010597	-	281	S		COG1307	Uncharacterized protein conserved in bacteria	DegV homolog
DR1987	6459787	2010710	2011231	-	173					Predicted membrane protein with low complexity regions
DR1988	6459778	2011534	2012676	-	380	T	PhoH	COG1702	Phosphate starvation-inducible protein PhoH, predicted ATPase	Phosphate starvation-inducible protein PhoH, predicted ATPase
DR1989	6459779	2012793	2013227	-	144					Uncharacterized conserved protein, homolog of gi|2384692 from Myxococcus
DR1990	6459788	2013224	2013613	-	129					Uncharacterized conserved protein, probably secreted
DR1991	6459780	2013610	2014671	-	353	J	TruD	COG0585	Uncharacterized conserved protein	tRNA pseudouridine synthase D
DR1992	6459781	2014742	2015440	+	232	R		COG0705	Uncharacterized membrane protein (homolog of Drosophila rhomboid)	GlpG or rhomboid-related membrane protein
DR1993	6459782	2015542	2016366	+	274	E		COG1305	Transglutaminase-like enzymes, putative cysteine proteases	Protease of transglutaminase family
DR1994	6459789	2016415	2016999	-	194					Membrane protein
[truncated: 1,202 more rows]

## Sheet: TT_COG
gene ID	gi	start	stop	strand	length	gene	COG	COG annotation	annotation
TTC0001	46198309	74	1171	-	365		no		hypothetical protein
TTC0002	46198310	1281	2051	+	256		COG1028	Dehydrogenases with different specificities (related to short-chain alcohol dehydrogenases)	dehydrogenase
TTC0003	46198311	2097	2639	-	180		COG0492	Thioredoxin reductase	hypothetical conserved protein
TTC0004	46198312	2666	3985	+	439		COG2815	Uncharacterized protein conserved in bacteria	hypothetical conserved protein
TTC0005	46198313	3973	4311	+	112		COG0792	Predicted endonuclease distantly related to archaeal Holliday junction resolvase	hypothetical conserved protein
TTC0006	46198314	4359	6134	+	591	vdcC	COG0043	3-polyprenyl-4-hydroxybenzoate decarboxylase and related decarboxylases	vdcC protein
TTC0007	46198315	6172	6822	+	216		COG0655	Multimeric flavodoxin WrbA	hypothetical conserved protein
TTC0008	46198316	6969	7517	-	182		COG1214	Inactive homolog of metal-dependent proteases, putative molecular chaperone	O-sialoglycoprotein endopeptidase
TTC0009	46198317	7480	8745	+	421		COG1175	ABC-type sugar transport systems, permease components	sugar ABC transporter, permease protein
TTC0010	46198318	8735	9928	+	397		COG0395	ABC-type sugar transport system, permease component	sugar ABC transporter, permease protein
TTC0011	46198319	9984	11237	+	417		COG1653	ABC-type sugar transport system, periplasmic component	sugar ABC transporter, periplasmic sugar-binding protein, putative
TTC0012	46198320	11299	13161	+	620		COG2414	Aldehyde:ferredoxin oxidoreductase	probable tungsten-containing aldehyde ferredoxin oxidoreductase
TTC0013	46198321	13132	13806	-	224		COG1721	Uncharacterized conserved protein (some members contain a von Willebrand factor type A (vWA) domain)	hypothetical protein
TTC0014	46198322	13870	14346	+	158		COG2839	Uncharacterized protein conserved in bacteria	hypothetical protein
TTC0015	46198323	14362	14607	+	81		COG0526	Thiol-disulfide isomerase and thioredoxins	hypothetical protein
TTC0016	46198324	14595	15446	+	283		COG0682	Prolipoprotein diacylglyceryltransferase	prolipoprotein diacylglyceryl transferase
TTC0017	46198325	15448	16818	+	456		COG1207	N-acetylglucosamine-1-phosphate uridyltransferase (contains nucleotidyltransferase and I-patch acetyltransferase domains)	UDP-N-acetylglucosamine pyrophosphorylase
TTC0018	46198326	16863	17084	+	73	tatA	COG1826	Sec-independent protein secretion pathway components	Sec-independent protein translocase protein tatA
TTC0019	46198327	17081	17821	+	246	tatC	COG0805	Sec-independent protein secretion pathway component TatC	Sec-independent protein translocase protein tatC
TTC0020	46198328	17855	18922	+	355		COG1605/COG2876/	Chorismate mutase /3-deoxy-D-arabino-heptulosonate 7-phosphate (DAHP) synthase /
TTC0021	46198329	18925	19689	+	254		COG1145	Ferredoxin	ferredoxin
TTC0022	46198330	19686	19868	+	60		COG1145	Ferredoxin	hypothetical protein
TTC0023	46198331	19892	21529	+	545		COG3573	Predicted oxidoreductase	fumarate/succinate/L-aspartate dehydrogenases
TTC0024	46198332	21534	21926	+	130	coA	COG0346	Lactoylglutathione lyase and related lyases	probable methylmalonyl-coA epimerase
TTC0025	46198333	21926	22264	+	112		COG5652	Predicted integral membrane protein	hypothetical membrane spanning protein
TTC0026	46198334	22218	22901	-	227		COG4221	Short-chain alcohol dehydrogenase of unknown specificity	cehydrogenase
TTC0027	46198335	22906	23895	-	329		no		hypothetical membrane spanning protein
TTC0028	46198336	23892	26366	-	824		no		hypothetical conserved protein
TTC0029	46198337	26363	27406	-	347		COG0795	Predicted permeases	hypothetical membrane spanning protein
TTC0030	46198338	27403	28413	-	336		COG0795	Predicted permeases	hypothetical membrane spanning protein
TTC0031	46198339	28469	28885	-	138		no		hypothetical protein
TTC0032	46198340	29053	30087	-	344		COG1063	Threonine dehydrogenase and related Zn-dependent dehydrogenases	dehydrogenase
TTC0033	46198341	30084	30476	-	130		COG3255	Putative sterol carrier protein	hypothetical conserved protein
TTC0034	46198342	30522	30950	+	142		no		hypothetical protein
TTC0035	46198343	30936	32792	-	618	ftsH	COG0465	ATP-dependent Zn proteases	cell division protein ftsH
TTC0036	46198344	32844	34217	+	457		COG0457	FOG: TPR repeat	hypothetical conserved protein
TTC0037	46198345	34238	35269	-	343		no		hypothetical protein
TTC0038	46198346	35266	36276	-	336	ruvB	COG2255	Holliday junction resolvasome, helicase subunit	holliday junction DNA helicase ruvB
TTC0039	46198347	36197	37051	+	284		COG0413	Ketopantoate hydroxymethyltransferase	3-methyl-2-oxobutanoate hydroxymethyltransferase
TTC0040	46198348	37123	38025	+	300		COG0564	Pseudouridylate synthases, 23S RNA-specific	ribosomal large subunit pseudouridine synthase D
TTC0041	46198349	38022	38948	+	308		COG0863	DNA modification methylase	methyltransferase
TTC0042	46198350	39291	39608	+	105		no		hypothetical protein
TTC0043	46198351	39582	40775	-	397		COG1167	Transcriptional regulators containing a DNA-binding HTH domain and an aminotransferase domain (MocR family) and their eukaryotic orthologs	alpha-aminodipate aminotransferase
TTC0044	46198352	40871	42001	-	376		COG0232	dGTP triphosphohydrolase	dNTP triphosphohydrolase
TTC0045	46198353	42001	43227	-	408		COG0304	3-oxoacyl-(acyl-carrier-protein) synthase	3-oxoacyl-[acyl-carrier-protein] synthase
TTC0046	46198354	43347	43589	-	80		COG0236	Acyl carrier protein	acyl carrier protein
TTC0047	46198355	43622	44359	-	245		COG1028	Dehydrogenases with different specificities (related to short-chain alcohol dehydrogenases)	3-oxoacyl-[acyl-carrier protein] reductase
TTC0048	46198356	44352	45269	-	305		COG0331	(acyl-carrier-protein) S-malonyltransferase	malonyl-CoA-[acyl-carrier-protein] transacylase
TTC0049	46198357	45269	46237	-	322		COG0332	3-oxoacyl-[acyl-carrier-protein] synthase III	3-oxoacyl-[acyl-carrier-protein] synthase III
TTC0050	46198358	46402	46584	-	60		COG0333	Ribosomal protein L32	probable 50S ribosomal protein L32
TTC0051	46198359	46644	47180	-	178		COG1399	Predicted metal-binding, possibly nucleic acid-binding protein	hypothetical conserved protein
TTC0052	46198360	47269	47748	-	159		COG1853	Conserved protein/domain typically associated with flavoprotein oxygenases, DIM6/NTAB family	probable nitrilotriacetate monooxygenase component B
TTC0053	46198361	47772	49658	-	628		COG0457	FOG: TPR repeat	hypothetical conserved protein
TTC0054	46198362	49668	50372	-	234		COG1922	Teichoic acid biosynthesis proteins	probable UDP-N-acetyl-D-mannosaminuronic acid transferase
TTC0055	46198363	50360	51076	-	238		COG2045	Phosphosulfolactate phosphohydrolase and related enzymes	hypothetical protein
TTC0056	46198364	51104	52039	+	311		COG0611	Thiamine monophosphate kinase	thiamin-monophosphate kinase
TTC0057	46198365	52176	52793	+	205		COG0778	Nitroreductase	NADH dehydrogenase
TTC0058	46198366	52790	53149	-	119		COG1669	Predicted nucleotidyltransferases	hypothetical protein
TTC0059	46198367	53184	53492	+	102		no		hypothetical protein
TTC0060	46198368	53514	54557	+	347		COG0079	Histidinol-phosphate/aromatic aminotransferase and cobyric acid decarboxylase	putative histidinol-phosphate aminotransferase protein
TTC0061	46198369	54550	55134	+	194		COG0131	Imidazoleglycerol-phosphate dehydratase	imidazoleglycerol-phosphate dehydratase
TTC0062	46198370	55250	55846	+	198	hisH	COG0118	Glutamine amidotransferase	amidotransferase hisH
TTC0063	46198371	55817	56737	-	306		COG0524	Sugar kinases, ribokinase family	sugar kinase
TTC0064	46198372	56882	58363	+	493		COG0516/COG0517/	IMP dehydrogenase/GMP reductase /FOG: CBS domain /
TTC0065	46198373	58360	58590	-	76		no		hypothetical protein
TTC0066	46198374	58631	59116	+	161		no		hypothetical protein
TTC0067	46198375	59061	59486	-	141		COG1495	Disulfide bond formation protein DsbB	disulfide bond formation protein B
TTC0068	46198376	59620	60534	-	304	tsY	COG0552	Signal recognition particle GTPase	signal recognition particle receptor FtsY
TTC0069	46198377	60534	61055	-	173		no		hypothetical protein
TTC0070	46198378	60991	62397	-	468		COG0008	Glutamyl- and glutaminyl-tRNA synthetases	glutamyl-tRNA synthetase
TTC0071	46198379	62452	63180	+	242		COG1137	ABC-type (unclassified) transport system, ATPase component	probable ABC transport protein, ATP-binding component
TTC0072	46198380	63183	64526	+	447		COG4372	Uncharacterized protein conserved in bacteria with the myosin-like domain	hypothetical protein
TTC0073	46198381	63819	65321	-	500		COG2890	Methylase of polypeptide chain release factors	methyltransferase
TTC0074	46198382	65334	65903	-	189		COG1847	Predicted RNA-binding protein	probable jag protein
TTC0075	46198383	65913	67205	-	430		COG0706	Preprotein translocase subunit YidC	probable membrane protein
TTC0076	46198384	67202	67450	-	82		COG0759	Uncharacterized conserved protein	alpha-hemolysin
TTC0077	46198385	67455	68033	-	192		COG0594	RNase P protein component	ribonuclease P protein subunit
TTC0078	46198386	68107	68868	+	253	livG	COG0411	ABC-type branched-chain amino acid transport systems, ATPase component	branched-chain amino acid transport ATP-binding protein livG
TTC0079	46198387	68865	70799	+	644		COG1022	Long-chain acyl-CoA synthetases (AMP-forming)	long-chain-fatty-acid-CoA ligase
TTC0080	46198388	70796	71689	+	297	livH	COG0559	Branched-chain amino acid ABC-type transport system, permease components	branched-chain amino acid transport system permease protein livH
TTC0081	46198389	71652	72752	+	366	livM	COG4177	ABC-type branched-chain amino acid transport system, permease component	branched-chain amino acid transport system permease protein livM
TTC0082	46198390	72792	73988	+	398		COG0683	ABC-type branched-chain amino acid transport systems, periplasmic component	leucine-, isoleucine-, valine-, threonine-, and alanine-binding protein
TTC0083	46198391	74033	74866	+	277	livF	COG0410	ABC-type branched-chain amino acid transport systems, ATPase component	branched-chain amino acid transport ATP-binding protein livF
TTC0084	46198392	74933	75673	+	246	mntA	COG1121	ABC-type Mn/Zn transport systems, ATPase component	manganese transport system ATP-binding protein mntA
TTC0085	46198393	75666	76472	+	268	mntB	COG1108	ABC-type Mn2+/Zn2+ transport systems, permease components	manganese transport system membrane protein mntB
TTC0086	46198394	76497	76946	+	149		COG1959	Predicted transcriptional regulator	rrf2 family protein
TTC0087	46198395	76962	78086	+	374		COG1104	Cysteine sulfinate desulfinase/cysteine desulfurase and related enzymes	cysteine desulfhydrase/selenocysteine lyase
TTC0088	46198396	78119	79402	+	427		COG0128	5-enolpyruvylshikimate-3-phosphate synthase	3-phosphoshikimate 1-carboxyvinyltransferase
TTC0089	46198397	79387	80013	+	208		COG0283	Cytidylate kinase	cytidylate kinase
TTC0090	46198398	80017	80790	+	257		no		hypothetical protein
TTC0091	46198399	80754	81164	+	136		COG1051	ADP-ribose pyrophosphatase	hypothetical conserved protein
TTC0092	46198400	81161	81865	+	234		COG1028	Dehydrogenases with different specificities (related to short-chain alcohol dehydrogenases)	putative dihydropteridine reductase
TTC0093	46198401	82076	82267	+	63		no		probable transmembrane protein
TTC0094	46198402	82264	82794	+	176		COG3557	Uncharacterized domain/protein associated with RNAses G and E	probable cysteinyl-tRNA synthetase
TTC0095	46198403	83333	83518	+	61		no		hypothetical protein
TTC0096	46198404	83829	84836	-	335		COG0492	Thioredoxin reductase	thioredoxin reductase
TTC0097	46198405	84869	85900	-	343		COG0604	NADPH:quinone reductase and related Zn-dependent oxidoreductases	alcohol dehydrogenase
TTC0098	46198406	86014	87762	+	582	appA	COG0747	ABC-type dipeptide transport system, periplasmic component	oligopeptide-binding protein appA
TTC0099	46198407	87804	88802	+	332	appB	COG0601	ABC-type dipeptide/oligopeptide/nickel transport systems, permease components	oligopeptide transport system permease protein appB
TTC0100	46198408	88810	90156	+	448	appC	COG1173	ABC-type dipeptide/oligopeptide/nickel transport systems, permease components	oligopeptide transport system permease protein appC
TTC0101	46198409	90230	91252	+	340	appD	COG0444	ABC-type dipeptide/oligopeptide/nickel transport system, ATPase component	oligopeptide transport ATP-binding protein appD
TTC0102	46198410	91249	92232	+	327	appF	COG4608	ABC-type oligopeptide transport system, ATPase component	oligopeptide transport ATP-binding protein appF
TTC0103	46198411	92292	92918	+	208	acuB	COG0517	FOG: CBS domain	acetoin utilization acuB protein
TTC0104	46198412	92912	94039	+	375		COG0123	Deacetylases, including yeast histone deacetylase and acetoin utilization protein	putative T-histone deacetylase
TTC0105	46198413	94044	94241	+	65		COG2104	Sulfur transfer protein involved in thiamine biosynthesis	hypothetical protein
TTC0106	46198414	94243	95208	+	321		COG0037	Predicted ATPase of the PP-loop superfamily implicated in cell cycle control	veg136 protein
TTC0107	46198415	95425	97011	+	528		COG0366	Glycosidases	alpha-glucosidase/glycosyl hydrolase
TTC0108	46198416	97016	97654	+	212		COG0500	SAM-dependent methyltransferases	methyltransferase
TTC0109	46198417	97645	98394	+	249		COG0500	SAM-dependent methyltransferases	hypothetical conserved protein
TTC0110	46198418	98524	99954	-	476		COG0815	Apolipoprotein N-acyltransferase	apolipoprotein N-acyltransferase
TTC0111	46198419	99925	100629	+	234		COG0639	Diadenosine tetraphosphatase and related serine/threonine protein phosphatases	probable serine/threonine protein phosphatase
TTC0112	46198420	100537	101670	-	377		COG1600	Uncharacterized Fe-S protein	iron-sulfur cluster-binding protein
TTC0113	46198421	101664	102056	-	130		COG3744	Uncharacterized protein conserved in bacteria	hypothetical conserved protein
TTC0114	46198422	102035	102265	-	76		COG4118	Antitoxin of toxin-antitoxin stability system	hypothetical protein
TTC0115	46198423	102318	103316	+	332		COG0460	Homoserine dehydrogenase	homoserine dehydrogenase
TTC0116	46198424	103321	103884	+	187		COG4636	Uncharacterized protein conserved in cyanobacteria	hypothetical cytosolic protein
TTC0117	46198425	103916	104971	+	351		COG0498	Threonine synthase	threonine synthase
TTC0118	46198426	104984	105292	+	102		no		hypothetical protein
TTC0119	46198427	105295	105591	+	98		no		hypothetical protein
TTC0120	46198428	105564	105902	-	112		no		hypothetical protein
TTC0121	46198429	105895	107322	-	475		COG2074	2-phosphoglycerate kinase	phosphoglycerate kinase
TTC0122	46198430	107622	108011	+	129		no		hypothetical cytosolic protein
TTC0123	46198431	108014	109111	-	365		COG0635	Coproporphyrinogen III oxidase and related Fe-S oxidoreductases	coproporphyrinogen oxidase, anaerobic
TTC0124	46198432	109117	110337	-	406		COG2379	Putative glycerate kinase	glycerate dehydrogenase/hydroxypyruvate reductase
TTC0125	46198433	110322	110714	-	130		COG3742	Uncharacterized protein conserved in bacteria	hypothetical conserved protein
TTC0126	46198434	110714	110974	-	86		COG4423	Uncharacterized protein conserved in bacteria	hypothetical protein
TTC0127	46198435	111007	112263	-	418	glcF	COG0247	Fe-S oxidoreductase	(S)-2-hydroxy-acid oxidase subunit glcF
TTC0128	46198436	112268	113311	-	347	glcE	COG0277	FAD/FMN-containing dehydrogenases	(S)-2-hydroxy-acid oxidase subunit glcE
TTC0129	46198437	113298	114680	-	460		COG0277	FAD/FMN-containing dehydrogenases	(S)-2-hydroxy-acid oxidase chain D
TTC0130	46198438	114756	116318	-	520		COG2225	Malate synthase	malate synthase
TTC0131	46198439	116351	117175	+	274	clR	COG1414	Transcriptional regulator	transcriptional regulator, IclR family
TTC0132	46198440	117218	117913	+	231	merR	COG0789	Predicted transcriptional regulators	probable transcriptional regulator, merR family
TTC0133	46198441	117973	119271	+	432		COG0624	Acetylornithine deacetylase/Succinyl-diaminopimelate desuccinylase and related deacylases	N-acyl-L-amino acid amidohydrolase
TTC0134	46198442	119291	119620	-	109		COG0073	EMAP domain	export-related chaperone
TTC0135	46198443	119661	120803	-	380		COG1541	Coenzyme F390 synthetase	probable coenzyme F390 synthetase/phenylaceate-CoA ligase
TTC0136	46198444	120851	121906	-	351		COG2152	Predicted glycosylase	hypothetical cytosolic protein
TTC0137	46198445	121903	123012	-	369		COG0026	Phosphoribosylaminoimidazole carboxylase (NCAIR synthetase)	phosphoribosylaminoimidazole carboxylase ATPase subunit
TTC0138	46198446	123009	123503	-	164		COG0041	Phosphoribosylcarboxyaminoimidazole (NCAIR) mutase	phosphoribosylaminoimidazole carboxylase catalytic subunit
TTC0139	46198447	123552	124508	+	318		COG3329	Predicted permease	sodium bicarbonate cotransporter
TTC0140	46198448	124512	124814	+	100		no		hypothetical conserved protein
TTC0141	46198449	124840	125376	-	178		COG0586	Uncharacterized membrane-associated protein	hypothetical protein
TTC0142	46198450	125373	126065	-	230		COG0861	Membrane protein TerC, possibly involved in tellurium resistance	hypothetical membrane spanning protein
TTC0143	46198451	126222	126599	+	125		COG2151	Predicted metal-sulfur cluster biosynthetic enzyme	hypothetical cytosolic protein
TTC0144	46198452	126618	128348	+	576		COG0281	Malic enzyme	NADP-dependent malic enzyme
TTC0145	46198453	128353	129108	+	251		COG2380	Uncharacterized protein conserved in bacteria	hypothetical protein
TTC0146	46198454	129105	129233	+	42		COG2380	Uncharacterized protein conserved in bacteria	hypothetical protein
TTC0147	46198455	129230	130960	+	576		COG0433	Predicted ATPase	hypothetical conserved protein
TTC0148	46198456	130973	132022	+	349		COG0404	Glycine cleavage system T protein (aminomethyltransferase)	aminomethyltransferase
TTC0149	46198457	132041	132427	+	128		COG0509	Glycine cleavage system H protein (lipoate-binding)	glycine cleavage system H protein
TTC0150	46198458	132537	133853	+	438		COG0403	Glycine cleavage system protein P (pyridoxal-binding), N-terminal domain	glycine dehydrogenase [decarboxylating]
TTC0151	46198459	133850	135271	+	473		COG1003	Glycine cleavage system protein P (pyridoxal-binding), C-terminal domain	glycine dehydrogenase [decarboxylating]
TTC0152	46198460	135313	135753	-	146		COG0607	Rhodanese-related sulfurtransferase	hypothetical conserved protein
TTC0153	46198461	135791	136552	-	253		no		hypothetical membrane spanning protein
TTC0154	46198462	136545	137132	-	195	nrfC	COG0437	Fe-S-cluster-containing hydrogenase components 1	nrfC protein
TTC0155	46198463	137132	139429	-	765		COG0243	Anaerobic dehydrogenases, typically selenocysteine-containing	thiosulfate reductase precursor
TTC0156	46198464	139401	139928	-	175		COG2180	Nitrate reductase delta subunit	hypothetical protein
TTC0157	46198465	140053	140649	-	198		COG2197	Response regulator containing a CheY-like receiver domain and an HTH DNA-binding domain	probable two-component response regulator
TTC0158	46198466	140646	141611	-	321		COG4585	Signal transduction histidine kinase	probable two-component sensor
TTC0159	46198467	141650	142534	-	294		COG0196	FAD synthase	riboflavin kinase/FMN adenylyltransferase
TTC0160	46198468	142512	143024	-	170		COG0494	NTP pyrophosphohydrolases including oxidative damage repair enzymes	ADP-ribose pyrophosphatase
TTC0161	46198469	143168	143362	+	64		COG1574	Predicted metal-dependent hydrolase with the TIM-barrel fold	hypothetical protein
TTC0162	46198470	143389	143895	+	168		COG1514	2'-5' RNA ligase	hypothetical cytosolic protein
TTC0163	46198471	143879	144706	-	275		COG0697	Permeases of the drug/metabolite transporter (DMT) superfamily	hypothetical membrane spanning protein
TTC0164	46198472	144755	146026	-	423	rpoD	COG0568	DNA-directed RNA polymerase, sigma subunit (sigma70/sigma32)	RNA polymerase sigma factor rpoD
TTC0165	46198473	146030	147157	-	375		COG2813	16S RNA G1207 methylase RsmC	ribosomal RNA small subunit methyltransferase C
TTC0166	46198474	147197	148465	+	422		COG0527	Aspartokinases	aspartokinase
TTC0167	46198475	148465	149028	+	187		COG2236	Predicted phosphoribosyltransferases	purine phosphoribosyltransferase
TTC0168	46198476	149072	150055	-	327		COG0039	Malate/lactate dehydrogenases	malate dehydrogenase
TTC0169	46198477	150070	150936	-	288		COG0074	Succinyl-CoA synthetase, alpha subunit	succinyl-CoA synthetase alpha chain
TTC0170	46198478	150933	152108	-	391		COG0045	Succinyl-CoA synthetase, beta subunit	succinyl-CoA synthetase beta chain
TTC0171	46198479	152126	153187	+	353		COG1568	Predicted methyltransferases	hypothetical conserved protein
TTC0172	46198480	153181	154191	-	336		COG4956	Integral membrane protein (PIN domain superfamily)	hypothetical protein
TTC0173	46198481	154188	155459	-	423	radA	COG1066	Predicted ATP-dependent serine protease	DNA repair protein radA
TTC0174	46198482	155470	157680	-	736	clpA	COG0542	ATPases with chaperone activity, ATP-binding subunit	ATP-dependent clp protease ATP-binding subunit clpA
TTC0175	46198483	157809	159329	+	506		COG0423	Glycyl-tRNA synthetase (class II)	glycyl-tRNA synthetase
TTC0176	46198484	159510	159746	+	78		no		hypothetical protein
TTC0177	46198485	159743	160738	+	331		COG0136	Aspartate-semialdehyde dehydrogenase	aspartate-semialdehyde dehydrogenase
TTC0178	46198486	160725	161432	-	235		COG1189	Predicted rRNA methylase	hemolysin
TTC0179	46198487	161450	161761	+	103		no		hypothetical protein
TTC0180	46198488	161754	162182	+	142		no		hypothetical protein
TTC0181	46198489	162273	163919	-	548		COG0008	Glutamyl- and glutaminyl-tRNA synthetases	glutaminyl-tRNA synthetase
TTC0182	46198490	163933	164694	-	253		COG1024	Enoyl-CoA hydratase/carnithine racemase	enoyl-CoA hydratase
TTC0183	46198491	164870	165304	+	144		COG0290	Translation initiation factor 3 (IF-3)	bacterial protein translation initiation factor 3 (IF-3)
TTC0184	46198492	165406	165594	+	62		COG0291	Ribosomal protein L35	LSU ribosomal protein L35P
TTC0185	46198493	165606	165962	+	118		COG0292	Ribosomal protein L20	LSU ribosomal protein L20P
TTC0186	46198494	166005	166475	+	156		COG2426	Predicted membrane protein	hypothetical conserved protein
TTC0187	46198495	166472	168133	+	553		COG0344/COG5322/	Predicted membrane protein /Predicted dehydrogenase /
TTC0188	46198496	168133	168810	+	225		COG0775	Nucleoside phosphorylase	hypothetical protein
TTC0189	46198497	168831	169445	-	204		COG0605	Superoxide dismutase	superoxide dismutase [Mn]
TTC0190	46198498	169520	170920	-	466		COG0114	Fumarase	fumarate hydratase
TTC0191	46198499	170973	172163	+	396		COG0183	Acetyl-CoA acetyltransferase	acetyl-CoA acetyltransferase
TTC0192	46198500	172174	172482	-	102		COG1550	Uncharacterized protein conserved in bacteria	hypothetical conserved protein
TTC0193	46198501	172516	174984	-	822		COG4775	Outer membrane protein/protective antigen OMA87	outer membrane protein
TTC0194	46198502	175030	175857	+	275		COG0005	Purine nucleoside phosphorylase	purine-nucleoside phosphorylase
TTC0195	46198503	175897	176532	+	211	ylmE	COG0325	Predicted enzyme with a TIM-barrel fold	ylmE
TTC0196	46198504	176541	176993	+	150		COG3599	Cell division initiation protein	hypothetical conserved protein
TTC0197	46198505	176954	177499	-	181		COG1434	Uncharacterized conserved protein	hypothetical conserved protein
TTC0198	46198506	177532	179184	+	550	hflX	COG2262	GTPases	GTP-binding protein hflX
TTC0199	46198507	179172	179438	-	88		COG1254	Acylphosphatases	acylphosphatase
TTC0200	46198508	179498	187516	+	2672		COG2911	Uncharacterized protein conserved in bacteria	hypothetical protein
TTC0201	46198509	187529	188560	+	343		COG1063	Threonine dehydrogenase and related Zn-dependent dehydrogenases	threonine 3-dehydrogenase
TTC0202	46198510	188600	189658	+	352		COG2133	Glucose/sorbosone dehydrogenases	glucose dehydrogenase [pyrroloquinoline-quinone]
TTC0203	46198511	189644	190054	-	136		COG0071	Molecular chaperone (small heat shock protein)	probable small heat shock protein
TTC0204	46198512	190073	190981	+	302		COG0324	tRNA delta(2)-isopentenylpyrophosphate transferase	tRNA delta(2)-isopentenylpyrophosphate transferase
TTC0205	46198513	190989	192404	+	471		COG0154	Asp-tRNAAsn/Glu-tRNAGln amidotransferase A subunit and related amidases	glutamyl-tRNA(Gln) amidotransferase subunit A
TTC0206	46198514	192404	193147	+	247		COG0847	DNA polymerase III, epsilon subunit and related 3'-5' exonucleases	hypothetical conserved protein
TTC0207	46198515	193149	194201	+	350		no		hypothetical protein
TTC0208	46198516	194179	195168	-	329		COG2327	Uncharacterized conserved protein	pyruvyl-transferase
TTC0209	46198517	195153	196853	-	566		no		hypothetical conserved protein
TTC0210	46198518	196850	197485	-	211		COG0572	Uridine kinase	uridine kinase
TTC0211	46198519	197539	198669	-	376		COG3839	ABC-type sugar transport systems, ATPase components	sugar-binding transport ATP-binding protein
TTC0212	46198520	198734	199576	-	280		no		hypothetical protein
TTC0213	46198521	199624	200682	+	352		COG0075	Serine-pyruvate aminotransferase/archaeal aspartate aminotransferase	soluble hydrogenase, small subunit
TTC0214	46198522	200645	201235	-	196		COG4475	Uncharacterized protein conserved in bacteria	transcriptional regulator
TTC0215	46198523	201372	201938	+	188		no		hypothetical protein
TTC0216	46198524	201935	203002	-	355	livM	COG4177	ABC-type branched-chain amino acid transport system, permease component	branched-chain amino acid transport system permease protein livM
TTC0217	46198525	203004	204857	-	617		COG1022	Long-chain acyl-CoA synthetases (AMP-forming)	putative ABC transporter component
TTC0218	46198526	204864	205613	-	249	livG	COG0411	ABC-type branched-chain amino acid transport systems, ATPase component	branched-chain amino acid transport ATP-binding protein livG
TTC0219	46198527	205604	206380	-	258	livF	COG0410	ABC-type branched-chain amino acid transport systems, ATPase component	branched-chain amino acid transport ATP-binding protein livF
TTC0220	46198528	206380	207255	-	291	livH	COG0559	Branched-chain amino acid ABC-type transport system, permease components	branched-chain amino acid transport system permease protein livH
TTC0221	46198529	207284	208468	-	394		COG0683	ABC-type branched-chain amino acid transport systems, periplasmic component	leucine-, isoleucine-, valine-, threonine-, and alanine-binding protein
TTC0222	46198530	208666	209595	-	309		COG1087	UDP-glucose 4-epimerase	UDP-glucose 4-epimerase, putative
TTC0223	46198531	209849	210553	-	234		no		hypothetical protein
TTC0224	46198532	210660	211226	-	188		COG0526	Thiol-disulfide isomerase and thioredoxins	thiol-disulfide isomerase/thioredoxin
TTC0225	46198533	211845	212357	+	170		COG4663	TRAP-type mannitol/chloroaromatic compound transport system, periplasmic component	probable mannitol-binding protein with frameshift
TTC0226	46198534	212354	213397	-	347		COG0153	Galactokinase	galactokinase
TTC0227	46198535	213405	214250	-	281		COG0803	ABC-type metal ion transport system, periplasmic component/surface adhesin	manganese-binding protein
TTC0228	46198536	214339	216000	+	553		COG3044	Predicted ATPase of the ABC class	isopentenyl-diphosphate delta-isomerase
TTC0229	46198537	216033	217478	-	481		COG0038	Chloride channel protein EriC	hypothetical membrane spanning protein
TTC0230	46198538	217462	218835	-	457		COG1232	Protoporphyrinogen oxidase	protoporphyrinogen oxidase
TTC0231	46198539	218823	219776	-	317		COG0276	Protoheme ferro-lyase (ferrochelatase)	ferrochelatase
TTC0232	46198540	219773	220855	-	360		COG0407	Uroporphyrinogen-III decarboxylase	uroporphyrinogen decarboxylase
TTC0233	46198541	220725	221738	+	337		COG0760	Parvulin-like peptidyl-prolyl isomerase	probable peptidyl-prolyl cis-trans isomerase
TTC0234	46198542	221721	222569	-	282		COG0388	Predicted amidohydrolase	hypothetical conserved protein
TTC0235	46198543	222572	223333	-	253		COG1028	Dehydrogenases with different specificities (related to short-chain alcohol dehydrogenases)	gluconate 5-dehydrogenase
TTC0236	46198544	223333	224961	-	542		COG0318	Acyl-CoA synthetases (AMP-forming)/AMP-acid ligases II	medium-chain-fatty-acid-CoA ligase
TTC0237	46198545	224984	225439	-	151	maoC	COG2030	Acyl dehydratase	dehydrogenase
TTC0238	46198546	225452	226588	-	378		COG1960	Acyl-CoA dehydrogenases	acyl-CoA dehydrogenase, short-chain specific
TTC0239	46198547	226575	227150	-	191	tetR	COG1309	Transcriptional regulator	transcriptional regulator, tetR family
TTC0240	46198548	227201	228058	-	285		COG0382	4-hydroxybenzoate polyprenyltransferase and related prenyltransferases	4-hydroxybenzoate octaprenyltransferase
TTC0241	46198549	228085	228435	-	116		COG0853	Aspartate 1-decarboxylase	aspartate 1-decarboxylase
TTC0242	46198550	228534	229523	+	329		COG0502	Biotin synthase and related enzymes	biotin synthase
TTC0243	46198551	229654	231204	-	516		COG1293	Predicted RNA-binding protein homologous to eukaryotic snRNP	fibronectin/fibrinogen-binding protein
TTC0244	46198552	231189	231956	-	255		COG2519	tRNA(1-methyladenosine) methyltransferase and related methyltransferases	tRNA (adenine-N(1)-)-methyltransferase
TTC0245	46198553	231977	232840	-	287		COG1651	Protein-disulfide isomerase	hypothetical conserved protein
TTC0246	46198554	232837	233166	-	109		COG3870	Uncharacterized protein conserved in bacteria	hypothetical conserved protein
TTC0247	46198555	233223	236309	-	1028		COG0458	Carbamoylphosphate synthase large subunit (split gene in MJ)	carbamoyl-phosphate synthase large chain
TTC0248	46198556	236430	236714	+	94		COG0607	Rhodanese-related sulfurtransferase	hypothetical conserved protein
TTC0249	46198557	236992	238206	+	404		COG0544	FKBP-type peptidyl-prolyl cis-trans isomerase (trigger factor)	trigger factor, ppiase
TTC0250	46198558	238218	238856	+	212		COG0740	Protease subunit of ATP-dependent Clp proteases	ATP-dependent clp protease proteolytic subunit
TTC0251	46198559	238843	240042	+	399	clpX	COG1219	ATP-dependent protease Clp, ATPase subunit	ATP-dependent clp protease ATP-binding subunit clpX
TTC0252	46198560	240069	241589	-	506		COG1488	Nicotinic acid phosphoribosyltransferase	nicotinate phosphoribosyltransferase
TTC0253	46198561	241635	245189	+	1184		COG0646/COG1410/	Methionine synthase I (cobalamin-dependent), methyltransferase domain /Methionine synthase I, cobalamin-binding domain /
TTC0254	46198562	245186	245497	-	103		COG4636	Uncharacterized protein conserved in cyanobacteria	hypothetical conserved protein
TTC0255	46198563	245486	247384	+	632		COG0147/COG0512/	Anthranilate/para-aminobenzoate synthases component I /Anthranilate/para-aminobenzoate synthases component II /
TTC0256	46198564	247381	248121	+	246		COG0115	Branched-chain amino acid aminotransferase/4-amino-4-deoxychorismate lyase	hypothetical conserved protein
TTC0257	46198565	248179	248646	+	155	greA	COG0782	Transcription elongation factor	transcription elongation factor greA
TTC0258	46198566	248633	249508	-	291		COG1381	Recombinational DNA repair protein (RecF pathway)	hypothetical conserved protein
TTC0259	46198567	249570	250328	+	252		COG1692	Uncharacterized protein conserved in bacteria	hypothetical conserved protein
TTC0260	46198568	250325	252901	+	858		COG2352	Phosphoenolpyruvate carboxylase	phosphoenolpyruvate carboxylase
TTC0261	46198569	252994	253368	-	124		COG1970	Large-conductance mechanosensitive channel	large-conductance mechanosensitive channel
TTC0262	46198570	253757	253918	+	53		COG1826	Sec-independent protein secretion pathway components	hypothetical conserved protein
TTC0263	46198571	253915	254982	-	355		COG0457	FOG: TPR repeat	hypothetical conserved protein
TTC0264	46198572	255002	256252	-	416	hslU	COG1220	ATP-dependent protease HslVU (ClpYQ), ATPase subunit	ATP-dependent hsl protease ATP-binding subunit hslU
TTC0265	46198573	256249	256815	-	188	hslV	COG5405	ATP-dependent protease HslVU (ClpYQ), peptidase subunit	ATP-dependent protease hslV
TTC0266	46198574	256826	257194	-	122		COG1708	Predicted nucleotidyltransferases	hypothetical protein
TTC0267	46198575	257191	257574	-	127		COG2250	Uncharacterized conserved protein related to C-terminal domain of eukaryotic chaperone, SACSIN	hypothetical conserved protein
TTC0268	46198576	257534	259042	+	502	chlI	COG1239	Mg-chelatase subunit ChlI	magnesium-chelatase subunit chlI
TTC0269	46198577	259032	259334	+	100		COG1708	Predicted nucleotidyltransferases	nucleotidyltransferase
TTC0270	46198578	259319	259705	+	128		no		probable nucleotidyltransferase
TTC0271	46198579	259702	260925	+	407		COG4867	Uncharacterized protein with a von Willebrand factor type A (vWA) domain	hypothetical cytosolic protein
TTC0272	46198580	260925	261149	+	74		no		hypothetical protein
TTC0273	46198581	261254	262882	-	542		COG5421	Transposase	transposase
TTC0274	46198582	263044	263994	-	316		COG3765	Chain length determinant protein	hypothetical protein
TTC0275	46198583	264004	265236	-	410		COG2148	Sugar transferases involved in lipopolysaccharide synthesis	undecaprenyl-phosphate galactosephosphotransferase
TTC0276	46198584	265288	266382	-	364		COG0438	Glycosyltransferase	second mannosyl transferase
TTC0277	46198585	266351	267457	-	368		COG3307	Lipid A core - O-antigen ligase and related enzymes	hypothetical protein
TTC0278	46198586	267477	268067	-	196		no		hypothetical protein
TTC0279	46198587	268093	268989	-	298		COG0463	Glycosyltransferases involved in cell wall biogenesis	probable glycosyltransferase
TTC0280	46198588	268979	270055	-	358		COG0438	Glycosyltransferase	lipopolysaccharide N-acetylglucosaminyltransferase
TTC0281	46198589	270015	271397	-	460		no		hypothetical protein
TTC0282	46198590	271370	273097	-	575		COG0367	Asparagine synthase (glutamine-hydrolyzing)	asparagine synthetase [glutamine-hydrolyzing]
TTC0283	46198591	273094	274350	-	418		COG2244	Membrane protein involved in the export of O-antigen and teichoic acid	hypothetical protein
TTC0284	46198592	274347	275462	-	371		COG0399	Predicted pyridoxal phosphate-dependent enzyme apparently involved in regulation of cell wall biogenesis	pleiotropic regulatory protein
TTC0285	46198593	275459	276556	-	365		COG0381	UDP-N-acetylglucosamine 2-epimerase	UDP-N-acetylglucosamine 2-epimerase
TTC0286	46198594	276561	277139	-	192		COG0110	Acetyltransferase (isoleucine patch superfamily)	acetyltransferase
TTC0287	46198595	277143	278075	-	310	wbpB	COG0673	Predicted dehydrogenases and related proteins	lipopolysaccaride biosynthesis protein wbpB
TTC0288	46198596	278072	279403	-	443		COG0677	UDP-N-acetyl-D-mannosaminuronate dehydrogenase	UDP-N-acetyl-D-mannosamine 6-dehydrogenase
TTC0289	46198597	279441	280064	-	207		COG3335	Transposase and inactivated derivatives	transposase
TTC0290	46198598	279959	280474	-	171		COG3415	Transposase and inactivated derivatives	transposase
TTC0291	46198599	280584	281957	-	457		COG1109	Phosphomannomutase	phosphoglucomutase/phosphomannomutase
TTC0292	46198600	282019	282285	+	88		no		hypothetical protein
TTC0293	46198601	282300	282794	+	164		no		hypothetical protein
TTC0294	46198602	282791	283387	-	198		no		hypothetical protein
TTC0295	46198603	283461	284513	+	350		COG2151/COG0489/	Predicted metal-sulfur cluster biosynthetic enzyme /ATPases involved in chromosome partitioning /
TTC0296	46198604	284517	285119	+	200		COG2345	Predicted transcriptional regulator	probable transcriptional regulator
TTC0297	46198605	285123	285887	+	254		COG2264	Ribosomal protein L11 methylase	ribosomal protein L11 methyltransferase
TTC0298	46198606	285889	286575	+	228		COG1385	Uncharacterized protein conserved in bacteria	hypothetical conserved protein
TTC0299	46198607	286572	287003	+	143		no		hypothetical protein
TTC0300	46198608	286917	287819	-	300		COG0679	Predicted permeases	transporter
TTC0301	46198609	288080	288853	+	257		COG1028	Dehydrogenases with different specificities (related to short-chain alcohol dehydrogenases)	short chain dehydrogenase
TTC0302	46198610	288794	289993	-	399		COG2814	Arabinose efflux permease	hypothetical protein
TTC0303	46198611	290066	290542	+	158		no		hypothetical protein
TTC0304	46198612	290610	293207	+	865		COG0574	Phosphoenolpyruvate synthase/pyruvate phosphate dikinase	pyruvate phosphate dikinase
TTC0305	46198613	293204	294112	-	302		COG0604	NADPH:quinone reductase and related Zn-dependent oxidoreductases	quinone oxidoreductase
TTC0306	46198614	294199	295239	+	346		COG2141	Coenzyme F420-dependent N5,N10-methylene tetrahydromethanopterin reductase and related flavin-dependent oxidoreductases	putative oxidoreductase
TTC0307	46198615	295217	296266	-	349		COG2046	ATP sulfurylase (sulfate adenylyltransferase)	sulfate adenylyltransferase
TTC0308	46198616	296269	296991	-	240		COG0007	Uroporphyrinogen-III methylase	uroporphyrin-III C-methyltransferase
TTC0309	46198617	296984	297724	-	246		COG0730	Predicted permeases	hypothetical membrane spanning protein
TTC0310	46198618	297725	298393	-	222		COG0175	3'-phosphoadenosine 5'-phosphosulfate sulfotransferase (PAPS reductase)/FAD synthetase and related enzymes	phosphoadenosine phosphosulfate reductase
TTC0311	46198619	298381	299121	-	246		COG1648	Siroheme synthase (precorrin-2 oxidase/ferrochelatase domain)	uroporphyrin-III C-methyltransferase/precorrin-2 oxidase/ferrochelatase
TTC0312	46198620	299028	299789	-	253		COG1587	Uroporphyrinogen-III synthase	uroporphyrinogen-III synthase
TTC0313	46198621	299800	301557	-	585		COG0155	Sulfite reductase, beta subunit (hemoprotein)	ferredoxin-nitrite reductase
TTC0314	46198622	301621	302142	-	173		no		hypothetical protein
TTC0315	46198623	302382	303002	+	206		COG0352	Thiamine monophosphate synthase	thiamin-phosphate pyrophosphorylase
TTC0316	46198624	302989	303183	+	64	thiS	COG2104	Sulfur transfer protein involved in thiamine biosynthesis	putative thiS protein
TTC0317	46198625	303185	303991	+	268	thiG	COG2022	Uncharacterized enzyme of thiazole biosynthesis	thiazole biosynthesis protein thiG
TTC0318	46198626	304005	304943	+	312		COG0665	Glycine/D-amino acid oxidases (deaminating)	putative oxidoreductase
TTC0319	46198627	304930	306237	+	435	thiC	COG0422	Thiamine biosynthesis protein ThiC	thiamine biosynthesis protein thiC
TTC0320	46198628	306242	307543	+	433		COG0477	Permeases of the major facilitator superfamily	sugar transport protein
TTC0321	46198629	307540	308316	+	258		COG0351	Hydroxymethylpyrimidine/phosphomethylpyrimidine kinase	phosphomethylpyrimidine kinase/hydroxymethylpyrimidine kinase
TTC0322	46198630	308369	308995	-	208		no		hypothetical protein
TTC0323	46198631	308992	310236	-	414		no		hypothetical protein
TTC0324	46198632	310214	310591	-	125	exbD	COG0848	Biopolymer transport protein	putative biopolymer transport exbD protein
TTC0325	46198633	310588	310938	-	116	tolQ	COG0811	Biopolymer transport proteins	tolQ protein
TTC0326	46198634	310984	311790	-	268		COG0395	ABC-type sugar transport system, permease component	sugar transport system permease protein
TTC0327	46198635	311790	312899	-	369		COG1175	ABC-type sugar transport systems, permease components	glucose transport system permease protein
TTC0328	46198636	312943	314187	-	414		COG1653	ABC-type sugar transport system, periplasmic component	glucose-binding protein
TTC0329	46198637	314144	315340	-	398		COG1940	Transcriptional regulator/sugar kinase	transcriptional repressor
TTC0330	46198638	315440	316594	+	384		COG0183	Acetyl-CoA acetyltransferase	acetyl-CoA acetyltransferase
TTC0331	46198639	316605	317333	+	242		COG1028	Dehydrogenases with different specificities (related to short-chain alcohol dehydrogenases)	3-hydroxyacyl-Coa dehydrogenase
TTC0332	46198640	317305	318135	+	276		COG1804	Predicted acyl-CoA transferases/carnitine dehydratase	bile acid-inducible operon protein F
TTC0333	46198641	318132	318887	-	251		COG1028	Dehydrogenases with different specificities (related to short-chain alcohol dehydrogenases)	D-beta-hydroxybutyrate dehydrogenase
TTC0334	46198642	318897	319601	-	234	livF	COG0410	ABC-type branched-chain amino acid transport systems, ATPase component	branched-chain amino acid transport ATP-binding protein livF
TTC0335	46198643	319598	320323	-	241	livG	COG0411	ABC-type branched-chain amino acid transport systems, ATPase component	branched-chain amino acid transport ATP-binding protein livG
TTC0336	46198644	320316	321215	-	299		COG4177	ABC-type branched-chain amino acid transport system, permease component	branched amino acid transport system permease
TTC0337	46198645	321212	322069	-	285	livH	COG0559	Branched-chain amino acid ABC-type transport system, permease components	branched-chain amino acid transport system permease protein livH
TTC0338	46198646	322094	323269	-	391		COG0683	ABC-type branched-chain amino acid transport systems, periplasmic component	leucine-, isoleucine-, valine-, threonine-, and alanine-binding protein
TTC0339	46198647	323289	323714	-	141	maoC	COG2030	Acyl dehydratase	(R)-specific enoyl-CoA hydratase/maoC family protein
TTC0340	46198648	323711	324442	-	243		COG0596	Predicted hydrolases or acyltransferases (alpha/beta hydrolase superfamily)	putative hydrolase
TTC0341	46198649	324435	325208	-	257		COG0596	Predicted hydrolases or acyltransferases (alpha/beta hydrolase superfamily)	putative hydrolase
TTC0342	46198650	325195	326673	-	492		COG0318	Acyl-CoA synthetases (AMP-forming)/AMP-acid ligases II	acyl-CoA ligase
TTC0343	46198651	326666	327673	-	335		COG0332	3-oxoacyl-[acyl-carrier-protein] synthase III	3-oxoacyl-[acyl-carrier-protein] synthase III
TTC0344	46198652	327743	330331	+	862		COG2909	ATP-dependent transcriptional regulator	hypothetical protein
TTC0345	46198653	330328	332535	-	735		COG0341/COG0342/	Preprotein translocase subunit SecF /Preprotein translocase subunit SecD /
TTC0346	46198654	332623	332901	-	92		no		hypothetical protein
TTC0347	46198655	332906	334621	-	571		COG0532	Translation initiation factor 2 (IF-2; GTPase)	bacterial protein translation initiation factor 2
TTC0348	46198656	334590	334865	-	91		COG2740	Predicted nucleic-acid-binding protein implicated in transcription termination	hypothetical conserved protein
TTC0349	46198657	334862	336025	-	387		COG0195	Transcription elongation factor	N utilization substance protein A
TTC0350	46198658	336042	336515	-	157		COG0779	Uncharacterized protein conserved in bacteria	hypothetical cytosolic protein
TTC0351	46198659	337073	338239	+	388		COG1388/COG0739/	FOG: LysM repeat /Membrane proteins related to metalloendopeptidases /
TTC0352	46198660	338373	339254	+	293		COG0214	Pyridoxine biosynthesis enzyme	pyridoxine biosynthesis protein
TTC0353	46198661	339235	339606	+	123	smtB	COG0640	Predicted transcriptional regulators	transcriptional repressor smtB
TTC0354	46198662	339638	341689	+	683		COG2217	Cation transport ATPase	cation-transporting ATPase
TTC0355	46198663	341822	342397	+	191		COG0311	Predicted glutamine amidotransferase involved in pyridoxine biosynthesis	pyridoxine biosynthesis amidotransferase
TTC0356	46198664	342469	343785	-	438		COG0017	Aspartyl/asparaginyl-tRNA synthetases	asparaginyl-tRNA synthetase
TTC0357	46198665	343849	344664	-	271		COG0561	Predicted hydrolases of the HAD superfamily	hydrolase (HAD superfamily)
TTC0358	46198666	344679	345572	-	297	phzF	COG0384	Predicted epimerase, PhzC/PhzF homolog	phenazine biosynthesis protein phzF
TTC0359	46198667	345569	347311	-	580		COG0173	Aspartyl-tRNA synthetase	aspartyl-tRNA synthetase
TTC0360	46198668	347336	348601	-	421		COG0124	Histidyl-tRNA synthetase	histidyl-tRNA synthetase
TTC0361	46198669	348646	348963	+	105		no		hypothetical protein
TTC0362	46198670	349010	349606	+	198		no		hypothetical protein
TTC0363	46198671	349418	350437	-	339		COG3842	ABC-type spermidine/putrescine transport systems, ATPase components	ABC transporter ATP-binding protein
TTC0364	46198672	350407	351081	-	224	modB	COG4149	ABC-type molybdate transport system, permease component	molybdenum transport system permease protein modB
TTC0365	46198673	351081	351950	-	289		COG0725	ABC-type molybdate transport system, periplasmic component	molybdate-binding protein
TTC0366	46198674	352109	352726	-	205		COG1573	Uracil-DNA glycosylase	uracil-DNA glycosylase
TTC0367	46198675	352723	353091	-	122		no		hypothetical conserved protein
TTC0368	46198676	353171	354235	+	354		no		hypothetical protein
TTC0369	46198677	354236	354802	+	188		no		hypothetical conserved protein
TTC0370	46198678	354833	356071	+	412		COG0141	Histidinol dehydrogenase	Histidinol dehydrogenase
TTC0371	46198679	356068	356865	+	265		COG0614	ABC-type Fe3+-hydroxamate transport system, periplasmic component	iron(III) dicitrate-binding protein
TTC0372	46198680	356874	358250	+	458		COG1404	Subtilisin-like serine proteases	serine protease
TTC0373	46198681	358286	359431	+	381		COG1316	Transcriptional regulator	membrane-bound protein lytR
TTC0374	46198682	359748	362456	-	902		COG1048	Aconitase A	aconitate hydratase
TTC0375	46198683	362562	362915	-	117		COG0599	Uncharacterized homolog of gamma-carboxymuconolactone decarboxylase subunit	hypothetical conserved protein
TTC0376	46198684	362920	363666	-	248		COG0596	Predicted hydrolases or acyltransferases (alpha/beta hydrolase superfamily)	carboxymethylenebutenolidase-related protein
TTC0377	46198685	363663	366962	-	1099		COG0841	Cation/multidrug efflux pump	acriflavin resistance protein B
TTC0378	46198686	366959	368137	-	392		COG0845	Membrane-fusion protein	hypothetical membrane spanning protein
TTC0379	46198687	368141	369112	-	323		COG1538	Outer membrane protein	hypothetical protein
TTC0380	46198688	369109	370374	-	421		COG1538	Outer membrane protein	hypothetical protein
TTC0381	46198689	370367	370801	-	144	marR	COG1846	Transcriptional regulators	transcriptional regulator, marR family
TTC0382	46198690	370960	372300	+	446		COG1253	Hemolysins and related proteins containing CBS domains	probable hemolysin-related protein/CBS domain containing protein
TTC0383	46198691	372281	372655	+	124		COG0295	Cytidine deaminase	cytidine deaminase
TTC0384	46198692	372652	373326	-	224		no		hypothetical protein
TTC0385	46198693	373314	374165	-	283		COG0329	Dihydrodipicolinate synthase/N-acetylneuraminate lyase	dihydrodipicolinate synthase
TTC0386	46198694	374162	376087	-	641		no		hypothetical protein
TTC0387	46198695	376105	376767	+	220		COG1760	L-serine deaminase	L-serine dehydratase
TTC0388	46198696	376813	377787	-	324		COG0642	Signal transduction histidine kinase	sensory transduction protein kinase
TTC0389	46198697	377771	379603	-	610	lepA	COG0481	Membrane GTPase LepA	GTP-binding protein lepA
TTC0390	46198698	379993	380847	+	284		COG0614	ABC-type Fe3+-hydroxamate transport system, periplasmic component	iron(III) dicitrate-binding protein
TTC0391	46198699	380844	381872	+	342	fecD	COG0609	ABC-type Fe3+-siderophore transport system, permease component	iron(III) dicitrate transport system permease protein fecD
TTC0392	46198700	381859	382611	+	250	fecE	COG1120	ABC-type cobalamin/Fe3+-siderophores transport systems, ATPase components	iron(III) dicitrate transport ATP-binding protein fecE
TTC0393	46198701	382592	382924	+	110		no		hypothetical protein
TTC0394	46198702	382964	383701	+	245		COG1028	Dehydrogenases with different specificities (related to short-chain alcohol dehydrogenases)	3-oxoacyl-[acyl-carrier protein] reductase
TTC0395	46198703	383809	384084	+	91		no		hypothetical protein
TTC0396	46198704	384084	385250	+	388		COG1680	Beta-lactamase class C and other penicillin binding proteins	putative exported protein
TTC0397	46198705	385232	386254	-	340		COG2008	Threonine aldolase	L-allo-threonine aldolase
TTC0398	46198706	386259	386918	-	219		COG1321	Mn-dependent transcriptional regulator	transcriptional repressor
TTC0399	46198707	387007	387153	-	48		no		hypothetical protein
TTC0400	46198708	387591	388313	-	240		no		hypothetical protein
TTC0401	46198709	388323	388832	-	169		no		hypothetical protein
TTC0402	46198710	389315	390418	+	367		COG2199	FOG: GGDEF domain	hypothetical conserved protein
TTC0403	46198711	390421	391995	+	524		COG0405	Gamma-glutamyltransferase	gamma-glutamyltranspeptidase
TTC0404	46198712	392005	393198	+	397		COG2367	Beta-lactamase class A	putative beta-lactamase
TTC0405	46198713	393195	393908	-	237		no		hypothetical protein
TTC0406	46198714	393961	394872	-	303		COG1801	Uncharacterized conserved protein	hypothetical conserved protein
TTC0407	46198715	394882	396024	-	380		COG2021	Homoserine acetyltransferase	homoserine O-acetyltransferase
TTC0408	46198716	396021	397286	-	421		COG2873	O-acetylhomoserine sulfhydrylase	O-acetyl-L-(homo)serine sulfhydrylase
TTC0409	46198717	397619	398029	-	136	sufE	COG2166	SufE protein probably involved in Fe-S center assembly	sufE protein
TTC0410	46198718	398039	398743	-	234		COG1028	Dehydrogenases with different specificities (related to short-chain alcohol dehydrogenases)	short chain dehydrogenase/reductase
TTC0411	46198719	398745	399836	-	363		COG1063	Threonine dehydrogenase and related Zn-dependent dehydrogenases	dehydrogenase family protein (alcohol)
TTC0412	46198720	399833	400894	-	353		COG0235	Ribulose-5-phosphate 4-epimerase and related epimerases and aldolases	L-ribulose-phosphate 4-epimerase
TTC0413	46198721	400940	401932	+	330		COG3191	L-aminopeptidase/D-esterase	endo-type 6-aminohexanoate oligomer hydrolase
TTC0414	46198722	402015	403100	+	361		COG4663	TRAP-type mannitol/chloroaromatic compound transport system, periplasmic component	mannitol-binding protein
TTC0415	46198723	403105	403617	+	170		COG4665	TRAP-type mannitol/chloroaromatic compound transport system, small permease component	tripartite transporter, small subunit
TTC0416	46198724	403607	404920	+	437		COG4664	TRAP-type mannitol/chloroaromatic compound transport system, large permease component	tripartite transporter, large subunit
TTC0417	46198725	404917	405918	-	333		COG0265	Trypsin-like serine proteases, typically periplasmic, contain C-terminal PDZ domain	protease Do
TTC0418	46198726	405923	408310	-	795		COG0466	ATP-dependent Lon protease, bacterial type	ATP-dependent protease La
TTC0419	46198727	408369	409118	-	249		COG0600	ABC-type nitrate/sulfonate/bicarbonate transport system, permease component	ABC transporter permease protein
TTC0420	46198728	409103	409849	-	248		COG1116	ABC-type nitrate/sulfonate/bicarbonate transport system, ATPase component	ABC transporter ATP-binding protein (taurine)
TTC0421	46198729	409842	410831	-	329		COG0715	ABC-type nitrate/sulfonate/bicarbonate transport systems, periplasmic components	ABC transporter substrate-binding protein (taurine)
TTC0422	46198730	410864	412924	-	686		COG1956/COG2199/COG2200	GAF domain-containing protein /FOG: GGDEF domain /FOG: EAL domain
TTC0423	46198731	412991	413527	-	178		no		hypothetical protein
TTC0424	46198732	413537	414577	+	346		COG0167	Dihydroorotate dehydrogenase	dihydroorotate dehydrogenase
TTC0425	46198733	414633	415112	-	159		COG4636	Uncharacterized protein conserved in cyanobacteria	hypothetical conserved protein
TTC0426	46198734	415117	416397	-	426		COG0044	Dihydroorotase and related cyclic amidohydrolases	dihydroorotase
TTC0427	46198735	416394	417302	-	302		COG0540	Aspartate carbamoyltransferase, catalytic chain	aspartate carbamoyltransferase
TTC0428	46198736	417299	417844	-	181	pyrR	COG2065	Pyrimidine operon attenuation protein/uracil phosphoribosyltransferase	uracil phosphoribosyltransferase/pyrimidine operon regulatory protein pyrR
TTC0429	46198737	418045	418374	-	109		no		hypothetical membrane spanning protein
TTC0430	46198738	418439	419176	-	245		COG0730	Predicted permeases	putative permease
TTC0431	46198739	419182	420198	-	338		COG1052	Lactate dehydrogenase and related dehydrogenases	glycerate dehydrogenase/glyoxylate reductase
TTC0432	46198740	420140	421450	-	436	pmbA	COG0312	Predicted Zn-dependent proteases and their inactivated homologs	pmbA protein
TTC0433	46198741	421447	422841	-	464	tldD	COG0312	Predicted Zn-dependent proteases and their inactivated homologs	tldD protein
TTC0434	46198742	422873	423751	-	292		COG1466	DNA polymerase III, delta subunit	hypothetical cytosolic protein
TTC0435	46198743	423786	424943	-	385		COG1960	Acyl-CoA dehydrogenases	glutaryl-CoA dehydrogenase
TTC0436	46198744	424953	425570	-	205		COG0454	Histone acetyltransferase HPA2 and related acetyltransferases	acetyltransferase
TTC0437	46198745	425613	426695	+	360		COG2120	Uncharacterized proteins, LmbE homologs	hypothetical membrane associated protein
TTC0438	46198746	426639	427172	-	177		COG1386	Predicted transcriptional regulator containing the HTH domain	hypothetical cytosolic protein
TTC0439	46198747	427176	427763	-	195		COG0009	Putative translation factor (SUA5)	sua5 protein
TTC0440	46198748	427657	428982	+	441	pilC	COG1459	Type II secretory pathway, component PulF	pili assembly protein pilC
TTC0441	46198749	428957	429409	-	150		COG2947	Uncharacterized conserved protein	hypothetical conserved protein
TTC0442	46198750	429478	429945	+	155		no		hypothetical protein
TTC0443	46198751	429960	431315	+	451		COG0277	FAD/FMN-containing dehydrogenases	(S)-2-hydroxy-acid oxidase chain D
TTC0444	46198752	431544	432491	+	315		COG3385	FOG: Transposase and inactivated derivatives	hypothetical conserved protein
TTC0445	46198753	432592	434178	-	528		no		hypothetical protein
TTC0446	46198754	434311	435000	+	229		COG2199	FOG: GGDEF domain	putative response regulator
TTC0447	46198755	434584	436065	-	493		COG0287	Prephenate dehydrogenase	prephenate dehydrogenase
TTC0448	46198756	436062	437096	-	344		COG2876	3-deoxy-D-arabino-heptulosonate 7-phosphate (DAHP) synthase	phospho-2-dehydro-3-deoxyheptonate aldolase
TTC0449	46198757	437237	438010	-	257		COG2514	Predicted ring-cleavage extradiol dioxygenase	probable lactoylglutathione lyase
TTC0450	46198758	438010	438546	-	178	yceI	COG2353	Uncharacterized conserved protein	protein yceI
TTC0451	46198759	438612	439427	-	271		COG1427	Predicted periplasmic solute-binding protein	hypothetical cytosolic protein
TTC0452	46198760	439424	440542	-	372		COG1060	Thiamine biosynthesis enzyme ThiH and related uncharacterized enzymes	biotin synthase/thiamine biosynthesis enzyme
TTC0453	46198761	440553	441239	-	228		no		hypothetical protein
TTC0454	46198762	441218	441658	-	146		COG2862	Predicted membrane protein	hypothetical membrane spanning protein
TTC0455	46198763	441668	442750	-	360		COG1609	Transcriptional regulators	transcriptional repressor
TTC0456	46198764	442795	443328	+	177		COG0344	Predicted membrane protein	hypothetical membrane spanning protein
TTC0457	46198765	443338	444132	+	264		COG0179	2-keto-4-pentenoate hydratase/2-oxohepta-3-ene-1,7-dioic acid hydratase (catechol pathway)	fumarylacetoacetate hydrolase family protein
TTC0458	46198766	444126	445025	+	299		COG0491	Zn-dependent hydrolases, including glyoxylases	metallo-beta-lactamase protein
TTC0459	46198767	445059	445913	+	284		COG0299	Folate-dependent phosphoribosylglycinamide formyltransferase PurN	phosphoribosylglycinamide formyltransferase
TTC0460	46198768	445778	447163	+	461		COG0151	Phosphoribosylamine-glycine ligase	phosphoribosylamine-glycine ligase
TTC0461	46198769	447153	449027	-	624		COG2202/COG0847/	FOG: PAS/PAC domain /DNA polymerase III, epsilon subunit and related 3'-5' exonucleases /
TTC0462	46198770	449024	449386	-	120		COG0745	Response regulators consisting of a CheY-like receiver domain and a winged-helix DNA-binding domain	transcriptional regulator
TTC0463	46198771	449358	451859	-	833		COG0591/COG0642/	Na+/proline symporter /Signal transduction histidine kinase /
TTC0464	46198772	451856	452032	-	58		no		hypothetical protein
TTC0465	46198773	452029	453786	-	585		COG2905	Predicted signal-transduction protein containing cAMP-binding and CBS domains	cyclic nucleotide binding protein/2 cbs domains
TTC0466	46198774	453758	454111	-	117		no		hypothetical protein
TTC0467	46198775	454166	455839	-	557		COG4147	Predicted symporter	sodium/proline symporter
TTC0468	46198776	455849	456106	-	85		COG4327	Predicted membrane protein	RNA polymerase sigma-32 factor
TTC0469	46198777	456396	457130	-	244	yebC	COG0217	Uncharacterized conserved protein	protein yebC
TTC0470	46198778	457139	458647	-	502	kefC	COG0475/COG1246/	Kef-type K+ transport systems, membrane components /N-acetylglutamate synthase and related acetyltransferases /
TTC0471	46198779	458690	459325	-	211	dsbA	COG1651	Protein-disulfide isomerase	thiol:disulfide interchange protein dsbA
TTC0472	46198780	459456	460400	-	314		COG0421	Spermidine synthase	spermine synthase
TTC0473	46198781	460412	460813	-	133		COG1586	S-adenosylmethionine decarboxylase	S-adenosylmethionine decarboxylase proenzyme
TTC0474	46198782	460856	463459	-	867	ftsK	COG1674	DNA segregation ATPase FtsK/SpoIIIE and related proteins	cell division protein ftsK
TTC0475	46198783	463500	463991	-	163	ompH	COG2825	Outer membrane protein	putative cationic outer membrane protein ompH
TTC0476	46198784	464089	464535	+	148		no		hypothetical protein
TTC0477	46198785	464624	465256	+	210	acuB	COG0517	FOG: CBS domain	acetoin utilization acuB protein
TTC0478	46198786	465264	466883	-	539		no		hypothetical protein
TTC0479	46198787	467136	469583	+	815		COG0618/COG0517/COG0617	Exopolyphosphatase-related proteins /FOG: CBS domain /tRNA nucleotidyltransferase/poly(A) polymerase
TTC0480	46198788	469558	470163	+	201		COG1994	Zn-dependent proteases	membrane metalloprotease
TTC0481	46198789	470160	470819	+	219		COG1994	Zn-dependent proteases	membrane metalloprotease
TTC0482	46198790	470956	471768	-	270		COG0648	Endonuclease IV	endonuclease IV
TTC0483	46198791	471794	472546	-	250		COG0730	Predicted permeases	putative permease
TTC0484	46198792	472548	473204	-	218		COG0607	Rhodanese-related sulfurtransferase	putative transferase/hydrolase
TTC0485	46198793	473262	474698	-	478		COG0491/COG0607/	Zn-dependent hydrolases, including glyoxylases /Rhodanese-related sulfurtransferase /
TTC0486	46198794	474868	475557	+	229		COG0526	Thiol-disulfide isomerase and thioredoxins	glutaredoxin-like protein
TTC0487	46198795	475559	475972	+	137		COG0607	Rhodanese-related sulfurtransferase	putative transferase/hydrolase
TTC0488	46198796	475972	476763	+	263	tlpA	COG0526	Thiol-disulfide isomerase and thioredoxins	thiol:disulfide interchange protein tlpA
TTC0489	46198797	476760	478130	-	456		COG2719	Uncharacterized conserved protein	stage V sporulation protein R
TTC0490	46198798	478132	479187	-	351		COG2718	Uncharacterized conserved protein	glycosyltransferase
TTC0491	46198799	479189	481195	-	668	prkA	COG2766	Putative Ser protein kinase	prkA protein
TTC0492	46198800	481307	481855	-	182		COG1266	Predicted metal-dependent membrane protease	hypothetical protein
TTC0493	46198801	481852	482130	-	92	asnC	COG1522	Transcriptional regulators	transcriptional regulatory protein, asnC family
TTC0494	46198802	482127	482873	-	248		COG0491	Zn-dependent hydrolases, including glyoxylases	putative Zn-dependent hydrolase (beta-lactamase superfamily)
TTC0495	46198803	482889	483575	-	228		COG1768	Predicted phosphohydrolase	phosphohydrolase
TTC0496	46198804	483593	484021	+	142	recX	COG2137	Uncharacterized protein conserved in bacteria	regulatory protein recX
TTC0497	46198805	484025	484468	+	147		COG2867	Oligoketide cyclase/lipid transport protein	hypothetical conserved protein
TTC0498	46198806	484551	484823	+	90		COG2359	Uncharacterized protein conserved in bacteria	stage V sporulation protein S
TTC0499	46198807	484820	486016	+	398		COG0144	tRNA and rRNA cytosine-C5-methylases	16S rRNA m(5)C 967 methyltransferase
TTC0500	46198808	486013	486798	+	261		COG0345	Pyrroline-5-carboxylate reductase	pyrroline-5-carboxylate reductase
TTC0501	46198809	486899	487432	+	177		no		hypothetical protein
TTC0502	46198810	487419	488048	-	209		COG0463	Glycosyltransferases involved in cell wall biogenesis	glycosyltransferase
TTC0503	46198811	488050	489117	-	355		COG0750	Predicted membrane-associated Zn-dependent proteases 1	membrane metalloprotease
TTC0504	46198812	489057	490160	-	367		COG0743	1-deoxy-D-xylulose 5-phosphate reductoisomerase	1-deoxy-D-xylulose 5-phosphate reductoisomerase
TTC0505	46198813	490157	490981	-	274		COG0575	CDP-diglyceride synthetase	phosphatidate cytidylyltransferase
TTC0506	46198814	491021	491578	-	185		COG0233	Ribosome recycling factor	ribosome recycling factor (rrf)
TTC0507	46198815	491591	492292	-	233		COG0528	Uridylate kinase	uridylate kinase
TTC0508	46198816	492349	492939	-	196		COG0264	Translation elongation factor Ts	protein translation elongation factor Ts (EF-Ts)
TTC0509	46198817	492936	493706	-	256		COG0052	Ribosomal protein S2	SSU ribosomal protein S2P
TTC0510	46198818	494002	495300	-	432		COG0160	4-aminobutyrate aminotransferase and related aminotransferases	4-aminobutyrate aminotransferase
TTC0511	46198819	495418	495966	-	182	mutT	COG0494	NTP pyrophosphohydrolases including oxidative damage repair enzymes	phosphohydrolase (mutT/nudix family protein)
TTC0512	46198820	495963	496349	-	128		COG1610	Uncharacterized conserved protein	hypothetical protein
TTC0513	46198821	496411	498003	+	530		COG1012	NAD-dependent aldehyde dehydrogenases	aldehyde dehydrogenase
TTC0514	46198822	498053	498421	-	122		COG4401	Chorismate mutase	chorismate mutase
TTC0515	46198823	498446	499156	+	236	lmbE	COG2120	Uncharacterized proteins, LmbE homologs	lmbE-related protein
TTC0516	46198824	499032	500324	-	430		COG0038	Chloride channel protein EriC	hypothetical membrane spanning protein
TTC0517	46198825	500324	501433	-	369		COG0402	Cytosine deaminase and related metal-dependent hydrolases	probable chlorohydrolase
TTC0518	46198826	501414	502196	-	260		COG3375	Uncharacterized conserved protein	chorismate synthase
TTC0519	46198827	502169	503278	-	369		COG4948	L-alanine-DL-glutamate epimerase and related enzymes of enolase superfamily	N-acylamino acid racemase
TTC0520	46198828	503269	504534	-	421		COG0172	Seryl-tRNA synthetase	seryl-tRNA synthetase
TTC0521	46198829	504537	504815	-	92		COG0721	Asp-tRNAAsn/Glu-tRNAGln amidotransferase C subunit	glutamyl-tRNA(Gln) amidotransferase subunit C
TTC0522	46198830	504817	505560	-	247		COG1811	Uncharacterized membrane protein, possible Na+ channel or pump	hypothetical membrane spanning protein
TTC0523	46198831	505582	506235	+	217		COG4121	Uncharacterized conserved protein	methyltransferase
TTC0524	46198832	506132	507325	-	397		COG0726	Predicted xylanase/chitin deacetylase	hypothetical conserved protein
TTC0525	46198833	507325	508497	-	390		COG0477	Permeases of the major facilitator superfamily	hypothetical protein
TTC0526	46198834	508512	509195	+	227		COG0463	Glycosyltransferases involved in cell wall biogenesis	glycosyltransferase
TTC0527	46198835	509134	510345	-	403		COG0438	Glycosyltransferase	glycosyltransferase
TTC0528	46198836	510356	511228	-	290	rfbF	COG1216	Predicted glycosyltransferases	dTDP-rhamnosyl transferase rfbF
TTC0529	46198837	511221	512339	-	372		COG0562	UDP-galactopyranose mutase	UDP-galactopyranose mutase
TTC0530	46198838	512336	513385	-	349	rfaG	COG0438	Glycosyltransferase	lipopolysaccharide core biosynthesis protein rfaG
TTC0531	46198839	513382	513960	-	192		COG2039	Pyrrolidone-carboxylate peptidase (N-terminal pyroglutamyl peptidase)	pyrrolidone-carboxylate peptidase
TTC0532	46198840	513916	514848	+	310	degV	COG1307	Uncharacterized protein conserved in bacteria	degV protein
TTC0533	46198841	514876	517812	+	978		COG1197	Transcription-repair coupling factor (superfamily II helicase)	transcription-repair coupling factor
TTC0534	46198842	517992	520307	+	771		COG1250/COG1024/	3-hydroxyacyl-CoA dehydrogenase /Enoyl-CoA hydratase/carnithine racemase /
TTC0535	46198843	520318	521511	+	397		COG0183	Acetyl-CoA acetyltransferase	3-ketoacyl-CoA thiolase
TTC0536	46198844	521523	523256	+	577		COG1960	Acyl-CoA dehydrogenases	acyl-CoA dehydrogenase
TTC0537	46198845	523312	524754	-	480		COG0215	Cysteinyl-tRNA synthetase	cysteinyl-tRNA synthetase
TTC0538	46198846	524791	525816	+	341		COG1281	Disulfide bond chaperones of the HSP33 family	33 kDa chaperonin
TTC0539	46198847	525895	526308	+	137		COG0589	Universal stress protein UspA and related nucleotide-binding proteins	hypothetical conserved protein
TTC0540	46198848	526489	527175	+	228		COG2738	Predicted Zn-dependent protease	hypothetical membrane spanning protein
TTC0541	46198849	527176	527424	+	82		COG3809	Uncharacterized protein conserved in bacteria	hypothetical conserved protein
TTC0542	46198850	527471	527797	-	108		COG1694	Predicted pyrophosphatase	hypothetical cytosolic protein
TTC0543	46198851	527787	530813	-	1008		COG1196	Chromosome segregation ATPases	chromosome partition protein smc
TTC0544	46198852	530810	531307	-	165		no		hypothetical protein
TTC0545	46198853	531304	532458	-	384		COG0860	N-acetylmuramoyl-L-alanine amidase	hypothetical conserved protein
TTC0546	46198854	532455	532889	-	144	ssrA	COG0691	tmRNA-binding protein	ssrA-binding protein
TTC0547	46198855	532891	533598	-	235		COG0388	Predicted amidohydrolase	hypothetical conserved protein
TTC0548	46198856	533598	534170	-	190	bioY	COG1268	Uncharacterized conserved protein	probable bioY protein
TTC0549	46198857	534315	535310	+	331		COG0057	Glyceraldehyde-3-phosphate dehydrogenase/erythrose-4-phosphate dehydrogenase	glyceraldehyde 3-phosphate dehydrogenase
TTC0550	46198858	535311	536483	+	390		COG0126	3-phosphoglycerate kinase	phosphoglycerate kinase
TTC0551	46198859	536529	536816	+	95		COG0858	Ribosome-binding factor A	hypothetical conserved protein
TTC0552	46198860	536795	537193	+	132		COG0824	Predicted thioesterase	esterase
TTC0553	46198861	537203	538447	+	414		COG4992	Ornithine/acetylornithine aminotransferase	ornithine aminotransferase
TTC0554	46198862	538449	540683	+	744		COG0557	Exoribonuclease R	exoribonuclease II
TTC0555	46198863	541503	542615	-	370		COG1355	Predicted dioxygenase	hypothetical conserved protein
TTC0556	46198864	542569	543873	-	434		COG0617	tRNA nucleotidyltransferase/poly(A) polymerase	poly(A) polymerase/tRNA nucleotidyl transferase
TTC0557	46198865	543865	544476	+	203		COG0237	Dephospho-CoA kinase	dephospho-CoA kinase
TTC0558	46198866	544445	544948	-	167		COG0344	Predicted membrane protein	hypothetical protein
TTC0559	46198867	545110	545667	+	185		COG0742	N6-adenine-specific methylase	methyltransferase
TTC0560	46198868	545668	546150	+	160		COG0669	Phosphopantetheine adenylyltransferase	phosphopantetheine adenylyltransferase
TTC0561	46198869	546152	547651	+	499		COG0138	AICAR transformylase/IMP cyclohydrolase PurH (only IMP cyclohydrolase domain in Aful)	phosphoribosylaminoimidazolecarboxamide formyltransferase/IMP cyclohydrolase
TTC0562	46198870	547710	549011	-	433	thdF	COG0486	Predicted GTPase	thiophene and furan oxidation protein thdF
TTC0563	46198871	548995	550206	-	403		COG0025	NhaP-type Na+/H+ and K+/H+ antiporters	Na(+)/H(+) antiporter
TTC0564	46198872	550219	551502	-	427		COG0001	Glutamate-1-semialdehyde aminotransferase	glutamate-1-semialdehyde 2,1-aminomutase
TTC0565	46198873	551542	551859	+	105		COG2076	Membrane transporters of cations and cationic drugs	quaternary ammonium compound-resistance protein
TTC0566	46198874	551856	552491	-	211		COG0517	FOG: CBS domain	hypothetical protein
TTC0567	46198875	552648	553121	-	157		COG4636	Uncharacterized protein conserved in cyanobacteria	hypothetical cytosolic protein
TTC0568	46198876	553195	554175	-	326		COG0022	Pyruvate/2-oxoglutarate dehydrogenase complex, dehydrogenase (E1) component, eukaryotic type, beta subunit	pyruvate dehydrogenase E1 component beta subunit
TTC0569	46198877	554175	555203	-	342		COG1071	Pyruvate/2-oxoglutarate dehydrogenase complex, dehydrogenase (E1) component, eukaryotic type, alpha subunit	pyruvate decarboxylase alpha subunit-like protein
TTC0570	46198878	555184	555828	-	214		COG0436	Aspartate/tyrosine/aromatic aminotransferase	hypothetical conserved protein
TTC0571	46198879	555835	556350	+	171		COG3415	Transposase and inactivated derivatives	probable transposase
TTC0572	46198880	556245	556868	+	207		COG3335	Transposase and inactivated derivatives	probable transposase
TTC0573	46198881	557408	558319	-	303		COG1131	ABC-type multidrug transport system, ATPase component	ABC transporter ATP-binding protein
TTC0574	46198882	558319	559080	-	253		COG0842	ABC-type multidrug transport system, permease component	hypothetical conserved protein
TTC0575	46198883	559086	559838	-	250		COG0842	ABC-type multidrug transport system, permease component	hypothetical conserved protein
TTC0576	46198884	560079	561038	-	319		no		hypothetical protein
TTC0577	46198885	561059	561682	-	207		COG3335	Transposase and inactivated derivatives	probable transposase
TTC0578	46198886	561577	562092	-	171		COG3415	Transposase and inactivated derivatives	probable transposase
TTC0579	46198887	562391	563854	-	487		no		hypothetical conserved protein
TTC0580	46198888	563895	564038	+	47		no		hypothetical protein
TTC0581	46198889	564035	564787	-	250		COG0149	Triosephosphate isomerase	triosephosphate isomerase
TTC0582	46198890	564796	565833	-	345		COG3239	Fatty acid desaturase	omega-(3) fatty acid desaturase
TTC0583	46198891	565907	566365	-	152		COG1490	D-Tyr-tRNAtyr deacylase	D-Tyr-tRNA deacylase
TTC0584	46198892	566369	567220	-	283	degV	COG1307	Uncharacterized protein conserved in bacteria	probable degV protein
TTC0585	46198893	567195	568037	-	280	degV	COG1307	Uncharacterized protein conserved in bacteria	degV protein
TTC0586	46198894	568124	569689	+	521		COG0111	Phosphoglycerate dehydrogenase and related dehydrogenases	D-3-phosphoglycerate dehydrogenase
TTC0587	46198895	569809	570243	+	144		COG1510	Predicted transcriptional regulators	hypothetical conserved protein
TTC0588	46198896	570390	571565	+	391		no		mannosyl-3-phosphogylcerate synthase
TTC0589	46198897	571562	572341	+	259		COG3769	Predicted hydrolase (HAD superfamily)	mannosyl-3-phosphoglycerate phosphatase
TTC0590	46198898	572313	573809	-	498		COG2508	Regulator of polyketide synthase expression	hypothetical conserved protein
TTC0591	46198899	573834	574733	+	299		COG0329	Dihydrodipicolinate synthase/N-acetylneuraminate lyase	dihydrodipicolinate synthase
TTC0592	46198900	574730	575470	+	246		COG0179	2-keto-4-pentenoate hydratase/2-oxohepta-3-ene-1,7-dioic acid hydratase (catechol pathway)	2-hydroxyhepta-2,4-diene-1,7-dioate isomerase/5-carboxymethyl-2-oxo-hex-3-ene-1,7-dioate decarboxylase
TTC0593	46198901	575467	577014	+	515		COG1012	NAD-dependent aldehyde dehydrogenases	5-carboxymethyl-2-hydroxymuconate semialdehyde dehydrogenase
TTC0594	46198902	577027	578472	+	481		COG2368	Aromatic ring hydroxylase	4-hydroxyphenylacetate 3-monooxygenase
TTC0595	46198903	578469	578918	+	149		COG1853	Conserved protein/domain typically associated with flavoprotein oxygenases, DIM6/NTAB family	probable oxidoreductase
TTC0596	46198904	578906	579865	+	319		COG0346	Lactoylglutathione lyase and related lyases	homoprotocatechuate 2,3-dioxygenase
TTC0597	46198905	579963	581135	+	390		COG0683	ABC-type branched-chain amino acid transport systems, periplasmic component	leucine-, isoleucine-, valine-, threonine-, and alanine-binding protein
TTC0598	46198906	581139	582116	+	325	livH	COG0559	Branched-chain amino acid ABC-type transport system, permease components	branched-chain amino acid transport system permease protein livH
TTC0599	46198907	582113	583870	+	585	livM	COG4177/COG0411/	ABC-type branched-chain amino acid transport system, permease component /ABC-type branched-chain amino acid transport systems, ATPase component /
TTC0600	46198908	583867	584598	+	243	livF	COG0410	ABC-type branched-chain amino acid transport systems, ATPase component	branched-chain amino acid transport ATP-binding protein livF
TTC0601	46198909	584595	585005	+	136		COG2050	Uncharacterized protein, possibly involved in aromatic compounds catabolism	probable phenylacetic acid degradation protein
TTC0602	46198910	584959	586296	+	445		COG1541	Coenzyme F390 synthetase	phenylacetyl-CoA ligase
TTC0603	46198911	586299	586724	+	141		COG5496	Predicted thioesterase	hypothetical conserved protein
TTC0604	46198912	586768	588774	-	668	paaZ	COG1012/COG2030/	NAD-dependent aldehyde dehydrogenases /Acyl dehydratase /
TTC0605	46198913	588789	589301	-	170	paaD	COG2151	Predicted metal-sulfur cluster biosynthetic enzyme	phenylacetic acid degradation protein paaD
TTC0606	46198914	589238	589984	-	248	paaC	COG3396	Uncharacterized conserved protein	phenylacetic acid degradation protein paaC
TTC0607	46198915	589977	590504	-	175	paaB	COG3460	Uncharacterized enzyme of phenylacetate metabolism	phenylacetic acid degradation protein paaB
TTC0608	46198916	590514	591485	-	323	paaA	COG3396	Uncharacterized conserved protein	phenylacetic acid degradation protein paaA
TTC0609	46198917	591472	592083	-	203	tetR	COG1309	Transcriptional regulator	transcriptional regulator, tetR family
TTC0610	46198918	592188	593129	-	313		COG4974	Site-specific recombinase XerD	DNA integration/recombination/invertion protein
TTC0611	46198919	593181	594227	-	348		COG3839	ABC-type sugar transport systems, ATPase components	sugar transport ATP-binding protein
TTC0612	46198920	594237	595034	-	265	malG	COG0395	ABC-type sugar transport system, permease component	maltose transport system permease protein malG
TTC0613	46198921	595031	595876	-	281		COG1175	ABC-type sugar transport systems, permease components	sugar ABC transporter, permease protein
TTC0614	46198922	595873	597120	-	415		COG1626	Neutral trehalase	hypothetical conserved protein
TTC0615	46198923	597148	598443	-	431		COG1653	ABC-type sugar transport system, periplasmic component	sugar-binding protein
TTC0616	46198924	598544	599635	-	363		COG1980	Archaeal fructose 1,6-bisphosphatase	dihydroorotate dehydrogenase
TTC0617	46198925	599727	600068	+	113		COG1733	Predicted transcriptional regulators	hypothetical cytosolic protein
TTC0618	46198926	600070	600474	-	134		COG2193	Bacterioferritin (cytochrome b1)	bacterioferritin
TTC0619	46198927	600562	602043	-	493		COG0029	Aspartate oxidase	probable L-aspartate oxidase protein
TTC0620	46198928	602043	602975	-	310		COG0379	Quinolinate synthase	quinolinate synthetase A
TTC0621	46198929	603028	603888	-	286		COG0157	Nicotinate-nucleotide pyrophosphorylase	nicotinate-nucleotide pyrophosphorylase [carboxylating]
TTC0622	46198930	603939	605867	+	642		COG1331	Highly conserved protein containing a thioredoxin domain	hypothetical conserved protein
TTC0623	46198931	605980	607185	+	401		COG0183	Acetyl-CoA acetyltransferase	beta-ketoadipyl CoA thiolase
TTC0624	46198932	607256	608740	-	494		COG2049/COG1984/	Allophanate hydrolase subunit 1 /Allophanate hydrolase subunit 2 /
TTC0625	46198933	608745	610613	-	622		COG0477	Permeases of the major facilitator superfamily	multidrug resistance protein B
TTC0626	46198934	610610	611026	-	138	marR	COG1846	Transcriptional regulators	probable transcriptional regulator, marR family
TTC0627	46198935	611114	613345	+	743		COG1956/COG1956/COG2199	GAF domain-containing protein /GAF domain-containing protein /FOG: GGDEF domain
TTC0628	46198936	613433	613888	+	151		COG2203	FOG: GAF domain	hypothetical conserved protein
TTC0629	46198937	613936	616659	+	907		COG2202/COG2203/COG3437	FOG: PAS/PAC domain /FOG: GAF domain /Response regulator containing a CheY-like receiver domain and an HD-GYP domain
TTC0630	46198938	616656	617579	-	307		COG0524	Sugar kinases, ribokinase family	putative fructokinase
TTC0631	46198939	617578	618585	+	335	attH	COG5621	Predicted secreted hydrolase	attH protein
TTC0632	46198940	618648	619241	+	197		no		hypothetical protein
TTC0633	46198941	619238	620206	+	322		COG3437	Response regulator containing a CheY-like receiver domain and an HD-GYP domain	two-component response regulator
TTC0634	46198942	620174	621601	-	475		COG1012	NAD-dependent aldehyde dehydrogenases	succinate-semialdehyde dehydrogenase
TTC0635	46198943	621649	622146	-	165		COG2062	Phosphohistidine phosphatase SixA	hypothetical conserved protein
TTC0636	46198944	622153	623682	-	509		COG0248	Exopolyphosphatase	exopolyphosphatase
TTC0637	46198945	623677	625503	+	608		COG0855	Polyphosphate kinase	polyphosphate kinase
TTC0638	46198946	625498	628071	-	857		COG0210	Superfamily I DNA and RNA helicases	probable ATP-dependent DNA helicase
TTC0639	46198947	628068	630281	-	737		no		hypothetical protein
TTC0640	46198948	630329	630943	-	204		COG3295	Uncharacterized protein conserved in bacteria	hypothetical conserved protein
TTC0641	46198949	630921	631463	-	180		COG3656	Predicted periplasmic protein	hypothetical conserved protein
TTC0642	46198950	631476	632231	-	251		COG1477	Membrane-associated lipoprotein involved in thiamine biosynthesis	hypothetical conserved protein
TTC0643	46198951	632295	633017	+	240		COG0745	Response regulators consisting of a CheY-like receiver domain and a winged-helix DNA-binding domain	two-component response regulator
TTC0644	46198952	633007	634224	+	405		COG0642	Signal transduction histidine kinase	putative two-component system sensor kinase
TTC0645	46198953	634250	635506	+	418		COG1538	Outer membrane protein	hypothetical protein
TTC0646	46198954	635503	636528	+	341		COG1538	Outer membrane protein	hypothetical conserved protein
TTC0647	46198955	636528	637841	+	437		COG0845	Membrane-fusion protein	hypothetical conserved protein
TTC0648	46198956	637844	638530	+	228		COG1136	ABC-type antimicrobial peptide transport system, ATPase component	ABC transporter ATP-binding protein
TTC0649	46198957	638523	639782	+	419		COG0577	ABC-type antimicrobial peptide transport system, permease component	ABC transporter permease protein
TTC0650	46198958	640130	640396	+	88		no		probable transmembrane protein
TTC0651	46198959	640393	641187	+	264		no		hypothetical protein
TTC0652	46198960	641106	641828	+	240		COG2834	Outer membrane lipoprotein-sorting protein	hypothetical conserved protein
TTC0653	46198961	642216	642881	+	221		no		hypothetical protein
TTC0654	46198962	642892	643176	+	94		no		hypothetical protein
TTC0655	46198963	643180	643374	+	64		no		hypothetical protein
TTC0656	46198964	643361	644242	+	293		no		hypothetical conserved protein
TTC0657	46198965	644239	646023	+	594		no		hypothetical conserved protein
TTC0658	46198966	646020	646355	+	111		no		hypothetical protein
TTC0659	46198967	646665	647231	+	188		no		hypothetical protein
TTC0660	46198968	647197	647481	+	94		no		hypothetical protein
TTC0661	46198969	648791	649111	+	106		no		hypothetical protein
TTC0662	46198970	649127	649525	+	132		no		hypothetical protein
TTC0663	46198971	649568	651136	-	522		no		hypothetical protein
TTC0664	46198972	651303	651770	+	155		no		hypothetical conserved protein
TTC0665	46198973	651891	653066	+	391		COG0582	Integrase	transposase
TTC0666	46198974	653360	654217	+	285		COG2897	Rhodanese-related sulfurtransferase	thiosulfate sulfurtransferase
TTC0667	46198975	654220	655074	-	284		COG1760	L-serine deaminase	L-serine dehydratase
TTC0668	46198976	655109	655687	+	192		COG2197	Response regulator containing a CheY-like receiver domain and an HTH DNA-binding domain	two-component response regulator
TTC0669	46198977	655732	656172	-	146		COG0335	Ribosomal protein L19	LSU ribosomal protein L19P
TTC0670	46198978	656229	656948	-	239		COG0336	tRNA-(guanine-N1)-methyltransferase	tRNA (Guanine-N1)-methyltransferase
TTC0671	46198979	656948	657436	-	162	rimM	COG0806	RimM protein, required for 16S rRNA processing	16S rRNA processing protein rimM
TTC0672	46198980	657470	657688	-	72		COG1837	Predicted RNA-binding protein (contains KH domain)	RNA-binding protein
TTC0673	46198981	657747	658013	-	88		COG0228	Ribosomal protein S16	SSU ribosomal protein S16P
TTC0674	46198982	658018	659322	-	434		COG0541	Signal recognition particle GTPase	signal recognition particle protein ffh
TTC0675	46198983	659420	659893	-	157		COG2050	Uncharacterized protein, possibly involved in aromatic compounds catabolism	hypothetical conserved protein
TTC0676	46198984	659890	660318	-	142		COG2185	Methylmalonyl-CoA mutase, C-terminal domain/subunit (cobalamin-binding)	methylmalonyl-CoA mutase small subunit
TTC0677	46198985	660329	661984	-	551		COG1884	Methylmalonyl-CoA mutase, N-terminal domain/subunit	methylmalonyl-CoA mutase large subunit
TTC0678	46198986	662039	662914	-	291	czrB	COG0053	Predicted Co/Zn/Cd cation transporters	cadmium-zinc resistance protein czrB
TTC0679	46198987	662915	664393	-	492		COG1190	Lysyl-tRNA synthetase (class II)	lysyl-tRNA synthetase
TTC0680	46198988	664398	664868	-	156	greA	COG0782	Transcription elongation factor	anti-cleavage anti-greA transcription factor gfh1
TTC0681	46198989	664944	665306	-	120		no		hypothetical protein
TTC0682	46198990	665311	665709	-	132		COG0818	Diacylglycerol kinase	hypothetical protein
TTC0683	46198991	665664	666083	-	139		COG0319	Predicted metal-dependent hydrolase	hypothetical conserved metal-binding protein
TTC0684	46198992	666061	667056	-	331	phoH	COG1702	Phosphate starvation-inducible protein PhoH, predicted ATPase	phoH protein
TTC0685	46198993	667020	667373	-	117		no		hypothetical protein
TTC0686	46198994	667370	668347	-	325		COG4864	Uncharacterized protein conserved in bacteria	hypothetical conserved protein
TTC0687	46198995	668350	669651	-	433		COG1030	Membrane-bound serine protease (ClpP class)	putative protease/transporter
TTC0688	46198996	669672	670463	+	263		COG0169	Shikimate 5-dehydrogenase	shikimate 5-dehydrogenase
TTC0689	46198997	670545	671120	+	191		COG1739	Uncharacterized conserved protein	hypothetical conserved protein
TTC0690	46198998	671122	673626	+	834		COG0258/COG0749/	5'-3' exonuclease (including N-terminal domain of PolI) /DNA polymerase I - 3'-5' exonuclease and polymerase domains /
TTC0691	46198999	673651	674964	+	437		COG1109	Phosphomannomutase	phosphoglucosamine mutase/phosphoacetylglucosamine mutase/phosphomannomutase
TTC0692	46199000	674974	675516	+	180		COG1432	Uncharacterized conserved protein	hypothetical conserved protein
TTC0693	46199001	675519	676556	+	345		COG0809	S-adenosylmethionine:tRNA-ribosyltransferase-isomerase (queuine synthetase)	S-adenosylmethionine:tRNA ribosyltransferase-isomerase
TTC0694	46199002	676523	677800	-	425		COG0221/COG1397/	Inorganic pyrophosphatase /ADP-ribosylglycohydrolase /
TTC0695	46199003	677892	679244	-	450	mgtE	COG2239	Mg/Co/Ni transporter MgtE (contains CBS domain)	Mg(2+) transporter mgtE
TTC0696	46199004	679333	681453	-	706		COG2304	Uncharacterized protein containing a von Willebrand factor type A (vWA) domain	hypothetical membrane associated protein
TTC0697	46199005	681502	682701	-	399	ribA	COG0108/COG0807/	3,4-dihydroxy-2-butanone 4-phosphate synthase /GTP cyclohydrolase II /
TTC0698	46199006	682701	683285	-	194		COG0307	Riboflavin synthase alpha chain	riboflavin synthase alpha chain
TTC0699	46199007	683286	684419	-	377	ribD	COG0117/COG1985/	Pyrimidine deaminase /Pyrimidine reductase, riboflavin biosynthesis /
TTC0700	46199008	684635	685915	-	426		COG1158	Transcription termination factor	transcription termination factor rho
TTC0701	46199009	685912	686583	-	223		COG0176	Transaldolase	transaldolase
TTC0702	46199010	686925	690128	+	1067		COG0060	Isoleucyl-tRNA synthetase	isoleucyl-tRNA synthetase
TTC0703	46199011	690222	691256	+	344		COG0006	Xaa-Pro aminopeptidase	xaa-pro aminopeptidase
TTC0704	46199012	691280	692134	+	284	ftsX	COG2177	Cell division protein	cell division protein ftsX
TTC0705	46199013	692136	693371	+	411		COG4942	Membrane-bound metallopeptidase	conserved hypothetical protein
TTC0706	46199014	693403	694020	-	205		COG1040	Predicted amidophosphoribosyltransferases	competence protein F
TTC0707	46199015	694001	694993	-	330		COG0182	Predicted translation initiation factor 2B subunit, eIF-2B alpha/beta/delta family	translation initiation factor aIF-2B alpha subunit
TTC0708	46199016	695048	695341	-	97		COG0254	Ribosomal protein L31	LSU ribosomal protein L31P
TTC0709	46199017	695349	695528	-	59		no		hypothetical protein
TTC0710	46199018	696128	696562	+	144	mraZ	COG2001	Uncharacterized protein conserved in bacteria	mraZ protein
TTC0711	46199019	696559	697416	+	285	mraW	COG0275	Predicted S-adenosylmethionine-dependent methyltransferase involved in cell envelope biogenesis	mraW protein
TTC0712	46199020	697413	697658	+	81		no		hypothetical protein
TTC0713	46199021	697655	698974	+	439	ftsI	COG0768	Cell division protein FtsI/penicillin-binding protein 2	division specific D,D-transpeptidase/cell division protein ftsI
TTC0714	46199022	698958	700274	+	438		COG0770	UDP-N-acetylmuramyl pentapeptide synthase	UDP-N-acetylmuramoylalanyl-D-glutamyl-L-ornithine-D-alanyl-D-alanine ligase
TTC0715	46199023	700250	700948	+	232		no		hypothetical protein
TTC0716	46199024	701078	701797	+	239		COG0472	UDP-N-acetylmuramyl pentapeptide phosphotransferase/UDP-N-acetylglucosamine-1-phosphate transferase	phospho-N-acetylmuramoyl-pentapeptide-transferase
TTC0717	46199025	701794	703047	+	417		COG0771	UDP-N-acetylmuramoylalanine-D-glutamate ligase	UDP-N-acetylmuramoylalanine-D-glutamate ligase
TTC0718	46199026	703026	704087	+	353	ftsW	COG0772	Bacterial cell division membrane protein	cell division protein, ftsW/rodA/spove family
TTC0719	46199027	704084	705103	+	339		COG0707	UDP-N-acetylglucosamine:LPS N-acetylglucosamine transferase	UDP-N-acetylglucosamine-N-acetylmuramyl-(pentapeptide) pyrophosphoryl-undecaprenol N-acetylglucosamine transferase
TTC0720	46199028	705100	706440	+	446		COG0773	UDP-N-acetylmuramate-alanine ligase	UDP-N-acetylmuramate-alanine ligase
TTC0721	46199029	706430	707227	+	265		COG0812	UDP-N-acetylmuramate dehydrogenase	UDP-N-acetylenolpyruvoylglucosamine reductase
TTC0722	46199030	707240	707824	+	194	ftsQ	COG1589	Cell division septal protein	cell division protein ftsQ
TTC0723	46199031	707821	709056	+	411	ftsA	COG0849	Actin-like ATPase involved in cell division	cell division protein ftsA
TTC0724	46199032	709069	710127	+	352	ftsZ	COG0206	Cell division GTPase	cell division protein ftsZ
TTC0725	46199033	710141	710641	+	166	ruvC	COG0817	Holliday junction resolvasome, endonuclease subunit	crossover junction endodeoxyribonuclease ruvC
TTC0726	46199034	710738	711223	-	161		COG1839	Uncharacterized conserved protein	hypothetical conserved protein
TTC0727	46199035	711272	712414	+	380		COG1060	Thiamine biosynthesis enzyme ThiH and related uncharacterized enzymes	biotin synthase/thiamine biosynthesis enzyme
TTC0728	46199036	712411	712923	-	170		no		hypothetical conserved protein
TTC0729	46199037	712942	713757	-	271		COG0159	Tryptophan synthase alpha chain	tryptophan synthase alpha chain
TTC0730	46199038	713754	715010	-	418		COG0133	Tryptophan synthase beta chain	tryptophan synthase beta chain
TTC0731	46199039	715047	715859	+	270		COG1351	Predicted alternative thymidylate synthase	thy1 protein
TTC0732	46199040	715856	717886	-	676		COG0272	NAD-dependent DNA ligase (contains BRCT domain type II)	NAD-dependent DNA ligase
TTC0733	46199041	717958	719145	+	395		COG1744	Uncharacterized ABC-type transport system, periplasmic component/surface lipoprotein	membrane lipoprotein
TTC0734	46199042	719204	720694	+	496		COG3845	ABC-type uncharacterized transport systems, ATPase components	sugar transport ATP-binding protein
TTC0735	46199043	720726	721655	-	309		COG1934	Uncharacterized protein conserved in bacteria	hypothetical conserved protein
TTC0736	46199044	721656	722279	-	207		COG1934	Uncharacterized protein conserved in bacteria	hypothetical conserved protein
TTC0737	46199045	722514	723059	-	181		no		hypothetical conserved protein
TTC0738	46199046	723102	724124	-	340	murM	COG2348	Uncharacterized protein involved in methicillin resistance	murM
TTC0741	46199047	725007	725408	-	133		no		hypothetical protein
TTC0742	46199048	725405	726838	-	477		COG3307	Lipid A core - O-antigen ligase and related enzymes	hypothetical conserved membrane spanning protein
TTC0743	46199049	726905	727534	+	209		no		hypothetical conserved protein
TTC0744	46199050	727531	728637	+	368		COG0795	Predicted permeases	hypothetical conserved membrane spanning protein
TTC0745	46199051	728647	729747	+	366		COG0438	Glycosyltransferase	glycosyltransferase
TTC0746	46199052	729744	732158	-	804		COG0466	ATP-dependent Lon protease, bacterial type	ATP-dependent protease La
TTC0747	46199053	732271	733122	+	283		COG4371	Predicted membrane protein	hypothetical protein
TTC0748	46199054	733119	734051	-	310		COG0039	Malate/lactate dehydrogenases	L-lactate dehydrogenase
TTC0749	46199055	734067	735005	+	312		COG2382	Enterochelin esterase and related enzymes	ferric enterobactin esterase-related protein
TTC0750	46199056	735002	735676	+	224		COG0861	Membrane protein TerC, possibly involved in tellurium resistance	hypothetical membrane spanning protein
TTC0751	46199057	735669	736205	+	178		COG0500	SAM-dependent methyltransferases	methyltransferase
TTC0752	46199058	736195	738180	-	661		COG0247	Fe-S oxidoreductase	iron-sulfur binding reductase, putative
TTC0753	46199059	738255	738458	+	67		no		hypothetical protein
TTC0754	46199060	738434	738889	-	151		COG1963	Uncharacterized protein conserved in bacteria	hypothetical membrane spanning protein
TTC0755	46199061	738873	739721	-	282		COG0190	5,10-methylene-tetrahydrofolate dehydrogenase/Methenyl tetrahydrofolate cyclohydrolase	methylenetetrahydrofolate dehydrogenase (NADP+)/methenyltetrahydrofolate cyclohydrolase
TTC0756	46199062	739722	740177	-	151		COG0781	Transcription termination factor	N utilization substance protein B-like protein
TTC0757	46199063	740161	740499	-	112		COG1302	Uncharacterized protein conserved in bacteria	hypothetical conserved protein
TTC0758	46199064	740510	741847	-	445		COG0439	Biotin carboxylase	biotin carboxylase
TTC0759	46199065	741844	742341	-	165		COG0511	Biotin carboxyl carrier protein	biotin carboxyl carrier protein of acetyl-CoA carboxylase
TTC0760	46199066	742436	742990	-	184		COG0231	Translation elongation factor P (EF-P)/translation initiation factor 5A (eIF-5A)	protein translation elongation factor P (EF-P)
TTC0761	46199067	742987	743889	-	300		no		hypothetical conserved protein
TTC0762	46199068	743896	744060	-	54		no		hypothetical protein
TTC0763	46199069	744070	744954	-	294		COG1073	Hydrolases of the alpha/beta superfamily	putative hydrolase
TTC0764	46199070	744984	745865	-	293		COG0010	Arginase/agmatinase/formimionoglutamate hydrolase, arginase family	agmatinase
TTC0765	46199071	745884	747209	-	441		COG0624	Acetylornithine deacetylase/Succinyl-diaminopimelate desuccinylase and related deacylases	conserved hypothetical protein
TTC0766	46199072	747227	747718	+	163		no		probable gliding protein
TTC0767	46199073	747725	748315	+	196		COG1100	GTPase SAR1 and related small G proteins	gliding motility protein
TTC0768	46199074	748501	748605	+	34		no		cytochrome c oxidase polypeptide IIA
TTC0769	46199075	748608	749114	+	168		COG1622	Heme/copper-type cytochrome/quinol oxidases, subunit 2	subunit II of C(O/B)3-type cytochrome c oxidase
TTC0770	46199076	749118	750806	+	562		COG0843	Heme/copper-type cytochrome/quinol oxidases, subunit 1	subunit II of C(O/B)3-type cytochrome c oxidase
TTC0771	46199077	750862	751332	+	156		COG0697	Permeases of the drug/metabolite transporter (DMT) superfamily	hypothetical protein
TTC0772	46199078	751329	752477	+	382		COG0477	Permeases of the major facilitator superfamily	putative Permease
TTC0773	46199079	752546	752815	+	89		COG0184	Ribosomal protein S15P/S13E	SSU ribosomal protein S15P
TTC0774	46199080	752877	755018	+	713		COG1185	Polyribonucleotide nucleotidyltransferase (polynucleotide phosphorylase)	polynucleotide phosphorylase
TTC0775	46199081	755075	756796	+	573		COG0595	Predicted hydrolase of the metallo-beta-lactamase superfamily	metal dependent hydrolase
TTC0776	46199082	756806	759235	-	809	pacL	COG0474	Cation transport ATPase	putative cation-transporting ATPase pacL
TTC0777	46199083	759267	759623	-	118		COG0745	Response regulators consisting of a CheY-like receiver domain and a winged-helix DNA-binding domain	two-component response regulator
TTC0778	46199084	759601	762492	-	963		COG2203/COG3290/	FOG: GAF domain /Signal transduction histidine kinase regulating citrate/malate metabolism /
TTC0779	46199085	762589	763734	+	381		COG1960	Acyl-CoA dehydrogenases	putative acyl-CoA dehydrogenase
TTC0780	46199086	763746	764489	+	247		COG2086	Electron transfer flavoprotein, beta subunit	electron transfer flavoprotein beta-subunit
TTC0781	46199087	764502	765443	+	313		COG2025	Electron transfer flavoprotein, alpha subunit	electron transfer flavoprotein alpha-subunit
TTC0782	46199088	765538	765999	-	153		no		hypothetical protein
TTC0783	46199089	766072	767637	+	521		COG4799	Acetyl-CoA carboxylase, carboxyltransferase component (subunits alpha and beta)	putative propionyl-CoA carboxylase beta chain
TTC0784	46199090	767637	768296	+	219		COG1573	Uracil-DNA glycosylase	uracil-DNA glycosylase
TTC0785	46199091	768274	770001	-	575		COG1796/COG1387/	DNA polymerase IV (family X) /Histidinol phosphatase and related hydrolases of the PHP family /
TTC0786	46199092	770037	770276	+	79		no		hypothetical protein
TTC0787	46199093	770286	770417	+	43		no		hypothetical protein
TTC0788	46199094	770449	771675	+	408		COG2309	Leucyl aminopeptidase (aminopeptidase T)	aminopeptidase
TTC0789	46199095	771676	773049	-	457		COG1249	Pyruvate/2-oxoglutarate dehydrogenase complex, dihydrolipoamide dehydrogenase (E3) component, and related enzymes	mercuric reductase
TTC0790	46199096	773046	773168	-	40		no		hypothetical protein
TTC0791	46199097	773178	773606	-	142	merR	COG0789	Predicted transcriptional regulators	transcriptional regulator, merR family
TTC0792	46199098	773607	774845	-	412		COG2873	O-acetylhomoserine sulfhydrylase	QAH/OAS sulfhydrylase
TTC0793	46199099	774967	775887	+	306		COG2358	TRAP-type uncharacterized transport system, periplasmic component	conserved hypothetical protein
TTC0794	46199100	775950	777923	+	657		COG4666	TRAP-type uncharacterized transport system, fused permease components	hypothetical membrane spanning protein
TTC0795	46199101	777930	778664	+	244		COG1126	ABC-type polar amino acid transport system, ATPase component	amino acid ABC transporter, ATP-binding protein
TTC0796	46199102	778671	779087	+	138		no		hypothetical protein
TTC0797	46199103	779062	779889	-	275		COG1752	Predicted esterase of the alpha-beta hydrolase superfamily	conserved hypothetical protein
TTC0798	46199104	779893	780306	-	137		no		putative excisionase
TTC0799	46199105	780366	780977	-	203		no		hypothetical protein
TTC0800	46199106	781004	781768	+	254		COG0134	Indole-3-glycerol phosphate synthase	indole-3-glycerol phosphate synthase
TTC0801	46199107	781773	782480	+	235		COG0106	Phosphoribosylformimino-5-aminoimidazole carboxamide ribonucleotide (ProFAR) isomerase	phosphoribosylformimino-5-aminoimidazole carboxamide ribotide isomerase
TTC0802	46199108	782468	782785	+	105		no		hypothetical protein
TTC0803	46199109	782782	784782	+	666	ecJ	COG0608	Single-stranded DNA-specific exonuclease	single-stranded DNA specific exonuclease RecJ
TTC0804	46199110	784754	785317	+	187		no		hypothetical protein
TTC0805	46199111	785301	787889	-	862		COG0525	Valyl-tRNA synthetase	valyl-tRNA synthetase
TTC0806	46199112	787944	788729	-	261		COG0765	ABC-type amino acid transport system, permease component	amino acid ABC transporter, permease protein
TTC0807	46199113	788795	789559	-	254		COG0834	ABC-type amino acid transport/signal transduction systems, periplasmic component/domain	amino acid ABC transporter, binding protein
TTC0808	46199114	789600	792059	-	819		COG0058	Glucan phosphorylase	glycogen phosphorylase
TTC0809	46199115	792074	793546	-	490	trkG	COG0168	Trk-type K+ transport systems, membrane components	trk system potassium uptake protein trkG
TTC0810	46199116	793515	794855	-	446	trkA	COG0569	K+ transport systems, NAD-binding component	trk system potassium uptake protein trkA
TTC0811	46199117	794869	796173	-	434		COG0621	2-methylthioadenine synthetase	Fe-S oxidoreductase
TTC0812	46199118	796214	797071	-	285		COG1426	Uncharacterized protein conserved in bacteria	hypothetical protein
TTC0813	46199119	797076	797921	-	281		COG2313	Uncharacterized enzyme involved in pigment biosynthesis	conserved hypothetical protein
TTC0814	46199120	797929	798681	-	250		COG1846	Transcriptional regulators	hypothetical protein
TTC0815	46199121	798657	799445	-	262		COG3001	Fructosamine-3-kinase	phosphatidylserine decarboxylase
TTC0816	46199122	799408	799893	-	161		COG0394	Protein-tyrosine-phosphatase	protein-tyrosine phosphatase
TTC0817	46199123	799955	801502	-	515		COG4585	Signal transduction histidine kinase	two-component system histidine kinase
TTC0818	46199124	801489	802223	-	244		COG0565	rRNA methylase	putative RNA methyltransferase
TTC0819	46199125	802234	804321	-	695		COG0744	Membrane carboxypeptidase (penicillin-binding protein)	putative transpeptidase
TTC0820	46199126	804338	804697	-	119		COG0784	FOG: CheY-like receiver	response regulator
TTC0821	46199127	804868	804993	-	41		no		hypothetical protein
TTC0822	46199128	805286	806392	-	368		COG0012	Predicted GTPase, probable translation factor	probable GTP-binding protein
TTC0823	46199129	806467	807129	+	220		COG0274	Deoxyribose-phosphate aldolase	deoxyribose-phosphate aldolase
TTC0824	46199130	807119	808249	+	376		COG1502	Phosphatidylserine/phosphatidylglycerophosphate/cardiolipin synthases and related enzymes	putative phosphoslipase
TTC0825	46199131	808225	808788	+	187		COG0424	Nucleotide-binding protein implicated in inhibition of septum formation	maf protein
TTC0826	46199132	808785	809573	+	262	mreC	COG1792	Cell shape-determining protein	rod shape-determining protein mreC
TTC0827	46199133	809584	810042	+	152		no		hypothetical protein
TTC0828	46199134	810039	811766	+	575	ftsI	COG0768	Cell division protein FtsI/penicillin-binding protein 2	putative transpeptidase, cell division protein ftsI
TTC0829	46199135	811846	812157	-	103		no		hypothetical protein
TTC0830	46199136	812186	812311	+	41		no		hypothetical protein
TTC0831	46199137	812432	812869	-	145		COG2322	Predicted membrane protein	hypothetical protein
TTC0832	46199138	812866	813138	-	90		no		hypothetical protein
TTC0833	46199139	813158	813736	-	192		no		conserved hypothetical protein
TTC0834	46199140	813777	814451	-	224		no		hypothetical conserved protein
TTC0835	46199141	814521	815666	-	381		COG1364	N-acetylglutamate synthase (N-acetylornithine aminotransferase)	ornithine acetyltransferase
TTC0836	46199142	815657	816694	-	345		COG0002	Acetylglutamate semialdehyde dehydrogenase	N-acetyl-gamma-glutamyl-phosphate reductase
TTC0837	46199143	816697	817212	-	171		COG4636	Uncharacterized protein conserved in cyanobacteria	conserved hypothetical protein
TTC0838	46199144	817217	818122	-	301		COG0078	Ornithine carbamoyltransferase	ornithine carbamoyltransferase
TTC0839	46199145	818166	818849	-	227		COG2120	Uncharacterized proteins, LmbE homologs	hypothetical cytosolic protein
TTC0840	46199146	818842	819183	-	113		COG2361	Uncharacterized conserved protein	hypothetical protein
TTC0841	46199147	819357	819956	-	199		COG0344	Predicted membrane protein	hypothetical membrane spanning protein
TTC0842	46199148	820041	820850	-	269		COG3694	ABC-type uncharacterized transport system, permease component	ABC transporter permease protein
TTC0843	46199149	820841	821836	+	331		COG4586	ABC-type uncharacterized transport system, ATPase component	ABC transporter ATP-binding protein
TTC0844	46199150	821833	822669	+	278		COG4587	ABC-type uncharacterized transport system, permease component	integral membrane protein
TTC0847	46199151	823187	824761	-	524		COG0119	Isopropylmalate/homocitrate/citramalate synthases	2-isopropylmalate synthase
TTC0848	46199152	824755	825282	-	175		COG0454	Histone acetyltransferase HPA2 and related acetyltransferases	acetyltransferase
TTC0849	46199153	825308	826870	-	520		COG0119	Isopropylmalate/homocitrate/citramalate synthases	2-isopropylmalate synthase
TTC0850	46199154	826928	827941	-	337		COG0059	Ketol-acid reductoisomerase	ketol-acid reductoisomerase
TTC0851	46199155	827938	828450	-	170		COG0440	Acetolactate synthase, small (regulatory) subunit	acetolactate synthase small subunit
TTC0852	46199156	828447	830135	-	562		COG0028	Thiamine pyrophosphate-requiring enzymes [acetolactate synthase, pyruvate dehydrogenase (cytochrome), glyoxylate carboligase, phosphonopyruvate decarboxylase]	acetolactate synthase large subunit
TTC0853	46199157	830290	831270	-	326		COG0492	Thioredoxin reductase	thioredoxin reductase
TTC0854	46199158	831428	831898	+	156		COG4970	Tfp pilus assembly protein FimT	prepilin-like protein
TTC0855	46199159	831932	832513	+	193		COG2165	Type II secretory pathway, pseudopilin PulG	prepilin-like protein
TTC0856	46199160	832510	833211	+	233		COG4966	Tfp pilus assembly protein PilW	prepilin-like protein
TTC0857	46199161	833222	834886	+	554	comZ	no		comZ
TTC0858	46199162	835117	835512	+	131	pilA	COG4968	Tfp pilus assembly protein PilE	pilA
TTC0859	46199163	837118	837630	+	170		no		hypothetical protein
TTC0860	46199164	837706	838248	+	180		COG4636	Uncharacterized protein conserved in cyanobacteria	conserved hypothetical protein
TTC0861	46199165	838286	838486	+	66		COG5559	Uncharacterized conserved small protein	hypothetical protein
TTC0862	46199166	838585	839142	-	185		COG4636	Uncharacterized protein conserved in cyanobacteria	conserved hypothetical protein
TTC0863	46199167	839165	839821	-	218		COG1354	Uncharacterized conserved protein	hypothetical protein
TTC0864	46199168	839818	840831	-	337		COG0180	Tryptophanyl-tRNA synthetase	tryptophanyl-tRNA synthetase
TTC0865	46199169	841156	842574	+	472		COG0065	3-isopropylmalate dehydratase large subunit	3-isopropylmalate dehydratase large subunit
TTC0866	46199170	842588	843193	+	201		COG0066	3-isopropylmalate dehydratase small subunit	3-isopropylmalate dehydratase
TTC0867	46199171	843190	844227	+	345		COG0473	Isocitrate/isopropylmalate dehydrogenase	3-isopropylmalate dehydrogenase
TTC0868	46199172	844237	844770	+	177		COG4636	Uncharacterized protein conserved in cyanobacteria	conserved hypothetical protein
TTC0869	46199173	844767	845303	+	178		COG4636	Uncharacterized protein conserved in cyanobacteria	conserved hypothetical protein
TTC0870	46199174	845300	846034	+	244		COG1028	Dehydrogenases with different specificities (related to short-chain alcohol dehydrogenases)	putative dehydrogenase
TTC0871	46199175	846031	847698	+	555		COG0129	Dihydroxyacid dehydratase/phosphogluconate dehydratase	dihydroxy-acid dehydratase
TTC0872	46199176	847695	848081	-	128		COG2010	Cytochrome c, mono- and diheme variants	cytochrome c-552 precursor
TTC0873	46199177	848118	849173	-	351		COG0687	Spermidine/putrescine-binding periplasmic protein	spermidine/putrescine-binding protein
TTC0874	46199178	849170	849949	-	259	potC	COG1177	ABC-type spermidine/putrescine transport system, permease component II	spermidine/putrescine transport system permease protein potC
TTC0875	46199179	849946	850806	-	286	potB	COG1176	ABC-type spermidine/putrescine transport system, permease component I	spermidine/putrescine transport system permease protein potB
TTC0876	46199180	850799	851902	-	367	potA	COG3842	ABC-type spermidine/putrescine transport systems, ATPase components	spermidine/putrescine transport ATP-binding protein potA
TTC0877	46199181	851929	853008	-	359	rodA	COG0772	Bacterial cell division membrane protein	rod shape-determining protein rodA
TTC0878	46199182	853020	853241	-	73		COG0851	Septum formation topological specificity factor	cell division factor-like protein
TTC0879	46199183	853241	854044	-	267	minD	COG2894	Septum formation inhibitor-activating ATPase	cell division inhibitor minD
TTC0880	46199184	854041	854346	-	101		COG1733	Predicted transcriptional regulators	conserved hypothetical protein
TTC0881	46199185	854353	854565	+	70		no		methylmalonyl-CoA mutase
TTC0882	46199186	854575	856119	+	514		COG1884	Methylmalonyl-CoA mutase, N-terminal domain/subunit	methylmalonyl-CoA mutase
TTC0883	46199187	856128	856514	+	128		no		protein kinase-like protein
TTC0884	46199188	856549	858495	-	648		COG0365	Acyl-coenzyme A synthetases/AMP-(fatty) acid ligases	acetyl-coenzyme A synthetase
TTC0885	46199189	858629	861166	+	845		COG1414/COG0365/	Transcriptional regulator /Acyl-coenzyme A synthetases/AMP-(fatty) acid ligases /
TTC0886	46199190	861144	863027	+	627		COG0365	Acyl-coenzyme A synthetases/AMP-(fatty) acid ligases	acetyl-coenzyme A synthetase
TTC0887	46199191	863091	866084	-	997	secA	COG0653	Preprotein translocase subunit SecA (ATPase, RNA helicase)	protein translocase subunit secA
TTC0888	46199192	866226	867197	-	323		COG0533	Metal-dependent proteases with possible chaperone activity	possible glycoprotease
TTC0889	46199193	867233	868549	+	438		no		hypothetical protein
TTC0890	46199194	868557	868982	+	141		no		Fe-S binding reductase, putative
TTC0891	46199195	868990	869199	+	69		no		hypothetical protein
TTC0892	46199196	869196	869519	-	107		COG0393	Uncharacterized conserved protein	conserved hypothetical protein
TTC0893	46199197	869537	871723	+	728		COG1205	Distinct helicase family with a unique C-terminal domain including a metal-binding cysteine cluster	probable ATP-dependent helicase lhr
TTC0894	46199198	871729	872130	+	133		no		hypothetical protein
TTC0895	46199199	872133	874742	+	869		COG2114	Adenylate cyclase, family 3 (some proteins contain HAMP domain)	hypothetical protein
TTC0896	46199200	874715	876487	+	590		COG0358	DNA primase (bacterial type)	DNA primase
TTC0897	46199201	876484	877986	-	500		COG1640	4-alpha-glucanotransferase	4-alpha-glucanotransferase
TTC0898	46199202	878075	878947	-	290		COG1250	3-hydroxyacyl-CoA dehydrogenase	3-hydroxybutyryl-CoA dehydrogenase
TTC0899	46199203	878968	879822	-	284		COG0697	Permeases of the drug/metabolite transporter (DMT) superfamily	hypothetical membrane spanning protein
TTC0900	46199204	879812	881032	-	406		COG0612	Predicted Zn-dependent peptidases	zinc protease
TTC0901	46199205	881025	882236	-	403		COG0612	Predicted Zn-dependent peptidases	zinc protease
TTC0902	46199206	882252	884564	+	770	recG	COG1200	RecG-like helicase	DNA helicase recG
TTC0903	46199207	884564	885340	+	258		no		hypothetical protein
TTC0904	46199208	885294	886283	-	329		no		putative esterase
TTC0905	46199209	886376	887047	-	223		COG1394	Archaeal/vacuolar-type H+-ATPase subunit D	V-type sodium ATP synthase subunit D
TTC0906	46199210	887058	888494	-	478		COG1156	Archaeal/vacuolar-type H+-ATPase subunit B	V-type sodium ATP synthase subunit B
TTC0907	46199211	888505	890241	-	578		COG1155	Archaeal/vacuolar-type H+-ATPase subunit A	V-type sodium ATP synthase subunit A
TTC0908	46199212	890254	890568	-	104		COG1436	Archaeal/vacuolar-type H+-ATPase subunit F	V-type ATP synthase subunit F
TTC0909	46199213	890571	891542	-	323		COG1527	Archaeal/vacuolar-type H+-ATPase subunit C	V-type ATP synthase subunit C
TTC0910	46199214	891546	892112	-	188		COG1390	Archaeal/vacuolar-type H+-ATPase subunit E	V-type ATP synthase subunit E
TTC0911	46199215	892172	892471	-	99		COG0636	F0F1-type ATP synthase, subunit c/Archaeal/vacuolar-type H+-ATPase, subunit K	V-type sodium ATP synthase subunit K Homolog
TTC0912	46199216	892486	894444	-	652		COG1269	Archaeal/vacuolar-type H+-ATPase subunit I	V-type sodium ATP synthase subunit I
TTC0913	46199217	894441	894755	-	104		COG2811	Archaeal/vacuolar-type H+-ATPase subunit H	V-type ATPase subunit
TTC0914	46199218	894858	896006	+	382		COG1092	Predicted SAM-dependent methyltransferases	conserved hypothetical protein
TTC0915	46199219	896016	896225	+	69		no		hypothetical protein
TTC0916	46199220	896222	896575	+	117		no		hypothetical protein
TTC0917	46199221	896600	897274	+	224		COG2220	Predicted Zn-dependent hydrolases of the beta-lactamase fold	metal dependent hydrolase
TTC0918	46199222	897267	898049	+	260		COG0515	Serine/threonine protein kinase	protein kinase-like protein
TTC0919	46199223	898051	899940	+	629		COG0365	Acyl-coenzyme A synthetases/AMP-(fatty) acid ligases	acetyl-coenzyme A synthetase
TTC0920	46199224	899918	901411	-	497		COG0728	Uncharacterized membrane protein, putative virulence factor	hypothetical membrane spanning protein
TTC0921	46199225	901404	902432	-	342		no		hypothetical protein
TTC0922	46199226	902448	905348	-	966		COG0419	ATPase involved in DNA repair	hypothetical protein
TTC0923	46199227	905329	906447	-	372	sbcD	COG0420	DNA repair exonuclease	putative exonuclease sbcD
TTC0924	46199228	906467	907477	-	336		COG5438	Predicted multitransmembrane protein	hypothetical membrane spanning protein
TTC0925	46199229	907536	907904	+	122		COG0735	Fe2+/Zn2+ uptake regulation proteins	ferric uptake regulation protein
TTC0926	46199230	907923	908321	-	132		no		hypothetical protein
TTC0927	46199231	908380	908940	-	186		COG1544	Ribosome-associated protein Y (PSrp-1)	putative ribosomal associated protein
TTC0928	46199232	908937	909665	-	242	ftsE	COG2884	Predicted ATPase involved in cell division	cell division ATP-binding protein ftsE
TTC0929	46199233	909731	911050	+	439		COG0793	Periplasmic protease	tail-specific protease
TTC0930	46199234	911073	911417	-	114		no		hypothetical protein
TTC0931	46199235	911534	913390	-	618		COG0143/COG0073/	Methionyl-tRNA synthetase /EMAP domain /
TTC0932	46199236	913481	914164	-	227		COG0120	Ribose 5-phosphate isomerase	ribose 5-phosphate isomerase
TTC0933	46199237	914164	914640	-	158		COG1225	Peroxiredoxin	bacterioferritin comigratory protein
TTC0934	46199238	914680	915819	-	379		COG1744	Uncharacterized ABC-type transport system, periplasmic component/surface lipoprotein	ABC transporter periplasmic binding protein
TTC0935	46199239	915822	916655	-	277		COG1079	Uncharacterized ABC-type transport system, permease component	putative transport system permease ABC transporter protein
TTC0938	46199240	917700	919169	-	489		COG3845	ABC-type uncharacterized transport systems, ATPase components	probable ATP transporter, ATP-binding protein
TTC0939	46199241	919195	919752	-	185		COG0746	Molybdopterin-guanine dinucleotide biosynthesis protein A	molybdopterin-guanine dinucleotide biosynthesis protein A
TTC0940	46199242	919762	920631	-	289		COG0665	Glycine/D-amino acid oxidases (deaminating)	putative oxidoreductase
TTC0941	46199243	920635	920967	-	110		no		hypothetical protein
TTC0942	46199244	920978	922375	-	465		COG0621	2-methylthioadenine synthetase	conserved hypothetical protein
TTC0943	46199245	922374	922580	+	68		COG3369	Uncharacterized conserved protein	hypothetical conserved protein
TTC0944	46199246	922574	923647	-	357		COG1032	Fe-S oxidoreductase	probable Fe/S oxidoreductase
TTC0945	46199247	923666	924505	+	279		COG0510	Predicted choline kinase involved in LPS biosynthesis	hypothetical protein
TTC0946	46199248	924516	925142	+	208		COG0035	Uracil phosphoribosyltransferase	uracil phosphoribosyltransferase
TTC0947	46199249	925257	926228	+	323		COG0472	UDP-N-acetylmuramyl pentapeptide phosphotransferase/UDP-N-acetylglucosamine-1-phosphate transferase	putative glycosyltransferase
TTC0948	46199250	926213	927343	+	376		COG0381	UDP-N-acetylglucosamine 2-epimerase	UDP-N-acetylglucosamine 2-epimerase
TTC0949	46199251	927318	928517	-	399		COG0477	Permeases of the major facilitator superfamily	membrane-integral protein, putative transporter
TTC0950	46199252	928585	929697	+	370		COG1994/COG0517/	Zn-dependent proteases /FOG: CBS domain /
TTC0951	46199253	929672	930721	+	349		COG2358	TRAP-type uncharacterized transport system, periplasmic component	immunogenic protein
TTC0952	46199254	930787	932910	+	707		COG4666	TRAP-type uncharacterized transport system, fused permease components	transporter
TTC0953	46199255	932963	933946	+	327		COG2358	TRAP-type uncharacterized transport system, periplasmic component	immunogenic protein
TTC0954	46199256	933943	934341	+	132		no		hypothetical protein
TTC0955	46199257	934313	934888	-	191		no		hypothetical protein
TTC0956	46199258	934889	936103	-	404		COG0265	Trypsin-like serine proteases, typically periplasmic, contain C-terminal PDZ domain	protease Do
TTC0957	46199259	936150	937007	-	285		COG0788	Formyltetrahydrofolate hydrolase	formyltetrahydrofolate deformylase
TTC0958	46199260	937026	937520	+	164		COG0684	Demethylmenaquinone methyltransferase	S-adenosylmethionine:2-demethylmenaquinone methyltransferase
TTC0959	46199261	937414	939051	-	545		COG0323	DNA mismatch repair enzyme (predicted ATPase)	DNA mismatch repair enzyme (predicted ATPase)
TTC0960	46199262	939048	941483	-	811	mutS	COG0249	Mismatch repair ATPase (MutS family)	DNA mismatch repair protein mutS
TTC0961	46199263	941615	942829	+	404		COG2041	Sulfite oxidase and related enzymes	probable sulfite reductase
TTC0962	46199264	942899	943576	+	225		COG2010	Cytochrome c, mono- and diheme variants	cytochrome c-552 precursor
TTC0963	46199265	943573	944010	+	145		COG2258	Uncharacterized protein conserved in bacteria	hypothetical protein
TTC0964	46199266	944062	945720	-	552		COG0737	5'-nucleotidase/2',3'-cyclic phosphodiesterase and related esterases	5'-nucleotidase
TTC0965	46199267	945901	947241	+	446		COG0174	Glutamine synthetase	glutamine synthetase
TTC0966	46199268	947379	948542	+	387		COG0683	ABC-type branched-chain amino acid transport systems, periplasmic component	leucine-, isoleucine-, valine-, threonine-, and alanine-binding protein
TTC0967	46199269	948617	949585	+	322	livH	COG0559	Branched-chain amino acid ABC-type transport system, permease components	branched-chain amino acid transport system permease protein livH
TTC0968	46199270	949582	950913	+	443	livM	COG4177	ABC-type branched-chain amino acid transport system, permease component	branched-chain amino acid transport system permease protein livM
TTC0969	46199271	950910	951689	+	259	livG	COG0411	ABC-type branched-chain amino acid transport systems, ATPase component	branched-chain amino acid transport ATP-binding protein livG
TTC0970	46199272	951686	952399	+	237	livF	COG0410	ABC-type branched-chain amino acid transport systems, ATPase component	branched-chain amino acid transport ATP-binding protein livF
TTC0971	46199273	952491	954068	+	525		COG0747	ABC-type dipeptide transport system, periplasmic component	dipeptide-binding protein
TTC0972	46199274	954111	955133	+	340	dppB	COG0601	ABC-type dipeptide/oligopeptide/nickel transport systems, permease components	dipeptide transport system permease protein dppB
TTC0973	46199275	955137	955985	+	282	dppC	COG1173	ABC-type dipeptide/oligopeptide/nickel transport systems, permease components	dipeptide transport system permease protein dppC
TTC0974	46199276	956032	957075	+	347		no		hypothetical protein
TTC0975	46199277	957043	958215	-	390		COG0285	Folylpolyglutamate synthase	folylpolyglutamate synthase/dihydrofolate synthase
TTC0976	46199278	958216	960018	-	600		COG1132	ABC-type multidrug transport system, ATPase and permease components	multidrug resistance ABC transporter ATP-binding and permease protein
TTC0977	46199279	960015	961751	-	578		COG1132	ABC-type multidrug transport system, ATPase and permease components	multidrug resistance ABC transporter ATP-binding and permease protein
TTC0978	46199280	961812	962945	-	377		COG0372	Citrate synthase	citrate synthase
TTC0979	46199281	963018	963833	-	271	moeB	COG0476	Dinucleotide-utilizing enzymes involved in molybdopterin and thiamine biosynthesis family 2	molybdopterin biosynthesis moeB protein
TTC0980	46199282	963993	964757	-	254		COG1482	Phosphomannose isomerase	mannose-6-phosphate isomerase
TTC0981	46199283	964776	965648	+	290		no		hypothetical protein
TTC0982	46199284	965652	966332	+	226		COG1515	Deoxyinosine 3'endonuclease (endonuclease V)	endonuclease V
TTC0983	46199285	966338	966979	+	213		COG0204	1-acyl-sn-glycerol-3-phosphate acyltransferase	putative acyltransferase
TTC0984	46199286	967096	967389	+	97		COG0776	Bacterial nucleoid DNA-binding protein	putative DNA binding protein
TTC0985	46199287	967412	968254	-	280		no		hypothetical protein
TTC0986	46199288	968261	969259	-	332		COG2195	Di- and tripeptidases	putative peptidase
TTC0987	46199289	969256	969903	-	215		COG2197	Response regulator containing a CheY-like receiver domain and an HTH DNA-binding domain	transcriptional regulatory protein
TTC0988	46199290	969941	971161	+	406		COG2265	SAM-dependent methyltransferases related to tRNA (uracil-5-)-methyltransferase	putative tRNA (uracil-5-)-methyltransferase
TTC0989	46199291	971198	971647	+	149		COG0757	3-dehydroquinate dehydratase II	3-dehydroquinate dehydratase
TTC0990	46199292	971723	974140	+	805		COG0188	Type IIA topoisomerase (DNA gyrase/topo II, topoisomerase IV), A subunit	DNA gyrase subunit A
TTC0991	46199293	974140	974451	+	103		COG1324	Uncharacterized protein involved in tolerance to divalent cations	divalent cation tolerance protein
TTC0992	46199294	974448	974873	+	141		no		hypothetical protein
TTC0993	46199295	974870	975100	+	76		no		hypothetical protein
TTC0994	46199296	975177	975785	+	202		COG0664	cAMP-binding proteins - catabolite gene activator and regulatory subunit of cAMP-dependent protein kinases	transcriptional regulator
TTC0995	46199297	975807	976454	+	215		COG2928	Uncharacterized conserved protein	transporter
TTC0996	46199298	976464	976829	+	121		no		hypothetical protein
TTC0997	46199299	976826	977509	+	227		COG0745	Response regulators consisting of a CheY-like receiver domain and a winged-helix DNA-binding domain	two-component response regulator
TTC0998	46199300	977510	978763	+	417		COG0642	Signal transduction histidine kinase	sensory transduction histidine kinase
TTC0999	46199301	978824	979831	-	335		COG4127	Uncharacterized conserved protein	hypothetical conserved protein
TTC1000	46199302	979933	980643	+	236		COG0247	Fe-S oxidoreductase	conserved hypothetical protein
TTC1001	46199303	980633	982021	+	462		COG1139	Uncharacterized conserved protein containing a ferredoxin-like domain	iron-sulfur cluster-binding protein
TTC1002	46199304	982011	982574	+	187		COG1556	Uncharacterized conserved protein	conserved hypothetical protein
TTC1003	46199305	982577	983380	-	267		COG0681	Signal peptidase I	signal peptidase I
TTC1004	46199306	983377	984132	-	251		COG1752	Predicted esterase of the alpha-beta hydrolase superfamily	serine protease
TTC1005	46199307	984175	984936	+	253		COG0515	Serine/threonine protein kinase	serine protease-like protein
TTC1006	46199308	985214	986296	-	360		COG0860	N-acetylmuramoyl-L-alanine amidase	N-acetylmuramoyl-L-alanine amidase
TTC1007	46199309	986346	986771	+	141		COG1765	Predicted redox protein, regulator of disulfide bond formation	conserved hypothetical protein
TTC1008	46199310	986771	987529	+	252		COG1521	Putative transcriptional regulator, homolog of Bvg accessory factor	conserved hypothetical protein
TTC1009	46199311	987492	987866	-	124		no		hypothetical protein
TTC1010	46199312	988622	990034	+	470		COG1480	Predicted membrane-associated HD superfamily hydrolase	integral membrane protein/HD-hydrolase domain
TTC1011	46199313	990085	990576	+	163		no		hypothetical protein
TTC1012	46199314	990630	991634	+	334		COG0473	Isocitrate/isopropylmalate dehydrogenase	homoisocitrate dehydrogenase
TTC1013	46199315	991769	992902	+	377	pilM	COG4972	Tfp pilus assembly protein, ATPase PilM	pilus-associated protein pilM
TTC1014	46199316	992895	993518	+	207	pilN	COG3166	Tfp pilus assembly protein PilN	competence protein pilN
TTC1015	46199317	993508	994089	+	193	pilO	COG3167	Tfp pilus assembly protein PilO	competence protein pilO
TTC1016	46199318	994086	994964	+	292	pilW	no		competence protein pilW
TTC1017	46199319	994961	997234	+	757	pilQ	COG1450	Type II secretory pathway, component PulD	competence protein pilQ
TTC1018	46199320	997293	998444	+	383		COG0082	Chorismate synthase	chorismate synthase
TTC1019	46199321	998469	999023	+	184		COG0703	Shikimate kinase	shikimate kinase
TTC1020	46199322	999001	1000047	+	348		COG0337	3-dehydroquinate synthetase	3-dehydroquinate synthase
TTC1021	46199323	1000093	1001436	-	447		COG0144	tRNA and rRNA cytosine-C5-methylases	putative rRNA methyl transferase
TTC1022	46199324	1001516	1001893	+	125		COG0736	Phosphopantetheinyl transferase (holo-ACP synthase)	holo-[acyl-carrier protein] synthase
TTC1023	46199325	1001871	1002224	-	117		COG3296	Uncharacterized protein conserved in bacteria	hypothetical protein
TTC1024	46199326	1002224	1002793	-	189		COG0204	1-acyl-sn-glycerol-3-phosphate acyltransferase	putative acyltransferase
TTC1025	46199327	1002876	1004171	+	431		COG1160	Predicted GTPases	GTP-binding protein
TTC1026	46199328	1004121	1004885	-	254		COG0846	NAD-dependent protein deacetylases, SIR2 family	conserved hypothetical protein
TTC1027	46199329	1004908	1006356	+	482		COG0062/COG0063/	Uncharacterized conserved protein /Predicted sugar kinase /
TTC1028	46199330	1006391	1007269	+	292		COG0083	Homoserine kinase	homoserine kinase
TTC1029	46199331	1007254	1007994	+	246		no		hypothetical protein
TTC1030	46199332	1007996	1008079	-	27		no		ribosomal protein
TTC1031	46199333	1008089	1008409	-	106		COG0268	Ribosomal protein S20	SSU ribosomal protein S20P
TTC1032	46199334	1008470	1008847	-	125		no		hypothetical protein
TTC1033	46199335	1008870	1010168	+	432		COG0162	Tyrosyl-tRNA synthetase	tyrosyl-tRNA synthetase
TTC1034	46199336	1010219	1010773	-	184		COG0723	Rieske Fe-S protein	cytochrome complex Fe-S subunit, putative
TTC1035	46199337	1010776	1011756	-	326		COG4235/COG2010/	Cytochrome c biogenesis factor /Cytochrome c, mono- and diheme variants /
TTC1036	46199338	1011753	1012172	-	139	ccmH	COG3088	Uncharacterized protein involved in biosynthesis of c-type cytochromes	cytochrome C-type biogenesis protein ccmH
TTC1037	46199339	1012169	1012705	-	178	ccmG	COG0526	Thiol-disulfide isomerase and thioredoxins	ccmG protein
TTC1038	46199340	1012702	1014633	-	643	ccmF	COG1138	Cytochrome c biogenesis factor	cytochrome C-type biogenesis protein ccmF
TTC1039	46199341	1014630	1015058	-	142	ccmE	COG2332	Cytochrome c-type biogenesis protein CcmE	cytochrome C-type biogenesis protein ccmE
TTC1040	46199342	1015055	1015150	-	31		no		hypothetical protein
TTC1041	46199343	1015150	1015836	-	228		COG0755	ABC-type transport system involved in cytochrome c biogenesis, permease component	heme exporter protein C
TTC1042	46199344	1015898	1016563	-	221		COG2386	ABC-type transport system involved in cytochrome c biogenesis, permease component	heme exporter protein B
TTC1043	46199345	1016560	1017129	-	189		COG1131	ABC-type multidrug transport system, ATPase component	ABC transporter ATP-binding protein
TTC1044	46199346	1017170	1017838	-	222	ccdA	COG0785	Cytochrome c biogenesis protein	cytochrome C-type biogenesis protein ccdA
TTC1045	46199347	1017848	1018405	-	185		COG3258	Cytochrome c	cytochrome c
TTC1046	46199348	1018398	1019690	-	430	soxC	COG2041	Sulfite oxidase and related enzymes	sulfite dehydrogenase soxC precursor
TTC1047	46199349	1019761	1021047	-	428		COG0446	Uncharacterized NAD(FAD)-dependent dehydrogenases	sulfide dehydrogenase (flavocytochrome C)
TTC1048	46199350	1021062	1021916	-	284		COG3439	Uncharacterized conserved protein	hypothetical protein
TTC1049	46199351	1021913	1022347	-	144		COG0607	Rhodanese-related sulfurtransferase	putative sulfurtransferase
TTC1050	46199352	1022350	1023150	-	266		no		putative cytochrome c, sox a-like
TTC1051	46199353	1023160	1023720	-	186		no		hypothetical protein
TTC1052	46199354	1023717	1025438	-	573	soxB	COG0737	5'-nucleotidase/2',3'-cyclic phosphodiesterase and related esterases	sulfur oxidation protein soxB
TTC1053	46199355	1025435	1026007	-	190		no		hypothetical protein
TTC1054	46199356	1026017	1026796	-	259		no		putative cytochrome c precursor
TTC1055	46199357	1026857	1027183	-	108	soxZ	no		soxZ
TTC1056	46199358	1027196	1027654	-	152	soxY	COG5501	Predicted secreted protein	soxY protein
TTC1057	46199359	1027641	1028102	-	153		COG0526	Thiol-disulfide isomerase and thioredoxins	thioredoxin
TTC1058	46199360	1028239	1028685	+	148		COG2010	Cytochrome c, mono- and diheme variants	cytochrome c-552 precursor
TTC1059	46199361	1028695	1029723	+	342	cycB	COG3842	ABC-type spermidine/putrescine transport systems, ATPase components	cycB
TTC1060	46199362	1029720	1030331	+	203		COG1564	Thiamine pyrophosphokinase	ABC transporter substrate-binding protein
TTC1061	46199363	1030328	1031050	-	240		COG0787	Alanine racemase	hypothetical protein
TTC1062	46199364	1031047	1033125	-	692	uvrD	COG0210	Superfamily I DNA and RNA helicases	DNA helicase uvrD
TTC1063	46199365	1033163	1034050	+	295		COG1109	Phosphomannomutase	phosphoglucomutase/phosphomannomutase
TTC1064	46199366	1034047	1035000	+	317		COG0491	Zn-dependent hydrolases, including glyoxylases	metal dependent hydrolase
TTC1065	46199367	1035075	1036721	+	548		COG0318	Acyl-CoA synthetases (AMP-forming)/AMP-acid ligases II	long-chain-fatty-acid-CoA ligase
TTC1066	46199368	1036731	1036940	+	69		COG3360	Uncharacterized conserved protein	hypothetical protein
TTC1067	46199369	1037001	1037447	+	148		COG5502	Uncharacterized conserved protein	hypothetical protein
TTC1068	46199370	1037534	1038406	-	290		COG3294	Uncharacterized conserved protein	conserved hypothetical protein
TTC1069	46199371	1038689	1039264	-	191		COG1024	Enoyl-CoA hydratase/carnithine racemase	putative dehydratase
TTC1070	46199372	1039268	1039975	-	235		COG0813	Purine-nucleoside phosphorylase	purine nucleoside phosphorylase
TTC1071	46199373	1039988	1040617	-	209		COG1136	ABC-type antimicrobial peptide transport system, ATPase component	ABC transporter ATP-binding protein
TTC1072	46199374	1040666	1041316	+	216		COG0664	cAMP-binding proteins - catabolite gene activator and regulatory subunit of cAMP-dependent protein kinases	transcription regulator, crp family
TTC1073	46199375	1041326	1042039	+	237		COG2045	Phosphosulfolactate phosphohydrolase and related enzymes	conserved hypothetical protein
TTC1074	46199376	1042091	1043005	-	304		COG2222	Predicted phosphosugar isomerases	probable sugar aminotransferase
TTC1075	46199377	1043081	1045939	+	952		COG0178	Excinuclease ATPase subunit	excinuclease ABC subunit A
TTC1076	46199378	1045987	1046976	-	329		COG1808	Predicted membrane protein	hypothetical protein
TTC1077	46199379	1046978	1048309	-	443		COG1206	NAD(FAD)-utilizing enzyme possibly involved in translation	glucose inhibited division protein A
TTC1078	46199380	1048356	1048655	+	99		no		conserved hypothetical protein
TTC1079	46199381	1048652	1049410	+	252	hisF	COG0107	Imidazoleglycerol-phosphate synthase	hisF protein
TTC1080	46199382	1049415	1050059	+	214		COG0139/COG0140/	Phosphoribosyl-AMP cyclohydrolase /Phosphoribosyl-ATP pyrophosphohydrolase /
TTC1081	46199383	1050037	1051017	+	326		COG1494	Fructose-1,6-bisphosphatase/sedoheptulose 1,7-bisphosphatase and related proteins	fructose-1,6-bisphosphatase
TTC1082	46199384	1051136	1052173	+	345		COG0686	Alanine dehydrogenase	alanine dehydrogenase
TTC1083	46199385	1052170	1053504	+	444		COG0427	Acetyl-CoA hydrolase	4-hydroxybutyrate coenzyme A transferase
TTC1084	46199386	1053614	1054369	+	251	tatD	COG0084	Mg-dependent DNase	sec-independent protein tatD
TTC1085	46199387	1054366	1055664	+	432		COG1502	Phosphatidylserine/phosphatidylglycerophosphate/cardiolipin synthases and related enzymes	hypothetical membrane associated protein
TTC1086	46199388	1055651	1055950	+	99		no		hypothetical protein
TTC1087	46199389	1056067	1057335	+	422		COG0017	Aspartyl/asparaginyl-tRNA synthetases	aspartyl-tRNA synthetase
TTC1088	46199390	1057413	1057973	+	186		COG0693	Putative intracellular protease/amidase	protease I
TTC1089	46199391	1058027	1058725	-	232		COG0479	Succinate dehydrogenase/fumarate reductase, Fe-S protein subunit	succinate dehydrogenase iron-sulfur protein
TTC1090	46199392	1058735	1059775	-	346		COG1053	Succinate dehydrogenase/fumarate reductase, flavoprotein subunit	succinate dehydrogenase flavoprotein subunit-like protein
TTC1091	46199393	1060469	1060864	-	131		COG2142	Succinate dehydrogenase, hydrophobic anchor subunit	putative membrane anchor of succinate dehydrogenase
TTC1092	46199394	1060854	1061219	-	121		COG2009	Succinate dehydrogenase/fumarate reductase, cytochrome b subunit	succinate dehydrogenase membrane anchor subunit
TTC1093	46199395	1061459	1061950	+	163		COG1586	S-adenosylmethionine decarboxylase	S-adenosylmethionine decarboxylase proenzyme
TTC1094	46199396	1062038	1063183	+	381		COG1470	Predicted membrane protein	ABC transporter substrate-binding protein
TTC1095	46199397	1063185	1064108	+	307		COG1131	ABC-type multidrug transport system, ATPase component	ABC transporter ATP-binding protein
TTC1096	46199398	1064098	1065054	+	318		COG1277	ABC-type transport system involved in multi-copper enzyme maturation, permease component	ABC transporter permease protein
TTC1097	46199399	1065071	1065451	-	126		COG1917	Uncharacterized conserved protein, contains double-stranded beta-helix domain	conserved hypothetical protein
TTC1098	46199400	1065439	1066065	-	208		COG1926	Predicted phosphoribosyltransferases	putative phosphoribosyl transferase
TTC1099	46199401	1066141	1067823	+	560		COG0318	Acyl-CoA synthetases (AMP-forming)/AMP-acid ligases II	long-chain-fatty-acid-CoA ligase
TTC1100	46199402	1067878	1068264	-	128		COG0103	Ribosomal protein S9	SSU ribosomal protein S9P
TTC1101	46199403	1068267	1068758	-	163		COG0102	Ribosomal protein L13	LSU ribosomal protein L13P
TTC1102	46199404	1068800	1070452	+	550		COG0504	CTP synthase (UTP-ammonia lyase)	CTP synthase
TTC1103	46199405	1070449	1070898	-	149		COG2607	Predicted ATPase (AAA+ superfamily)	ATP-dependent protease subunit-like protein
TTC1104	46199406	1071779	1076257	+	1492		COG0067/COG0069/COG0070	Glutamate synthase domain 1 /Glutamate synthase domain 2 /Glutamate synthase domain 3
TTC1105	46199407	1076435	1077046	+	203		no		conserved hypothetical protein
TTC1106	46199408	1077043	1078377	-	444	dnaB	COG0305	Replicative DNA helicase	dnaB replication fork helicase
TTC1107	46199409	1078486	1080093	+	535		COG0741	Soluble lytic murein transglycosylase and related regulatory proteins (some contain LysM/invasin domains)	conserved hypothetical protein
TTC1108	46199410	1080083	1081243	-	386		COG0475	Kef-type K+ transport systems, membrane components	Na(+)/H(+) antiporter
TTC1109	46199411	1081243	1081695	-	150		COG0517	FOG: CBS domain	conserved hypothetical protein
TTC1110	46199412	1081706	1082338	-	210		COG0705	Uncharacterized membrane protein (homolog of Drosophila rhomboid)	hypothetical membrane spanning protein
TTC1111	46199413	1082335	1083162	-	275		COG0616	Periplasmic serine proteases (ClpP class)	periplasmic serine protease
TTC1112	46199414	1083181	1084329	-	382		COG0475	Kef-type K+ transport systems, membrane components	hypothetical protein
TTC1113	46199415	1084329	1084802	-	157		COG0490	Putative regulatory, ligand-binding protein related to C-terminal domains of K+ channels	conserved hypothetical protein
TTC1114	46199416	1084799	1085257	-	152		COG3431	Predicted membrane protein	hypothetical protein
TTC1115	46199417	1085220	1085666	-	148		no		hypothetical protein
TTC1116	46199418	1085734	1086147	-	137		COG0071	Molecular chaperone (small heat shock protein)	small heat shock protein
TTC1117	46199419	1086151	1086573	-	140		COG0526	Thiol-disulfide isomerase and thioredoxins	thioredoxin
TTC1118	46199420	1086636	1087064	-	142		COG2193	Bacterioferritin (cytochrome b1)	bacterioferritin
TTC1119	46199421	1087156	1087842	-	228		COG2129	Predicted phosphoesterases, related to the Icc protein	heat-stable protein
TTC1120	46199422	1087855	1088268	-	137		COG0071	Molecular chaperone (small heat shock protein)	small heat shock protein
TTC1121	46199423	1088284	1089468	-	394		COG1503	Peptide chain release factor 1 (eRF1)	hypothetical protein
TTC1122	46199424	1089465	1089854	-	129		no		heat-stable protein
TTC1123	46199425	1089864	1092428	-	854	clpB	COG0542	ATPases with chaperone activity, ATP-binding subunit	endopeptidase clp ATP-binding chain B, clpB
TTC1124	46199426	1092580	1092816	-	78	dnaJ	no		dnaJ/dnaK assembly factor dafA
TTC1125	46199427	1092803	1093645	-	280	dnaJ	COG2214	DnaJ-class molecular chaperone	chaperone protein dnaJ
TTC1126	46199428	1093649	1094182	-	177	grpE	COG0576	Molecular chaperone GrpE (heat shock protein)	grpE protein
TTC1127	46199429	1094238	1096085	-	615	dnaK	COG0443	Molecular chaperone	chaperone protein dnaK
TTC1128	46199430	1096220	1098094	+	624	ftsH	COG0465	ATP-dependent Zn proteases	cell division protein ftsH
TTC1129	46199431	1098152	1099309	-	385		COG1092	Predicted SAM-dependent methyltransferases	methyltransferase
TTC1130	46199432	1099330	1100235	+	301		COG0616	Periplasmic serine proteases (ClpP class)	putative protease IV transmembrane protein
TTC1131	46199433	1100229	1100639	+	136		COG1714	Predicted membrane protein/domain	hypothetical membrane spanning protein
TTC1132	46199434	1100717	1101619	-	300		COG0010	Arginase/agmatinase/formimionoglutamate hydrolase, arginase family	arginase
TTC1133	46199435	1101645	1102091	-	148		COG1310	Predicted metal-dependent protease of the PAD1/JAB1 superfamily	hypothetical protein
TTC1134	46199436	1102090	1104066	+	658		COG0480	Translation elongation factors (GTPases)	translation elongation and release factors (GTPases)
TTC1135	46199437	1104067	1104957	+	296	moxR	COG0714	MoxR-like ATPases	moxR-like ATPase
TTC1136	46199438	1104954	1107347	+	797		COG0574	Phosphoenolpyruvate synthase/pyruvate phosphate dikinase	phosphoenolpyruvate synthase
TTC1137	46199439	1107356	1107973	+	205		COG1272	Predicted membrane protein, hemolysin III homolog	putative hemolysin
TTC1138	46199440	1107998	1108681	+	227		COG0745	Response regulators consisting of a CheY-like receiver domain and a winged-helix DNA-binding domain	two-component response regulator
TTC1139	46199441	1108703	1110109	+	468		COG0642	Signal transduction histidine kinase	two-component system histidine kinase
TTC1140	46199442	1110063	1110323	-	86		COG3877	Uncharacterized protein conserved in bacteria	hypothetical protein
TTC1141	46199443	1110337	1111083	-	248		COG0755	ABC-type transport system involved in cytochrome c biogenesis, permease component	hypothetical protein
TTC1142	46199444	1111080	1112252	-	390		COG0373	Glutamyl-tRNA reductase	glutamyl-tRNA reductase
TTC1143	46199445	1112295	1112972	-	225	hemD	COG1587	Uroporphyrinogen-III synthase	putative uroporphyrinogen-III synthase hemD
TTC1144	46199446	1112947	1113312	-	121		COG0599	Uncharacterized homolog of gamma-carboxymuconolactone decarboxylase subunit	4-carboxymuconolactone decarboxylase
TTC1145	46199447	1113309	1113968	-	219		COG1011	Predicted hydrolase (HAD superfamily)	conserved hypothetical protein
TTC1146	46199448	1114040	1114603	+	187		COG2353	Uncharacterized conserved protein	hypothetical protein
TTC1147	46199449	1114603	1115184	+	193		COG3485	Protocatechuate 3,4-dioxygenase beta subunit	conserved hypothetical protein
TTC1148	46199450	1115168	1115440	-	90		COG1669	Predicted nucleotidyltransferases	putative nucleotidyltransferase
TTC1149	46199451	1115536	1116846	+	436		COG0015	Adenylosuccinate lyase	putative adenylosuccinate lyase protein
TTC1150	46199452	1116953	1117507	-	184		COG4636	Uncharacterized protein conserved in cyanobacteria	hypothetical cytosolic protein
TTC1151	46199453	1117586	1118275	+	229		COG0152	Phosphoribosylaminoimidazolesuccinocarboxamide (SAICAR) synthase	phosphoribosylamidoimidazole-succinocarboxamide synthase
TTC1152	46199454	1118287	1118541	+	84		COG1828	Phosphoribosylformylglycinamidine (FGAM) synthase, PurS component	hypothetical cytosolic protein
TTC1153	46199455	1118538	1119221	+	227		COG0047	Phosphoribosylformylglycinamidine (FGAM) synthase, glutamine amidotransferase domain	phosphoribosylformylglycinamidine synthase
TTC1154	46199456	1119218	1119931	+	237		COG1011	Predicted hydrolase (HAD superfamily)	hypothetical conserved protein
TTC1155	46199457	1119931	1122108	+	725		COG0046	Phosphoribosylformylglycinamidine (FGAM) synthase, synthetase domain	phosphoribosylformylglycinamidine synthase
TTC1156	46199458	1122101	1123492	+	463		COG0034	Glutamine phosphoribosylpyrophosphate amidotransferase	amidophosphoribosyltransferase
TTC1157	46199459	1123478	1124485	-	335		COG0116	Predicted N6-adenine-specific DNA methylase	putative methyltransferase
TTC1158	46199460	1124475	1126082	-	535		COG0699	Predicted GTPases (dynamin-related)	predicted GTPase
TTC1159	46199461	1126063	1126323	-	86		COG0750	Predicted membrane-associated Zn-dependent proteases 1	hypothetical protein
TTC1160	46199462	1126306	1127577	+	423		COG0112	Glycine/serine hydroxymethyltransferase	serine hydroxymethyltransferase
TTC1161	46199463	1127602	1129188	+	528		COG0497	ATPase involved in DNA repair	putative DNA repair and genetic recombination protein
TTC1162	46199464	1129200	1130060	+	286		COG0119	Isopropylmalate/homocitrate/citramalate synthases	hydroxymethylglutaryl-CoA lyase
TTC1163	46199465	1130051	1131007	-	318		COG0604	NADPH:quinone reductase and related Zn-dependent oxidoreductases	putative odidoreductase
TTC1164	46199466	1131069	1131464	-	131		no		hypothetical protein
TTC1165	46199467	1131481	1131969	-	162		no		hypothetical protein
TTC1166	46199468	1131988	1132617	+	209		no		hypothetical protein
TTC1167	46199469	1132567	1133637	-	356		COG0585	Uncharacterized conserved protein	conserved hypothetical protein
TTC1168	46199470	1133652	1135364	-	570		COG1164	Oligoendopeptidase F	putative oligoendopeptidase F protein
TTC1169	46199471	1135672	1136625	+	317		COG3547	Transposase and inactivated derivatives	probable DNA-binding protein
TTC1170	46199472	1137482	1137706	-	74		COG1518	Uncharacterized protein predicted to be involved in DNA repair	hypothetical protein
TTC1171	46199473	1137730	1139529	+	599		COG0557	Exoribonuclease R	putative ribonuclease
TTC1172	46199474	1139593	1141083	-	496		COG0538	Isocitrate dehydrogenases	isocitrate dehydrogenase [NADP]
TTC1173	46199475	1141158	1141907	+	249		COG0665	Glycine/D-amino acid oxidases (deaminating)	putative oxidoreductase-like protein
TTC1174	46199476	1141900	1143486	-	528		no		conserved hypothetical protein
TTC1175	46199477	1143664	1143879	+	71		COG0665	Glycine/D-amino acid oxidases (deaminating)	putative oxidoreductase-like protein
TTC1176	46199478	1144120	1145643	+	507	mesJ	COG0037/COG0590/	Predicted ATPase of the PP-loop superfamily implicated in cell cycle control /Cytosine/adenosine deaminases /
TTC1177	46199479	1145785	1146225	-	146		no		hypothetical protein
TTC1178	46199480	1146222	1146617	-	131		no		hypothetical protein
TTC1179	46199481	1146614	1147153	-	179		COG0596	Predicted hydrolases or acyltransferases (alpha/beta hydrolase superfamily)	hypothetical protein
TTC1180	46199482	1147268	1147681	+	137	comA	COG2050	Uncharacterized protein, possibly involved in aromatic compounds catabolism	comA operon protein 2
TTC1181	46199483	1147655	1148497	-	280		COG2355	Zn-dependent dipeptidase, microsomal dipeptidase homolog	membrane dipeptidase
TTC1182	46199484	1148519	1150411	+	630		COG0322	Nuclease subunit of the excinuclease complex	excinuclease ABC subunit C
TTC1183	46199485	1150301	1150414	-	37		no		hypothetical protein
TTC1184	46199486	1150474	1151397	-	307		COG0462	Phosphoribosylpyrophosphate synthetase	ribose-phosphate pyrophosphokinase
TTC1185	46199487	1151410	1152072	-	220		COG0775	Nucleoside phosphorylase	putative nucleosidase
TTC1186	46199488	1152069	1152536	-	155	luxS	COG1854	LuxS protein involved in autoinducer AI2 synthesis	autoinducer-2 production protein luxS
TTC1187	46199489	1152651	1154162	+	503		COG0518/COG0519/	GMP synthase - Glutamine amidotransferase domain /GMP synthase, PP-ATPase domain/subunit /
TTC1188	46199490	1154162	1154725	+	187		COG4636	Uncharacterized protein conserved in cyanobacteria	conserved hypothetical protein
TTC1189	46199491	1154750	1155037	+	95		COG4274	Uncharacterized conserved protein	hypothetical protein
TTC1190	46199492	1155037	1155423	+	128		COG0346	Lactoylglutathione lyase and related lyases	conserved hypothetical protein
TTC1191	46199493	1155420	1155920	+	166		COG0328	Ribonuclease HI	ribonuclease H
TTC1192	46199494	1155939	1157600	+	553		COG4799	Acetyl-CoA carboxylase, carboxyltransferase component (subunits alpha and beta)	propionyl-CoA carboxylase beta chain
TTC1193	46199495	1157597	1158208	-	203	marC	COG2095	Multiple antibiotic transporter	multiple antibiotic resistance protein marC
TTC1194	46199496	1158210	1158704	-	164		COG1438	Arginine repressor	transcriptional repressor
TTC1195	46199497	1158714	1159904	-	396		COG0452	Phosphopantothenoylcysteine synthetase/decarboxylase	DNA pantothenate metabolism flavoprotein
TTC1196	46199498	1159911	1160210	-	99	rpoZ	COG1758	DNA-directed RNA polymerase, subunit K/omega	RNA polymerase-associated protein rpoZ, omega subunit
TTC1197	46199499	1160191	1160853	-	220		COG0194	Guanylate kinase	guanylate kinase
TTC1198	46199500	1161083	1162333	+	416		COG0366	Glycosidases	putative pullulanase
TTC1199	46199501	1162330	1162773	-	147		COG0350	Methylated DNA-protein cysteine methyltransferase	putative methylated-DNA-protein-cysteine methyltransferase
TTC1200	46199502	1162778	1163827	-	349		COG2385	Sporulation protein and related proteins	stage II sporulation protein D
TTC1201	46199503	1163863	1165317	-	484		COG4365	Uncharacterized protein conserved in bacteria	hypothetical protein
TTC1202	46199504	1165328	1165951	-	207		COG0664	cAMP-binding proteins - catabolite gene activator and regulatory subunit of cAMP-dependent protein kinases	transcriptional regulatory protein
TTC1203	46199505	1165961	1166779	-	272		COG2107	Predicted periplasmic solute-binding protein	conserved hypothetical protein
TTC1204	46199506	1166786	1169536	-	916		COG0457	FOG: TPR repeat	hypothetical protein
TTC1205	46199507	1169591	1170628	-	345		COG1899	Deoxyhypusine synthase	deoxyhypusine synthase
TTC1206	46199508	1170676	1170897	-	73		no		hypothetical protein
TTC1207	46199509	1170897	1171259	-	120		COG1569	Predicted nucleic acid-binding protein, contains PIN domain	hypothetical protein
TTC1208	46199510	1171256	1171462	-	68		no		hypothetical protein
TTC1209	46199511	1171517	1172179	-	220		COG0111	Phosphoglycerate dehydrogenase and related dehydrogenases	putative dehydrogenase
TTC1210	46199512	1172383	1172910	-	175		COG1670	Acetyltransferases, including N-acetylases of ribosomal proteins	conserved hypothetical protein
TTC1211	46199513	1172920	1174194	-	424		COG0334	Glutamate dehydrogenase/leucine dehydrogenase	glutamate dehydrogenase
TTC1212	46199514	1174204	1175463	-	419		COG0334	Glutamate dehydrogenase/leucine dehydrogenase	glutamate dehydrogenase
TTC1213	46199515	1175489	1177039	-	516		COG1012	NAD-dependent aldehyde dehydrogenases	delta-1-pyrroline-5-carboxylate dehydrogenase
TTC1214	46199516	1177055	1177978	-	307		COG0506	Proline dehydrogenase	proline dehydrogenase/delta-1-pyrroline-5-carboxylate dehydrogenase
TTC1215	46199517	1177975	1178637	-	220	gntR	COG1802	Transcriptional regulators	putative transcriptional regulator, gntR family protein
TTC1216	46199518	1178708	1179805	-	365		no		transposase
TTC1217	46199519	1179908	1180702	-	264		COG1462	Uncharacterized protein involved in formation of curli polymers	hypothetical protein
TTC1218	46199520	1180840	1181748	-	302		no		transcriptional regulator
TTC1219	46199521	1181845	1183032	+	395		COG0156	7-keto-8-aminopelargonate synthetase and related enzymes	probable glycine C-acetyltransferase
TTC1220	46199522	1183034	1184248	+	404		COG1041	Predicted DNA modification methylase	modification methylase
TTC1221	46199523	1184235	1184618	-	127		no		hypothetical protein
TTC1222	46199524	1184740	1186662	+	640		COG0187	Type IIA topoisomerase (DNA gyrase/topo II, topoisomerase IV), B subunit	DNA gyrase subunit B
TTC1223	46199525	1186711	1187670	-	319		COG1181	D-alanine-D-alanine ligase and related ATP-grasp enzymes	D-alanine-D-alanine ligase
TTC1224	46199526	1187680	1188231	-	183		COG0193	Peptidyl-tRNA hydrolase	peptidyl-tRNA hydrolase
TTC1225	46199527	1188247	1188867	-	206		COG1825	Ribosomal protein L25 (general stress protein Ctc)	LSU ribosomal protein L25P
TTC1226	46199528	1188977	1189402	-	141		no		hypothetical protein
TTC1227	46199529	1189410	1189997	-	195		no		hypothetical protein
TTC1228	46199530	1190023	1191327	-	434		COG0642	Signal transduction histidine kinase	two-component system histidine kinase
TTC1229	46199531	1191296	1191961	-	221		COG0745	Response regulators consisting of a CheY-like receiver domain and a winged-helix DNA-binding domain	probable two-component response regulator
TTC1230	46199532	1191943	1193901	-	652		COG0515/COG3391/	Serine/threonine protein kinase /Uncharacterized conserved protein /
TTC1231	46199533	1193901	1194665	-	254		COG0631	Serine/threonine protein phosphatase	protein phosphatase 2C
TTC1232	46199534	1194682	1196397	+	571		no		hypothetical protein
TTC1233	46199535	1196440	1197633	+	397		COG0477	Permeases of the major facilitator superfamily	putative permease
TTC1234	46199536	1197630	1198481	-	283		COG0113	Delta-aminolevulinic acid dehydratase	delta-aminolevulinic acid dehydratase
TTC1235	46199537	1198642	1198959	+	105		COG0718	Uncharacterized protein conserved in bacteria	hypothetical protein
TTC1236	46199538	1198960	1199544	+	194	recR	COG0353	Recombinational DNA repair protein (RecF pathway)	recombination protein recR
TTC1237	46199539	1199547	1199930	+	127		COG2018	Uncharacterized distant relative of homeotic protein bithoraxoid	hypothetical protein
TTC1238	46199540	1199918	1200259	+	113		no		hypothetical protein
TTC1239	46199541	1200244	1200582	+	112		COG2018	Uncharacterized distant relative of homeotic protein bithoraxoid	hypothetical protein
TTC1240	46199542	1200579	1200845	+	88		no		conserved hypothetical protein
TTC1241	46199543	1200905	1202761	-	618		COG1506	Dipeptidyl aminopeptidases/acylaminoacyl-peptidases	acylamino-acid-releasing enzyme
TTC1242	46199544	1202778	1203506	+	242		COG0327	Uncharacterized conserved protein	conserved hypothetical protein
TTC1243	46199545	1203507	1204103	+	198		COG0125	Thymidylate kinase	probable thymidylate kinase
TTC1244	46199546	1204111	1204566	+	151		COG1430	Uncharacterized conserved protein	conserved hypothetical protein
TTC1245	46199547	1204568	1205104	+	178		COG1430	Uncharacterized conserved protein	hypothetical protein
TTC1246	46199548	1205101	1205337	-	78		COG2331	Uncharacterized protein conserved in bacteria	conserved hypothetical protein
TTC1247	46199549	1205377	1205967	+	196		COG0212	5-formyltetrahydrofolate cyclo-ligase	conserved hypothetical protein
TTC1248	46199550	1205973	1206584	+	203		COG1011	Predicted hydrolase (HAD superfamily)	hydrolase family protein
TTC1249	46199551	1206581	1207108	-	175		COG0503	Adenine/guanine phosphoribosyltransferases and related PRPP-binding proteins	adenine phosphoribosyltransferase
TTC1250	46199552	1207118	1207654	-	178		COG0503	Adenine/guanine phosphoribosyltransferases and related PRPP-binding proteins	adenine phosphoribosyltransferase
[truncated: 966 more rows]
