# Supplementary material for: Comparative genomics of Thermus thermophilus and Deinococcus radiodurans: divergent routes of adaptation to thermophily and radiation resistance
Source: BMC Evol Biol. 2005 Oct 20;5:57. doi: 10.1186/1471-2148-5-57 (PMC1274311; doi:10.1186/1471-2148-5-57)
Supplement: Additional File 6 — contains compressed file for all the trees (in PHYLIP format) for 122 proteins from the reconstructed gene set of the DR-TT common ancestor that showed affinity to thermophiles (see also Additional file 1: "Phylogenetic analysis of the genes of the reconstructed DR-TT common ancestor"). [file 1471-2148-5-57-S6.zip]

Archive with 122 entries (122 files):
- COG0002.ml.tre
- COG0006.ml.tre
- COG0007.ml.tre
- COG0010.ml.tre
- COG0017.ml.tre
- COG0018.ml.tre
- COG0020.ml.tre
- COG0022.ml.tre
- COG0065.ml.tre
- COG0066.ml.tre
- COG0110.ml.tre
- COG0111.ml.tre
- COG0118.ml.tre
- COG0119.ml.tre
- COG0120.ml.tre
- COG0142.ml.tre
- COG0156.ml.tre
- COG0160.ml.tre
- COG0172.ml.tre
- COG0177.ml.tre
- COG0183.ml.tre
- COG0189.ml.tre
- COG0212.ml.tre
- COG0235.ml.tre
- COG0327.ml.tre
- COG0365.ml.tre
- COG0381.ml.tre
- COG0421.ml.tre
- COG0433.ml.tre
- COG0446.ml.tre
- COG0449.ml.tre
- COG0463.ml.tre
- COG0477.ml.tre
- COG0480.ml.tre
- COG0491.ml.tre
- COG0504.ml.tre
- COG0526.ml.tre
- COG0535.ml.tre
- COG0548.ml.tre
- COG0563.ml.tre
- COG0577.ml.tre
- COG0582.ml.tre
- COG0589.ml.tre
- COG0601.ml.tre
- COG0611.ml.tre
- COG0616.ml.tre
- COG0624.ml.tre
- COG0636.ml.tre
- COG0665.ml.tre
- COG0674.ml.tre
- COG0697.ml.tre
- COG0737.ml.tre
- COG0746.ml.tre
- COG0755.ml.tre
- COG0842.ml.tre
- COG0843.ml.tre
- COG0846.ml.tre
- COG0863.ml.tre
- COG1011.ml.tre
- COG1013.ml.tre
- COG1014.ml.tre
- COG1032.ml.tre
- COG1052.ml.tre
- COG1055.ml.tre
- COG1063.ml.tre
- COG1082.ml.tre
- COG1088.ml.tre
- COG1091.ml.tre
- COG1092.ml.tre
- COG1100.ml.tre
- COG1117.ml.tre
- COG1131.ml.tre
- COG1132.ml.tre
- COG1145.ml.tre
- COG1156.ml.tre
- COG1187.ml.tre
- COG1209.ml.tre
- COG1249.ml.tre
- COG1250.ml.tre
- COG1254.ml.tre
- COG1270.ml.tre
- COG1324.ml.tre
- COG1335.ml.tre
- COG1436.ml.tre
- COG1506.ml.tre
- COG1522.ml.tre
- COG1527.ml.tre
- COG1541.ml.tre
- COG1547.ml.tre
- COG1622.ml.tre
- COG1653.ml.tre
- COG1690.ml.tre
- COG1796.ml.tre
- COG1828.ml.tre
- COG1832.ml.tre
- COG1853.ml.tre
- COG1884.ml.tre
- COG1917.ml.tre
- COG1943.ml.tre
- COG1960.ml.tre
- COG1977.ml.tre
- COG2018.ml.tre
- COG2074.ml.tre
- COG2104.ml.tre
- COG2120.ml.tre
- COG2151.ml.tre
- COG2182.ml.tre
- COG2185.ml.tre
- COG2206.ml.tre
- COG2217.ml.tre
- COG2243.ml.tre
- COG2383.ml.tre
- COG2804.ml.tre
- COG2872.ml.tre
- COG2876.ml.tre
- COG3294.ml.tre
- COG3374.ml.tre
- COG3375.ml.tre
- COG3635.ml.tre
- COG3842.ml.tre
- COG4992.ml.tre
- COG5479.ml.tre
