# Supplementary material for: Comparative genomics of Thermus thermophilus and Deinococcus radiodurans: divergent routes of adaptation to thermophily and radiation resistance
Source: BMC Evol Biol. 2005 Oct 20;5:57. doi: 10.1186/1471-2148-5-57 (PMC1274311; doi:10.1186/1471-2148-5-57)
Supplement: Additional File 6 — contains compressed file for all the trees (in PHYLIP format) for 122 proteins from the reconstructed gene set of the DR-TT common ancestor that showed affinity to thermophiles (see also Additional file 1: "Phylogenetic analysis of the genes of the reconstructed DR-TT common ancestor"). [file 1471-2148-5-57-S6.zip › COG0002.ml.tre]

((((((46199142:39.306,Cgl1361:51.085):10.665,(((TM1782:30.916,aq_1879:54.781)
:6.256,(((BH2900:23.803,BS_argC:23.897):23.961,(sll0080:8.858,alr3537:17.508)
:31.950):5.223,(Cj0224:32.577,CAC2390:35.012):15.718):4.161):4.925,
(PA0662:26.192,NMB1787:26.709):26.200):5.338):6.881,(((MTH846:19.406,
MJ1096:30.607):6.262,MK1077:30.476):4.765,MA3566:31.204):11.351):14.795,
(PAE2881:38.442,(SSO0155:25.529,APE1462:39.123):9.272):5.911):8.087,
(PH1720:6.732,PAB0291:5.928):26.989):29.100,46199844:22.646,6458685:24.017);
