# Supplementary material for: Comparative genomics of Thermus thermophilus and Deinococcus radiodurans: divergent routes of adaptation to thermophily and radiation resistance
Source: BMC Evol Biol. 2005 Oct 20;5:57. doi: 10.1186/1471-2148-5-57 (PMC1274311; doi:10.1186/1471-2148-5-57)
Supplement: Additional File 6 — contains compressed file for all the trees (in PHYLIP format) for 122 proteins from the reconstructed gene set of the DR-TT common ancestor that showed affinity to thermophiles (see also Additional file 1: "Phylogenetic analysis of the genes of the reconstructed DR-TT common ancestor"). [file 1471-2148-5-57-S6.zip › COG0006.ml.tre]

(46199575:55.993,(((((PAE2025:59.448,(((((PAB1781:8.447,PH0974:20.366):23.222,
(SSO0010:38.707,aq_1535:66.054):9.624):9.626,SP1591:63.313):5.202,
(TM0042:42.442,ypdF:57.308):17.940):3.909,(CAC2788:50.128,(Rv2089c:50.503,
VNG0723G:44.377):22.049):5.732):2.437):5.507,((TVN0558:10.898,Ta1037:4.926)
:45.694,SA1530:47.110):5.880):6.146,(APE0526:44.898,SSO0363:42.549):17.748):6.780,
((sll0136:42.801,STM3058:48.619):10.475,RSc0509:31.343):59.814):6.326,
PAE0637:56.438):70.859,6458166:39.205);
