# Supplementary material for: Comparative genomics of Thermus thermophilus and Deinococcus radiodurans: divergent routes of adaptation to thermophily and radiation resistance
Source: BMC Evol Biol. 2005 Oct 20;5:57. doi: 10.1186/1471-2148-5-57 (PMC1274311; doi:10.1186/1471-2148-5-57)
Supplement: Additional File 6 — contains compressed file for all the trees (in PHYLIP format) for 122 proteins from the reconstructed gene set of the DR-TT common ancestor that showed affinity to thermophiles (see also Additional file 1: "Phylogenetic analysis of the genes of the reconstructed DR-TT common ancestor"). [file 1471-2148-5-57-S6.zip › COG0007.ml.tre]

(aq_207:25.798,((MTH167:29.796,MK1548:40.169):6.608,((((AF1243:32.080,
AF0422:55.696):17.534,((((PA0510:32.685,((STM3477_2:4.149,cysG_2:3.958):20.413,
((NMB1156_2:0.001,NMB1194_2:0.001):23.759,VC2561:19.591):4.821):1.856):4.265,
PA2611_2:26.611):4.959,((CC1118:40.175,PA1778:48.749):13.303,XF0832_2:35.655)
:6.458):15.397,BS_ylnD:37.290):4.934):3.906,(MA3033:30.530,FN0644_1:35.769)
:10.372):6.615,(MJ0965:18.649,SSO2435:41.556):7.967):6.257):15.837,
46198616:43.349);
