# Supplementary material for: Comparative genomics of Thermus thermophilus and Deinococcus radiodurans: divergent routes of adaptation to thermophily and radiation resistance
Source: BMC Evol Biol. 2005 Oct 20;5:57. doi: 10.1186/1471-2148-5-57 (PMC1274311; doi:10.1186/1471-2148-5-57)
Supplement: Additional File 6 — contains compressed file for all the trees (in PHYLIP format) for 122 proteins from the reconstructed gene set of the DR-TT common ancestor that showed affinity to thermophiles (see also Additional file 1: "Phylogenetic analysis of the genes of the reconstructed DR-TT common ancestor"). [file 1471-2148-5-57-S6.zip › COG0010.ml.tre]

((((((sll0228:80.755,MA3986:50.799):10.724,SSO0445:52.196):6.077,
MTH868:56.829):5.981,((MJ0309:35.622,BS_ywhG:47.263):9.085,(PAB0050:6.096,
PH0083:8.751):54.356):3.382):10.924,(((VCA0814:18.451,((NMB0469:7.429,
(STM3078:1.043,speB:0.784):16.362):3.664,PM1381:10.828):7.057):9.683,
(mll8453:5.455,(SMc01802:13.936,BMEI1170:8.661):7.082):34.604):16.080,
((PA1421:36.226,SMc01967:47.403):19.821,SSO2732:45.946):13.821):17.013):4.418,
APE0316:41.952,46199070:82.137);
