# Supplementary material for: Comparative genomics of Thermus thermophilus and Deinococcus radiodurans: divergent routes of adaptation to thermophily and radiation resistance
Source: BMC Evol Biol. 2005 Oct 20;5:57. doi: 10.1186/1471-2148-5-57 (PMC1274311; doi:10.1186/1471-2148-5-57)
Supplement: Additional File 6 — contains compressed file for all the trees (in PHYLIP format) for 122 proteins from the reconstructed gene set of the DR-TT common ancestor that showed affinity to thermophiles (see also Additional file 1: "Phylogenetic analysis of the genes of the reconstructed DR-TT common ancestor"). [file 1471-2148-5-57-S6.zip › COG0017.ml.tre]

(46199389:23.062,((CAC2979:36.321,CAC3564:42.240):6.010,((((((MK0710:24.046,
((PAB0646:2.636,PH1020:3.071):25.391,((AF0920:16.691,MA1684:30.297):6.247,
(MTH226:22.538,MJ1555:16.469):7.971):4.825):6.795):4.991,(SSO0173:44.914,
PAE0703:51.347):15.051):4.209,(TVN1090:17.594,Ta0946:14.659):39.925):6.826,
(VNG0461G:55.912,(PH0241:2.720,PAB2203:5.356):73.200):12.784):7.895,
(ECU06g0790:63.578,(YLL018c:26.599,SPCC1223_0:23.925):24.745):29.155):8.901,
APE2192:46.216):7.861):25.650,6458780:27.610);
