# Supplementary material for: Comparative genomics of Thermus thermophilus and Deinococcus radiodurans: divergent routes of adaptation to thermophily and radiation resistance
Source: BMC Evol Biol. 2005 Oct 20;5:57. doi: 10.1186/1471-2148-5-57 (PMC1274311; doi:10.1186/1471-2148-5-57)
Supplement: Additional File 6 — contains compressed file for all the trees (in PHYLIP format) for 122 proteins from the reconstructed gene set of the DR-TT common ancestor that showed affinity to thermophiles (see also Additional file 1: "Phylogenetic analysis of the genes of the reconstructed DR-TT common ancestor"). [file 1471-2148-5-57-S6.zip › COG0018.ml.tre]

(46200208:36.015,((PAB0469:11.008,PH1478:8.467):23.830,(((((MTH1447:35.641,
MK0758:43.940):4.634,(MJ0237:32.788,(AF0894:35.361,MA0043:42.965):11.995):7.504)
:10.278,(TVN1320:21.721,Ta0281:19.017):53.453):7.524,((APE1756:49.741,
SSO0857:54.555):13.512,PAE3343:51.223):25.800):5.312,((((BH0834:42.435,
((SP2078:9.479,SPy2151:8.463):12.488,L0344:15.803):16.592):7.054,
CAC1041:38.240):12.699,(NMB1506:28.660,YPO2046:31.934):55.393):17.490,
TP0831:69.361):20.461):11.148):28.188,6460396:30.611);
