# Supplementary material for: Comparative genomics of Thermus thermophilus and Deinococcus radiodurans: divergent routes of adaptation to thermophily and radiation resistance
Source: BMC Evol Biol. 2005 Oct 20;5:57. doi: 10.1186/1471-2148-5-57 (PMC1274311; doi:10.1186/1471-2148-5-57)
Supplement: Additional File 6 — contains compressed file for all the trees (in PHYLIP format) for 122 proteins from the reconstructed gene set of the DR-TT common ancestor that showed affinity to thermophiles (see also Additional file 1: "Phylogenetic analysis of the genes of the reconstructed DR-TT common ancestor"). [file 1471-2148-5-57-S6.zip › COG0020.ml.tre]

(46199853:14.417,((((((((MK0767:21.394,SSO0163:58.312):6.618,(PH1590:1.678,
PAB0394:3.986):22.138):3.639,((TM1398:22.348,aq_1248:43.825):12.197,
((all2995:44.640,FN1326:27.184):9.629,((SPy1965:22.738,lin1352:40.017):15.760,
mll0640:49.846):11.528):5.240):20.850):1.795,(TVN0600:3.662,Ta0546:7.468):30.440)
:3.523,MJ1372:28.270):3.155,(AF1219:32.797,(VNG1779C:45.159,MA3723:34.466):11.135)
:17.455):4.733,MTH232:30.565):11.446,(Rv1086:34.582,Cgl0966:16.885):40.221):16.042,
6460263:34.926);
