# Supplementary material for: Comparative genomics of Thermus thermophilus and Deinococcus radiodurans: divergent routes of adaptation to thermophily and radiation resistance
Source: BMC Evol Biol. 2005 Oct 20;5:57. doi: 10.1186/1471-2148-5-57 (PMC1274311; doi:10.1186/1471-2148-5-57)
Supplement: Additional File 6 — contains compressed file for all the trees (in PHYLIP format) for 122 proteins from the reconstructed gene set of the DR-TT common ancestor that showed affinity to thermophiles (see also Additional file 1: "Phylogenetic analysis of the genes of the reconstructed DR-TT common ancestor"). [file 1471-2148-5-57-S6.zip › COG0022.ml.tre]

(46200058:17.815,((PAE2646:29.087,APE1674:29.264):7.246,((((TVN0101:6.412,
Ta1437:7.816):22.874,((BMEII0747:11.358,((SMc03202:5.354,AGl2718:7.259):4.058,
mll4472:6.763):5.343):3.811,PA2248:16.974):23.975):5.395,((BH0214:31.187,
VNG2218G:23.870):10.785,RSc1798:43.527):8.646):1.814,(((BH2762:4.043,
(BS_bfmBAB:5.742,lin1410:13.723):5.060):31.686,SSO1526:45.666):4.951,
(((lin1045:8.283,SA0944:15.755):3.676,BS_pdhB:7.569):4.408,BH2654:8.228)
:32.094):6.483):8.320):13.748,6457689:31.483);
