# Supplementary material for: Comparative genomics of Thermus thermophilus and Deinococcus radiodurans: divergent routes of adaptation to thermophily and radiation resistance
Source: BMC Evol Biol. 2005 Oct 20;5:57. doi: 10.1186/1471-2148-5-57 (PMC1274311; doi:10.1186/1471-2148-5-57)
Supplement: Additional File 6 — contains compressed file for all the trees (in PHYLIP format) for 122 proteins from the reconstructed gene set of the DR-TT common ancestor that showed affinity to thermophiles (see also Additional file 1: "Phylogenetic analysis of the genes of the reconstructed DR-TT common ancestor"). [file 1471-2148-5-57-S6.zip › COG0065.ml.tre]

(((((((((6459551:35.402,all1417:93.297):16.397,(TM0554:25.427,((aq_940:20.999,
PAB0891:17.221):6.470,CAC3173:27.811):7.842):9.045):10.227,MJ1003:37.381):1.647,
(AF2199:24.785,TM0291:22.071):22.084):3.610,(((MK1440:16.954,MA3085:36.665):6.771,
((MTH1386:16.545,MJ0499:28.977):5.115,(AF1963:22.641,MA1393:25.487):7.379):4.928)
:3.344,MTH1631:39.063):3.735):9.427,(SSO2471:26.556,PAE1984:29.888):37.452)
:6.638,MK1208:58.378):9.450,(PH1726:10.217,PAB0287:14.055):43.348):28.371,
46199849:9.311,6459378:22.411);
