# Supplementary material for: Comparative genomics of Thermus thermophilus and Deinococcus radiodurans: divergent routes of adaptation to thermophily and radiation resistance
Source: BMC Evol Biol. 2005 Oct 20;5:57. doi: 10.1186/1471-2148-5-57 (PMC1274311; doi:10.1186/1471-2148-5-57)
Supplement: Additional File 6 — contains compressed file for all the trees (in PHYLIP format) for 122 proteins from the reconstructed gene set of the DR-TT common ancestor that showed affinity to thermophiles (see also Additional file 1: "Phylogenetic analysis of the genes of the reconstructed DR-TT common ancestor"). [file 1471-2148-5-57-S6.zip › COG0066.ml.tre]

((((((((6459552:55.123,TM0555:20.346):12.909,aq_1398:24.527):0.920,
(PAB0892:13.379,CAC3172:32.392):7.363):3.725,((((MTH1387:21.460,
MJ1277:18.024):4.952,(MA1223:9.837,MA3751:4.496):29.433):4.392,
((PAE1991:20.861,SSO2470:29.262):14.746,MJ1271:34.276):11.241):5.651,
(MK0781:10.994,MK1206:43.479):14.960):6.745):3.410,((TM0292:19.398,
AF1761:25.105):7.909,MTH829:30.661):3.538):6.553,(AF0629:20.595,
MA0202:24.100):7.530):15.913,(PAB0288:8.848,PH1724:16.242):22.760):42.382,
46199848:20.344,6459381:31.215);
