# Supplementary material for: Comparative genomics of Thermus thermophilus and Deinococcus radiodurans: divergent routes of adaptation to thermophily and radiation resistance
Source: BMC Evol Biol. 2005 Oct 20;5:57. doi: 10.1186/1471-2148-5-57 (PMC1274311; doi:10.1186/1471-2148-5-57)
Supplement: Additional File 6 — contains compressed file for all the trees (in PHYLIP format) for 122 proteins from the reconstructed gene set of the DR-TT common ancestor that showed affinity to thermophiles (see also Additional file 1: "Phylogenetic analysis of the genes of the reconstructed DR-TT common ancestor"). [file 1471-2148-5-57-S6.zip › COG0110.ml.tre]

(PA3156:31.420,(PAB0773:26.510,(((PAE1472:33.538,MTH272:54.355):6.984,
TM0759:64.720):13.352,(lin0451:29.655,((mlr2192:38.234,MA0410:17.180):3.863,
(((((SPy1065:34.883,SA2342:20.087):9.828,(lacA:29.714,MA0513:15.859):6.728)
:6.842,(AGc527:47.545,((MA2174:58.870,MJ1064:51.288):19.840,Cgl0360:138.354):7.493)
:10.723):9.351,VCA0836:38.509):14.320,((mll4701:50.156,SMc01797:95.188):20.642,
RSp1012:65.774):35.836):11.324):12.359):33.629):22.229):14.872,46198594:17.449);
