# Supplementary material for: Comparative genomics of Thermus thermophilus and Deinococcus radiodurans: divergent routes of adaptation to thermophily and radiation resistance
Source: BMC Evol Biol. 2005 Oct 20;5:57. doi: 10.1186/1471-2148-5-57 (PMC1274311; doi:10.1186/1471-2148-5-57)
Supplement: Additional File 6 — contains compressed file for all the trees (in PHYLIP format) for 122 proteins from the reconstructed gene set of the DR-TT common ancestor that showed affinity to thermophiles (see also Additional file 1: "Phylogenetic analysis of the genes of the reconstructed DR-TT common ancestor"). [file 1471-2148-5-57-S6.zip › COG0111.ml.tre]

(DR1701:63.030,(((((AGl2846:19.161,SMa1838:13.084):6.678,mll7048:16.414):7.309,
AGpA311:42.652):41.047,(VC0267:69.945,PA1296:60.786):34.692):12.563,
(((Cgl0070:60.450,L51032:64.841):8.563,VNG1437G:47.172):10.970,((
CAC0365:50.968,lin1792:51.699):31.934,(((((MJ1018:20.160,MK0297:16.287):8.647,
(Rv2996c:12.277,Cgl1254:19.025):31.696):10.185,(SMa1347:56.935,APE2507:49.389)
:11.987):5.565,mlr7269:59.429):10.460,AGc2588:63.812):7.783):5.229):5.901):11.964,
46199511:29.326);
