# Supplementary material for: Comparative genomics of Thermus thermophilus and Deinococcus radiodurans: divergent routes of adaptation to thermophily and radiation resistance
Source: BMC Evol Biol. 2005 Oct 20;5:57. doi: 10.1186/1471-2148-5-57 (PMC1274311; doi:10.1186/1471-2148-5-57)
Supplement: Additional File 6 — contains compressed file for all the trees (in PHYLIP format) for 122 proteins from the reconstructed gene set of the DR-TT common ancestor that showed affinity to thermophiles (see also Additional file 1: "Phylogenetic analysis of the genes of the reconstructed DR-TT common ancestor"). [file 1471-2148-5-57-S6.zip › COG0118.ml.tre]

(((((MTH1524:24.497,VNG2087G:30.908):5.736,(slr0084:52.931,((((Cgl2044:23.214,
Rv1602:27.624):30.164,(SPBC887_20:35.071,YBR248c_1:39.987):27.071):7.954,
CC3735:46.773):6.958,(RSc2948:29.088,PA5142:37.936):10.140):5.069):5.716):2.417,
((CAC0939:26.120,lin0574:41.133):14.562,(BH3580:16.190,BS_hisH:26.864):13.775)
:12.372):10.268,(((TM1038:51.755,MK1510:40.555):10.427,MJ0506:21.736):7.994,
VC1136:56.429):3.051):4.014,(aq_732:32.595,Cj1315c:39.552):3.898,
46198370:55.927);
