# Supplementary material for: Comparative genomics of Thermus thermophilus and Deinococcus radiodurans: divergent routes of adaptation to thermophily and radiation resistance
Source: BMC Evol Biol. 2005 Oct 20;5:57. doi: 10.1186/1471-2148-5-57 (PMC1274311; doi:10.1186/1471-2148-5-57)
Supplement: Additional File 6 — contains compressed file for all the trees (in PHYLIP format) for 122 proteins from the reconstructed gene set of the DR-TT common ancestor that showed affinity to thermophiles (see also Additional file 1: "Phylogenetic analysis of the genes of the reconstructed DR-TT common ancestor"). [file 1471-2148-5-57-S6.zip › COG0119.ml.tre]

(((((46199153:33.075,(((aq_2090:24.777,((alr4840:7.950,slr0186:9.408):18.295,
(NMB1070:23.026,RSc2072:22.455):16.010):7.190):5.800,(PAB0890:26.644,
(BH3058:15.210,BS_leuA:22.473):19.039):6.544):2.378,(TM0553:30.673,
XF1818:45.009):9.054):8.158):78.599,(PAE1330:23.986,SSO0127:19.973):20.049):8.363,
(CAC3174:39.594,(SMc02546:7.657,mlr7805:10.492):41.135):6.912):5.347,
((PAB0894:24.077,TM0552:23.800):4.164,aq_356:19.999):5.616):7.302,
(alr3522:13.558,sll1564:17.909):19.748,46199151:32.965);
