# Supplementary material for: Comparative genomics of Thermus thermophilus and Deinococcus radiodurans: divergent routes of adaptation to thermophily and radiation resistance
Source: BMC Evol Biol. 2005 Oct 20;5:57. doi: 10.1186/1471-2148-5-57 (PMC1274311; doi:10.1186/1471-2148-5-57)
Supplement: Additional File 6 — contains compressed file for all the trees (in PHYLIP format) for 122 proteins from the reconstructed gene set of the DR-TT common ancestor that showed affinity to thermophiles (see also Additional file 1: "Phylogenetic analysis of the genes of the reconstructed DR-TT common ancestor"). [file 1471-2148-5-57-S6.zip › COG0120.ml.tre]

(((((((PAB0522:2.990,PH1375:5.634):25.332,MJ1603:28.829):7.560,
((all0888:9.645,slr0194:18.266):11.222,TP0616:71.723):14.093):10.529,
(MTH608:25.094,MA1683:39.055):5.612):13.841,(((((mll0526:12.435,(
AGc2972:3.584,SMc00152:11.104):13.372):5.413,BMEI0974:10.870):27.721,
SA2127:66.990):13.094,CC2303:39.138):6.090,((SPy0889:18.327,SP0828:8.588):8.380,
L0045:19.569):29.364):5.895):12.900,(TVN0717:14.084,Ta0878:21.040):31.576):8.338,
CT213:66.592,6458564:49.659);
