# Supplementary material for: Comparative genomics of Thermus thermophilus and Deinococcus radiodurans: divergent routes of adaptation to thermophily and radiation resistance
Source: BMC Evol Biol. 2005 Oct 20;5:57. doi: 10.1186/1471-2148-5-57 (PMC1274311; doi:10.1186/1471-2148-5-57)
Supplement: Additional File 6 — contains compressed file for all the trees (in PHYLIP format) for 122 proteins from the reconstructed gene set of the DR-TT common ancestor that showed affinity to thermophiles (see also Additional file 1: "Phylogenetic analysis of the genes of the reconstructed DR-TT common ancestor"). [file 1471-2148-5-57-S6.zip › COG0142.ml.tre]

(46200288:38.745,(((((MK0774:30.494,(MJ0860:31.436,SSO0061:49.013):7.003):4.406,
(((PAB2389:7.420,PH1072:8.911):21.905,MTH50:32.570):5.638,((AF2286:37.370,
VNG1150G:38.477):8.959,MA0606:24.986):18.405):7.783):9.469,(((NMB0326:36.124,
(ispB:0.984,STM3305:1.004):24.042):14.308,XF1391:37.770):15.395,CC2113:37.996)
:42.618):6.286,(APE1764:46.280,PAE1013:68.737):9.900):14.806,((TVN0262:14.430,
Ta1313:15.849):63.875,(Cgl2124:38.088,Rv2173:56.865):43.368):19.545):63.006,
6459152:43.936);
