# Supplementary material for: Comparative genomics of Thermus thermophilus and Deinococcus radiodurans: divergent routes of adaptation to thermophily and radiation resistance
Source: BMC Evol Biol. 2005 Oct 20;5:57. doi: 10.1186/1471-2148-5-57 (PMC1274311; doi:10.1186/1471-2148-5-57)
Supplement: Additional File 6 — contains compressed file for all the trees (in PHYLIP format) for 122 proteins from the reconstructed gene set of the DR-TT common ancestor that showed affinity to thermophiles (see also Additional file 1: "Phylogenetic analysis of the genes of the reconstructed DR-TT common ancestor"). [file 1471-2148-5-57-S6.zip › COG0156.ml.tre]

(46199521:14.136,((BS_kbl:35.789,((((VCA0886:16.723,(YPO0059:9.261,
(STM3709:0.992,kbl:0.976):7.523):6.552):5.585,((mlr8297:2.788,
mll9204:2.390):5.634,SMc01565:10.367):11.739):6.841,RSp0961:36.910):38.043,
(((BS_bioF:49.500,BH3907:59.833):7.633,(PA0501:60.533,slr0917:58.925):13.783)
:8.294,(MJ1298:52.520,aq_626:48.934):14.803):9.792):5.345):5.414,
(((PH0292:0.475,PAB1244:0.662):21.398,(TVN0398:6.106,Ta1189:6.156):22.621)
:13.662,SA0508:38.877):8.409):23.854,6460157:27.029);
