# Supplementary material for: Comparative genomics of Thermus thermophilus and Deinococcus radiodurans: divergent routes of adaptation to thermophily and radiation resistance
Source: BMC Evol Biol. 2005 Oct 20;5:57. doi: 10.1186/1471-2148-5-57 (PMC1274311; doi:10.1186/1471-2148-5-57)
Supplement: Additional File 6 — contains compressed file for all the trees (in PHYLIP format) for 122 proteins from the reconstructed gene set of the DR-TT common ancestor that showed affinity to thermophiles (see also Additional file 1: "Phylogenetic analysis of the genes of the reconstructed DR-TT common ancestor"). [file 1471-2148-5-57-S6.zip › COG0160.ml.tre]

(46198818:33.398,(alr2398:34.295,(((PAE1799:23.298,APE0457:28.216):6.447,
SSO3211:46.252):12.887,((((TVN0024:4.941,Ta0068:6.254):27.064,(PAB0501:0.452,
PH1423:2.221):27.384):17.038,(PH0782:5.561,PAB2386:2.196):47.650):4.286,
((CAC0368:53.754,((CAC1427:32.576,(BS_ycnG:20.807,BH0991:22.570):23.575):5.814,
(((RSc0029:19.627,goaG:20.491):12.166,(mlr5521:11.112,SMb21186:11.888):15.164)
:20.190,Rv2589:50.412):9.547):17.758):8.334,MA2859:54.320):6.068):6.034):12.971)
:11.390,6460573:31.299);
