# Supplementary material for: Comparative genomics of Thermus thermophilus and Deinococcus radiodurans: divergent routes of adaptation to thermophily and radiation resistance
Source: BMC Evol Biol. 2005 Oct 20;5:57. doi: 10.1186/1471-2148-5-57 (PMC1274311; doi:10.1186/1471-2148-5-57)
Supplement: Additional File 6 — contains compressed file for all the trees (in PHYLIP format) for 122 proteins from the reconstructed gene set of the DR-TT common ancestor that showed affinity to thermophiles (see also Additional file 1: "Phylogenetic analysis of the genes of the reconstructed DR-TT common ancestor"). [file 1471-2148-5-57-S6.zip › COG0172.ml.tre]

(46198828:42.769,((((TM1379:28.086,((aq_298:16.193,all3976:44.670):9.763,
((((L150515:9.764,(SP0411:7.925,SPy1742:9.371):4.609):15.336,(
(BS_serS:10.846,BH0024:11.740):9.007,CAC0021:25.681):7.134):6.515,
FN0110:29.830):5.623,((PA2612:24.007,RSc2337:20.367):14.671,BMEI1082:40.093)
:8.324):4.471):3.081):10.108,(CPn0870:12.231,CT729:18.338):55.369):8.270,
(Rv3834c:16.869,Cgl2831:17.122):43.332):6.499,((PAB0881:3.917,PH0710:1.384)
:23.859,AF2035:35.903):23.205):26.249,6459024:27.305);
