# Supplementary material for: Comparative genomics of Thermus thermophilus and Deinococcus radiodurans: divergent routes of adaptation to thermophily and radiation resistance
Source: BMC Evol Biol. 2005 Oct 20;5:57. doi: 10.1186/1471-2148-5-57 (PMC1274311; doi:10.1186/1471-2148-5-57)
Supplement: Additional File 6 — contains compressed file for all the trees (in PHYLIP format) for 122 proteins from the reconstructed gene set of the DR-TT common ancestor that showed affinity to thermophiles (see also Additional file 1: "Phylogenetic analysis of the genes of the reconstructed DR-TT common ancestor"). [file 1471-2148-5-57-S6.zip › COG0177.ml.tre]

((6460251:60.007,CC2272:87.800):26.080,((((((PAB0459:2.451,PH1498:5.930):35.463,
(MTH764:27.867,(Ta0790m:21.104,TVN0804:20.939):30.744):12.965):7.297,
TM0366:34.069):10.629,(L0253:40.321,(((PA3495:9.305,((PM0381:4.091,
HI1689:2.696):4.852,nth:6.288):11.348):12.848,(BMEI1782:8.278,SMc02843:10.487)
:19.603):20.334,(slr1822:29.787,VNG0592G:53.286):20.580):2.939):25.097):10.570,
(MK0193:53.168,VNG0398G:72.582):12.699):8.004,(PAE0880:53.887,SSO0116:48.901)
:20.967):24.081,6458651:73.480);
