# Supplementary material for: Comparative genomics of Thermus thermophilus and Deinococcus radiodurans: divergent routes of adaptation to thermophily and radiation resistance
Source: BMC Evol Biol. 2005 Oct 20;5:57. doi: 10.1186/1471-2148-5-57 (PMC1274311; doi:10.1186/1471-2148-5-57)
Supplement: Additional File 6 — contains compressed file for all the trees (in PHYLIP format) for 122 proteins from the reconstructed gene set of the DR-TT common ancestor that showed affinity to thermophiles (see also Additional file 1: "Phylogenetic analysis of the genes of the reconstructed DR-TT common ancestor"). [file 1471-2148-5-57-S6.zip › COG0183.ml.tre]

(slr1993:26.713,((SSO2377:31.142,(PAE1220:31.005,APE2108:42.578):8.418):6.670,
((Ta0582:7.376,TVN0649:10.526):36.289,((AF1197:29.168,((SPy0140:20.022,
SPy1637:23.572):7.555,(((CAC2873:6.918,CAP0078:17.383):6.230,CC0510:34.438)
:6.504,(BH2029:25.248,(HI0771:16.185,atoB:20.915):8.233):2.718):1.303):9.168)
:7.232,((((CC0894:27.127,RSc0276:19.458):6.015,SMa1450:23.474):7.412,
PA3925:23.121):18.024,BH3801:45.083):7.545):13.992):9.838):15.589,
46198499:16.564);
