# Supplementary material for: Comparative genomics of Thermus thermophilus and Deinococcus radiodurans: divergent routes of adaptation to thermophily and radiation resistance
Source: BMC Evol Biol. 2005 Oct 20;5:57. doi: 10.1186/1471-2148-5-57 (PMC1274311; doi:10.1186/1471-2148-5-57)
Supplement: Additional File 6 — contains compressed file for all the trees (in PHYLIP format) for 122 proteins from the reconstructed gene set of the DR-TT common ancestor that showed affinity to thermophiles (see also Additional file 1: "Phylogenetic analysis of the genes of the reconstructed DR-TT common ancestor"). [file 1471-2148-5-57-S6.zip › COG0189.ml.tre]

(46199845:19.581,((PH1721:10.334,PAB0290:14.714):33.214,(SSO0159:54.020,
((APE1463:62.966,(SSO0645:69.093,((((MA3268:42.864,MJ0620:65.441):14.467,
(PAE0645:41.388,(PAE1818:46.358,SSO2346:54.856):11.036):22.206):18.652,
(((((PA5197:11.354,VC2281:9.432):8.535,(rimK:2.072,STM0875:5.866):16.329)
:16.838,(HI1531:12.496,PM0826:20.664):32.378):17.973,MA1361:70.061):14.866,
VNG0098G:113.776):10.717):20.729,PAE0948:63.677):5.860):12.138):4.737,
PAE1240:44.178):13.170):13.738):19.580,6459994:37.420);
