# Supplementary material for: Comparative genomics of Thermus thermophilus and Deinococcus radiodurans: divergent routes of adaptation to thermophily and radiation resistance
Source: BMC Evol Biol. 2005 Oct 20;5:57. doi: 10.1186/1471-2148-5-57 (PMC1274311; doi:10.1186/1471-2148-5-57)
Supplement: Additional File 6 — contains compressed file for all the trees (in PHYLIP format) for 122 proteins from the reconstructed gene set of the DR-TT common ancestor that showed affinity to thermophiles (see also Additional file 1: "Phylogenetic analysis of the genes of the reconstructed DR-TT common ancestor"). [file 1471-2148-5-57-S6.zip › COG0212.ml.tre]

((aq_1731:27.642,(((((sll1643:25.614,all4825:35.459):23.082,(Rv0992c:51.531,
Cgl0856:44.640):28.703):17.337,((((PA5228:50.908,(YPO0913:20.216,HI0858:29.730)
:19.385):3.940,XF2013:64.344):11.866,AGl2205:65.492):4.099,CC3245:71.981):8.840)
:4.114,(((BS_yqgN:40.955,BH1417:46.467):7.323,((CAC1090:48.751,SA1380:41.975)
:10.431,SP2095:35.379):14.069):8.471,TP0694:74.097):13.651):13.119,
(RC0694:15.016,RP461:4.865):77.162):10.010):24.952,DR1815:66.099,46199549:24.405);
