# Supplementary material for: Comparative genomics of Thermus thermophilus and Deinococcus radiodurans: divergent routes of adaptation to thermophily and radiation resistance
Source: BMC Evol Biol. 2005 Oct 20;5:57. doi: 10.1186/1471-2148-5-57 (PMC1274311; doi:10.1186/1471-2148-5-57)
Supplement: Additional File 6 — contains compressed file for all the trees (in PHYLIP format) for 122 proteins from the reconstructed gene set of the DR-TT common ancestor that showed affinity to thermophiles (see also Additional file 1: "Phylogenetic analysis of the genes of the reconstructed DR-TT common ancestor"). [file 1471-2148-5-57-S6.zip › COG0235.ml.tre]

(aq_1658:52.941,((MA0263:57.734,(((PH0191:13.565,PAB0117:6.495):39.288,
SMb20666:81.092):11.466,(((APE1657:54.488,PAE2158:42.773):20.776,MJ1418:49.846)
:13.110,(((TVN1450:51.306,TM0283:70.886):4.333,(((STM2974:5.487,
fucA:2.552):43.025,(SMb20490:43.926,(SMc01621:21.391,BMEII0189:52.613):9.933)
:8.314):9.111,(FN1417:26.482,SP2166:36.200):12.385):10.723):6.109,
(aq_1979:44.238,BS_ykrY:72.352):46.944):11.062):4.789):27.335):6.479,
AF0480:62.405):21.075,46199761:65.342);
