# Supplementary material for: Comparative genomics of Thermus thermophilus and Deinococcus radiodurans: divergent routes of adaptation to thermophily and radiation resistance
Source: BMC Evol Biol. 2005 Oct 20;5:57. doi: 10.1186/1471-2148-5-57 (PMC1274311; doi:10.1186/1471-2148-5-57)
Supplement: Additional File 6 — contains compressed file for all the trees (in PHYLIP format) for 122 proteins from the reconstructed gene set of the DR-TT common ancestor that showed affinity to thermophiles (see also Additional file 1: "Phylogenetic analysis of the genes of the reconstructed DR-TT common ancestor"). [file 1471-2148-5-57-S6.zip › COG0327.ml.tre]

(46199544:36.544,((((((PH0627:5.175,PAB1433:10.758):22.533,AF1777:35.773):8.307,
(MK1192:98.852,MA2828:51.651):42.199):4.741,BB0468:72.473):5.602,
((((PA4445:23.891,((((STM0711:1.221,ybgI:0.877):11.690,YPO2697:15.470):8.138,
BU301:41.155):2.196,(VC2093:25.984,(HI0105:9.296,PM0183:8.184):6.096):5.287)
:11.786):6.734,(RSc2931:22.817,NMB2054:33.844):11.136):19.719,(CPn0137:16.100,
CT108:17.517):47.388):16.787,TP0977:48.445):5.760):7.404,VNG1766C:48.680):15.327,
6457771:36.511);
