# Supplementary material for: Comparative genomics of Thermus thermophilus and Deinococcus radiodurans: divergent routes of adaptation to thermophily and radiation resistance
Source: BMC Evol Biol. 2005 Oct 20;5:57. doi: 10.1186/1471-2148-5-57 (PMC1274311; doi:10.1186/1471-2148-5-57)
Supplement: Additional File 6 — contains compressed file for all the trees (in PHYLIP format) for 122 proteins from the reconstructed gene set of the DR-TT common ancestor that showed affinity to thermophiles (see also Additional file 1: "Phylogenetic analysis of the genes of the reconstructed DR-TT common ancestor"). [file 1471-2148-5-57-S6.zip › COG0365.ml.tre]

(((sll0542:21.731,(((((((SMc04093:7.015,AGc4980:8.529):3.396,BMEI0238:7.578)
:5.254,mlr4089:6.938):9.802,(CC3581:19.142,XF2255:23.599):7.794):3.280,
((((STM4275:2.910,acs:1.737):6.626,YPO0253:6.423):8.457,VC0298:10.905):7.453,
PA0887:19.719):5.791):5.446,PA4733:18.421):18.888,(PM0692:23.624,
RSc1952:24.631):14.627):5.963):6.018,(((PAE2867:19.191,SSO2863:23.008):16.646,
Ta0421:39.597):11.612,Rv3667:41.369):7.963):5.030,DR2471:29.781,46199188:15.324);
