# Supplementary material for: Comparative genomics of Thermus thermophilus and Deinococcus radiodurans: divergent routes of adaptation to thermophily and radiation resistance
Source: BMC Evol Biol. 2005 Oct 20;5:57. doi: 10.1186/1471-2148-5-57 (PMC1274311; doi:10.1186/1471-2148-5-57)
Supplement: Additional File 6 — contains compressed file for all the trees (in PHYLIP format) for 122 proteins from the reconstructed gene set of the DR-TT common ancestor that showed affinity to thermophiles (see also Additional file 1: "Phylogenetic analysis of the genes of the reconstructed DR-TT common ancestor"). [file 1471-2148-5-57-S6.zip › COG0381.ml.tre]

(PA3148:41.658,(TM0610:46.086,((((PAB0379:4.664,PH1617:4.157):19.486,
(((RC0458:3.148,RP334:8.754):26.972,PM1009:31.807):10.531,(SA0150:18.092,
SP0360:33.954):11.844):58.645):6.617,(MTH837:34.077,((((((STM3920:7.635,
wecB:6.458):5.050,YPO3864:10.492):7.186,(RSp0510:23.420,RSp1017:19.823):7.416)
:4.034,VC0917:18.784):20.313,(TM1034:29.242,CAC2874:23.961):9.401):4.801,
SA1913:27.903):41.932):11.322):5.655,MJ1504:29.119):24.220):16.252,
46198593:19.247);
