# Supplementary material for: Comparative genomics of Thermus thermophilus and Deinococcus radiodurans: divergent routes of adaptation to thermophily and radiation resistance
Source: BMC Evol Biol. 2005 Oct 20;5:57. doi: 10.1186/1471-2148-5-57 (PMC1274311; doi:10.1186/1471-2148-5-57)
Supplement: Additional File 6 — contains compressed file for all the trees (in PHYLIP format) for 122 proteins from the reconstructed gene set of the DR-TT common ancestor that showed affinity to thermophiles (see also Additional file 1: "Phylogenetic analysis of the genes of the reconstructed DR-TT common ancestor"). [file 1471-2148-5-57-S6.zip › COG0421.ml.tre]

(PA4774:54.087,(APE0767:40.094,((SSO0757:53.469,PAE1203:55.775):6.763,
((((((STM0166:1.283,speE:0.500):7.617,YPO3411:6.294):14.752,BU209:35.099)
:7.354,PA1687:24.972):32.409,(((((BH3811:10.278,BS_ywhF:6.692):25.869,
(MJ0313:44.408,SP0918:66.292):6.704):9.069,aq_062:39.197):3.164,
TM0654:40.104):8.030,((SPBC12C2_0:11.965,YPR069c:16.991):20.034,YLR146c:32.753)
:28.745):5.853):10.045,(PAB2221:12.438,PH0211:10.862):52.311):19.201):12.086):15.859,
46198780:24.065);
