# Supplementary material for: Comparative genomics of Thermus thermophilus and Deinococcus radiodurans: divergent routes of adaptation to thermophily and radiation resistance
Source: BMC Evol Biol. 2005 Oct 20;5:57. doi: 10.1186/1471-2148-5-57 (PMC1274311; doi:10.1186/1471-2148-5-57)
Supplement: Additional File 6 — contains compressed file for all the trees (in PHYLIP format) for 122 proteins from the reconstructed gene set of the DR-TT common ancestor that showed affinity to thermophiles (see also Additional file 1: "Phylogenetic analysis of the genes of the reconstructed DR-TT common ancestor"). [file 1471-2148-5-57-S6.zip › COG0433.ml.tre]

(46198455:22.383,((46200181:82.230,(TM1257:50.763,((((((AF1060:55.256,
MK0692:51.036):17.895,(((PH0932:17.678,PAB0810:9.840):18.316,MJECL08:56.727)
:20.452,(PAE2903:51.135,(Ta0159:10.066,TVN0229:5.256):42.415):15.896):4.449)
:6.115,(MJ1565:31.564,MTH307:54.168):22.277):6.651,PAE2998:84.573):5.650,
(MA0204:115.444,(PAE0128:133.060,SSO2200:88.383):18.700):8.604):8.840,
(BH0052:90.255,PAE2155:106.512):28.345):74.192):7.139):21.076,aq_1682:39.621):11.275,
6458555:38.043);
