# Supplementary material for: Comparative genomics of Thermus thermophilus and Deinococcus radiodurans: divergent routes of adaptation to thermophily and radiation resistance
Source: BMC Evol Biol. 2005 Oct 20;5:57. doi: 10.1186/1471-2148-5-57 (PMC1274311; doi:10.1186/1471-2148-5-57)
Supplement: Additional File 6 — contains compressed file for all the trees (in PHYLIP format) for 122 proteins from the reconstructed gene set of the DR-TT common ancestor that showed affinity to thermophiles (see also Additional file 1: "Phylogenetic analysis of the genes of the reconstructed DR-TT common ancestor"). [file 1471-2148-5-57-S6.zip › COG0446.ml.tre]

(((((((((46199701:42.776,APE1043m:47.782):10.147,APE0595:80.904):13.196,
(PAE2834:60.270,(Ta1467:9.019,TVN0473:17.234):45.472):12.531):5.462,
(46199786:41.556,((((AF0395:22.040,(PH0572:4.293,PAB0936:3.027):19.856):17.666,
PAE2371:45.417):5.278,(BH3776:55.452,BB0728:51.607):14.428):4.643,
AF0400_1:52.429):9.957):71.671):8.609,((PM1477:96.972,(SSO2629:46.039,
Ta1413:53.563):12.694):19.371,mll2431:82.473):1.933):16.911,PAE1131:81.868):43.412,
RSc3262:59.198):9.830,aq_235:49.650):9.476,aq_232:45.676,46199349:41.671);
