# Supplementary material for: Comparative genomics of Thermus thermophilus and Deinococcus radiodurans: divergent routes of adaptation to thermophily and radiation resistance
Source: BMC Evol Biol. 2005 Oct 20;5:57. doi: 10.1186/1471-2148-5-57 (PMC1274311; doi:10.1186/1471-2148-5-57)
Supplement: Additional File 6 — contains compressed file for all the trees (in PHYLIP format) for 122 proteins from the reconstructed gene set of the DR-TT common ancestor that showed affinity to thermophiles (see also Additional file 1: "Phylogenetic analysis of the genes of the reconstructed DR-TT common ancestor"). [file 1471-2148-5-57-S6.zip › COG0449.ml.tre]

((((((CAC0158:27.726,FN0452:48.377):9.641,MA3023:34.207):7.969,(
Cgl2219:22.406,Rv3436c:26.154):26.423):4.681,(aq_301:38.338,(((((
mlr6774:0.930,mll0833:0.001):10.234,(((SMa0878:0.185,SMc00231:0.001):2.872,
mlr6386:8.370):4.632,AGc3284:11.338):9.792):5.773,BMEII0685:15.647):12.316,
CC0118:31.858):20.844,(PA5549:24.574,glmS:19.310):22.205):9.685):6.890):5.105,
((PAB2201:4.631,PH0243:10.121):31.263,MTH171:32.318):10.635):5.717,
TM0148:47.541,6457976:32.767);
