# Supplementary material for: Comparative genomics of Thermus thermophilus and Deinococcus radiodurans: divergent routes of adaptation to thermophily and radiation resistance
Source: BMC Evol Biol. 2005 Oct 20;5:57. doi: 10.1186/1471-2148-5-57 (PMC1274311; doi:10.1186/1471-2148-5-57)
Supplement: Additional File 6 — contains compressed file for all the trees (in PHYLIP format) for 122 proteins from the reconstructed gene set of the DR-TT common ancestor that showed affinity to thermophiles (see also Additional file 1: "Phylogenetic analysis of the genes of the reconstructed DR-TT common ancestor"). [file 1471-2148-5-57-S6.zip › COG0463.ml.tre]

(DR1080:55.139,(((((PH1596:16.955,PAB1981:15.810):18.329,(((((AF0387:11.711,
PH0433:22.508):12.330,(MA4330:21.462,VNG1053G:60.037):14.003):22.903,
CAC2324:62.487):23.089,MA1068:86.766):10.649,(((MTH374:20.769,MA2169:21.931):22.634,
MTH377:48.968):7.292,(MJ1222:27.816,(PH1585:4.172,PAB1971:14.121):16.217):27.228)
:5.153):8.636):8.044,AGc4038:127.399):10.781,(MK1381:20.769,MTH1392:32.355):47.824)
:20.234,BH2769:83.750):28.442,46198810:39.582);
