# Supplementary material for: Comparative genomics of Thermus thermophilus and Deinococcus radiodurans: divergent routes of adaptation to thermophily and radiation resistance
Source: BMC Evol Biol. 2005 Oct 20;5:57. doi: 10.1186/1471-2148-5-57 (PMC1274311; doi:10.1186/1471-2148-5-57)
Supplement: Additional File 6 — contains compressed file for all the trees (in PHYLIP format) for 122 proteins from the reconstructed gene set of the DR-TT common ancestor that showed affinity to thermophiles (see also Additional file 1: "Phylogenetic analysis of the genes of the reconstructed DR-TT common ancestor"). [file 1471-2148-5-57-S6.zip › COG0477.ml.tre]

((((PA3465:74.846,((mlr6372:21.393,mll6284:16.841):49.958,(BMEII0935:41.295,
(mlr2945:24.242,(SMc02910:9.528,AGc139:21.700):8.835):6.926):14.898):24.057)
:6.976,(PA2701:43.978,(MA0615:52.059,(SMa1814:13.241,(SMa0383:6.401,
AGl1740:6.062):10.585):39.312):13.923):18.446):55.337,((RSp1177:29.459,
PA4622:37.526):20.058,(CC0403:49.658,((SMc03237:20.751,AGc4819:18.525):11.984,
(mlr4214:21.547,BMEI0181:22.675):13.458):17.155):11.228):81.963):24.264,
(TTC0949:63.390,DR1324:75.332):23.390,CAC0458:90.376);
