# Supplementary material for: Comparative genomics of Thermus thermophilus and Deinococcus radiodurans: divergent routes of adaptation to thermophily and radiation resistance
Source: BMC Evol Biol. 2005 Oct 20;5:57. doi: 10.1186/1471-2148-5-57 (PMC1274311; doi:10.1186/1471-2148-5-57)
Supplement: Additional File 6 — contains compressed file for all the trees (in PHYLIP format) for 122 proteins from the reconstructed gene set of the DR-TT common ancestor that showed affinity to thermophiles (see also Additional file 1: "Phylogenetic analysis of the genes of the reconstructed DR-TT common ancestor"). [file 1471-2148-5-57-S6.zip › COG0480.ml.tre]

((((aq_001:19.847,(((((((BS_fus:6.838,BH0131:6.607):5.563,(SPy0273:1.842,
SP0273:2.140):13.375):12.116,CAC3138:20.881):5.267,(all4338:9.090,
sll1098:12.575):19.602):4.055,((HP1195:9.841,Cj0493:9.832):10.770,
((NMB0138:14.734,(PM1356:2.775,HI0579:4.109):11.305):4.554,(RSc3022:9.037,
RSp0804:10.852):7.350):8.478):4.177):3.944,FN1556:20.844):6.170,
TM1503:29.411):6.317):33.326,TM1651:51.435):9.205,FN1546:58.417):20.595,
Rv0120c:61.738,6458071:54.539);
