# Supplementary material for: Comparative genomics of Thermus thermophilus and Deinococcus radiodurans: divergent routes of adaptation to thermophily and radiation resistance
Source: BMC Evol Biol. 2005 Oct 20;5:57. doi: 10.1186/1471-2148-5-57 (PMC1274311; doi:10.1186/1471-2148-5-57)
Supplement: Additional File 6 — contains compressed file for all the trees (in PHYLIP format) for 122 proteins from the reconstructed gene set of the DR-TT common ancestor that showed affinity to thermophiles (see also Additional file 1: "Phylogenetic analysis of the genes of the reconstructed DR-TT common ancestor"). [file 1471-2148-5-57-S6.zip › COG0491.ml.tre]

(46198766:32.441,((((6460803:68.772,(SSO1567:91.977,PH0096:44.955):22.727):16.230,
(((APE2585:66.502,PAE3376:39.182):21.002,(VNG0709C:67.709,VNG0231C:65.283):12.834)
:9.981,(SSO2515:43.474,AF0534:51.547):20.735):15.754):10.656,((CC0923:39.260,
(BMEI1432:14.908,(SMc00087:14.086,AGc1482:11.270):6.842):25.581):15.807,
RSc1544:133.099):16.447):20.681,(VNG2073C:60.650,(((BH1723:56.485,APE2156:49.216)
:14.633,(SSO2890:84.550,AF1850:56.456):8.223):7.976,(AF1343:46.147,
PAE1526:51.637):14.937):6.987):1.575):33.967,6459186:32.605);
