# Supplementary material for: Comparative genomics of Thermus thermophilus and Deinococcus radiodurans: divergent routes of adaptation to thermophily and radiation resistance
Source: BMC Evol Biol. 2005 Oct 20;5:57. doi: 10.1186/1471-2148-5-57 (PMC1274311; doi:10.1186/1471-2148-5-57)
Supplement: Additional File 6 — contains compressed file for all the trees (in PHYLIP format) for 122 proteins from the reconstructed gene set of the DR-TT common ancestor that showed affinity to thermophiles (see also Additional file 1: "Phylogenetic analysis of the genes of the reconstructed DR-TT common ancestor"). [file 1471-2148-5-57-S6.zip › COG0504.ml.tre]

(46199404:14.018,(((MK0205:29.665,((PH1792:0.568,PAB0231:3.130):21.041,
(AF0252:20.844,MA3279:25.325):9.614):4.080):5.953,(MJ1174:25.800,
((((((BH3792:10.355,(SP0494:4.011,SPy1894:5.185):23.351):2.391,
(lin2704:14.056,SA1929:18.882):4.514):4.780,BS_ctrA:11.165):7.117,
CAC2892:19.398):9.326,(alr5000:14.242,sll1443:11.435):20.138):3.991,
((PA3637:20.117,NMB1554:21.734):15.405,aq_1334:30.096):7.549):6.343):6.905)
:4.667,(APE1604:30.081,SSO0201:26.749):12.376):19.867,6459338:22.775);
