# Supplementary material for: Comparative genomics of Thermus thermophilus and Deinococcus radiodurans: divergent routes of adaptation to thermophily and radiation resistance
Source: BMC Evol Biol. 2005 Oct 20;5:57. doi: 10.1186/1471-2148-5-57 (PMC1274311; doi:10.1186/1471-2148-5-57)
Supplement: Additional File 6 — contains compressed file for all the trees (in PHYLIP format) for 122 proteins from the reconstructed gene set of the DR-TT common ancestor that showed affinity to thermophiles (see also Additional file 1: "Phylogenetic analysis of the genes of the reconstructed DR-TT common ancestor"). [file 1471-2148-5-57-S6.zip › COG0526.ml.tre]

((((PH0178:1.653,PAB2245:3.318):35.772,(((((APE0775:26.975,SSO0192:35.428)
:15.835,PAE2366:50.849):22.702,aq_443:53.259):5.519,((FN1984_2:86.679,
AF0515:98.105):4.490,SSO1120:131.001):19.952):6.537,APE2496:197.068):4.897):4.868,
(TVN0202:1.815,Ta0125:0.001):38.614):14.137,TM0868:33.588,46198794:68.828);
