# Supplementary material for: Comparative genomics of Thermus thermophilus and Deinococcus radiodurans: divergent routes of adaptation to thermophily and radiation resistance
Source: BMC Evol Biol. 2005 Oct 20;5:57. doi: 10.1186/1471-2148-5-57 (PMC1274311; doi:10.1186/1471-2148-5-57)
Supplement: Additional File 6 — contains compressed file for all the trees (in PHYLIP format) for 122 proteins from the reconstructed gene set of the DR-TT common ancestor that showed affinity to thermophiles (see also Additional file 1: "Phylogenetic analysis of the genes of the reconstructed DR-TT common ancestor"). [file 1471-2148-5-57-S6.zip › COG0535.ml.tre]

(((AF2009_2:26.609,(MK0896_2:37.090,MTH1785:47.447):8.555):9.325,
((((MA0573:29.847,CAC2795:47.990):13.422,((AF2413:33.223,((SSO1840:3.822,
SSO1631:5.836):42.935,APE1655:35.470):11.057):8.961,VNG1185G:53.729):15.192)
:12.220,((((SSO1632:1.709,SSO1839:4.172):22.844,PAE0579:22.204):23.110,
((VNG1184Gm:38.410,(MA3035:29.024,CAC2796:29.268):12.816):9.701,AF1125:37.261)
:16.411):8.503,TM0825:90.382):6.453):6.488,PH0827_2:58.233):6.164):12.423,
RSc1728:91.099,6460969:100.335);
