# Supplementary material for: Comparative genomics of Thermus thermophilus and Deinococcus radiodurans: divergent routes of adaptation to thermophily and radiation resistance
Source: BMC Evol Biol. 2005 Oct 20;5:57. doi: 10.1186/1471-2148-5-57 (PMC1274311; doi:10.1186/1471-2148-5-57)
Supplement: Additional File 6 — contains compressed file for all the trees (in PHYLIP format) for 122 proteins from the reconstructed gene set of the DR-TT common ancestor that showed affinity to thermophiles (see also Additional file 1: "Phylogenetic analysis of the genes of the reconstructed DR-TT common ancestor"). [file 1471-2148-5-57-S6.zip › COG0548.ml.tre]

(46199843:19.554,((((46199888:55.278,(BH2898:36.461,BS_argB:52.780):16.816):14.672,
(((((AF1280:16.293,MA4515:32.435):10.453,MJ0069:25.821):4.947,MTH183:26.252)
:6.403,(((alr1245:6.857,slr1898:13.289):18.655,(AGc666:1.712,(SMc01726:5.084,
BMEII0273:9.340):1.779):32.094):4.943,Cgl1363:52.456):4.617):10.518,
(CAC2389:41.890,L0107:52.329):11.016):12.621):9.917,MK1631:31.987):28.584,
(((SSO0156:27.047,APE1461:62.016):19.398,PAE2882:42.971):10.872,(PH1718:26.131,
PAB0292:11.100):70.792):14.255):47.964,6459171:23.438);
