# Supplementary material for: Comparative genomics of Thermus thermophilus and Deinococcus radiodurans: divergent routes of adaptation to thermophily and radiation resistance
Source: BMC Evol Biol. 2005 Oct 20;5:57. doi: 10.1186/1471-2148-5-57 (PMC1274311; doi:10.1186/1471-2148-5-57)
Supplement: Additional File 6 — contains compressed file for all the trees (in PHYLIP format) for 122 proteins from the reconstructed gene set of the DR-TT common ancestor that showed affinity to thermophiles (see also Additional file 1: "Phylogenetic analysis of the genes of the reconstructed DR-TT common ancestor"). [file 1471-2148-5-57-S6.zip › COG0563.ml.tre]

(aq_078:28.017,(((XF0275:45.821,(sll1815:26.415,all4196:37.655):11.528):5.104,
(Rv0733:34.467,Cgl0542:23.782):17.683):7.021,(((AF0676:11.552,TM1479:39.393)
:6.736,((CAC3112:39.579,MA1096:24.349):6.324,(BS_adk:13.210,SA2027:22.156):11.218)
:6.120):9.034,((CC1269:38.413,(mlr0322:21.696,((SMc01288:12.797,
BMEI0778:11.975):5.010,AGc3521:14.801):6.173):9.765):13.536,(PA3686:32.118,
(SPAC4G9_03:15.753,YDR226w:20.292):25.155):5.402):9.641):7.055):9.531,
46199609:40.859);
