# Supplementary material for: Comparative genomics of Thermus thermophilus and Deinococcus radiodurans: divergent routes of adaptation to thermophily and radiation resistance
Source: BMC Evol Biol. 2005 Oct 20;5:57. doi: 10.1186/1471-2148-5-57 (PMC1274311; doi:10.1186/1471-2148-5-57)
Supplement: Additional File 6 — contains compressed file for all the trees (in PHYLIP format) for 122 proteins from the reconstructed gene set of the DR-TT common ancestor that showed affinity to thermophiles (see also Additional file 1: "Phylogenetic analysis of the genes of the reconstructed DR-TT common ancestor"). [file 1471-2148-5-57-S6.zip › COG0577.ml.tre]

(46199784:47.737,(MA0374:67.901,(MTH695:78.946,((MK1655:77.025,MA1744:83.164)
:8.892,(((TM0351:54.253,(((lin0234:22.338,lin0419:42.737):21.773,
(slr0594:33.566,alr0446:46.369):9.281):5.367,((SMc04351_2:43.108,
PA2390_2:45.505):15.362,AGc3336:51.548):7.448):7.400):6.073,((NMB0549_2:34.263,
Cj0607_2:38.771):20.846,BS_yknZ:48.448):15.735):20.386,(((AF1017:36.527,
AF1470:20.912):51.156,(MA1118:6.686,MA3173:15.027):40.399):10.672,
MJ1507:61.895):5.704):14.943):13.513):13.277):45.526,6458160:35.290);
