# Supplementary material for: Comparative genomics of Thermus thermophilus and Deinococcus radiodurans: divergent routes of adaptation to thermophily and radiation resistance
Source: BMC Evol Biol. 2005 Oct 20;5:57. doi: 10.1186/1471-2148-5-57 (PMC1274311; doi:10.1186/1471-2148-5-57)
Supplement: Additional File 6 — contains compressed file for all the trees (in PHYLIP format) for 122 proteins from the reconstructed gene set of the DR-TT common ancestor that showed affinity to thermophiles (see also Additional file 1: "Phylogenetic analysis of the genes of the reconstructed DR-TT common ancestor"). [file 1471-2148-5-57-S6.zip › COG0582.ml.tre]

((((((((MTH893:27.629,TM0967:69.023):9.158,(PAB0255:5.368,PH1826:13.112):31.017)
:8.551,(((Cgl1981:28.735,Rv2894c:34.654):20.951,mll6431:74.458):13.444,
((CPn0024:16.110,CT347:12.149):49.050,(SMc03247:94.102,CC0344:44.004):19.603)
:10.311):6.738):5.946,(CT864:13.150,CPn1024:19.971):44.704):6.517,
(TVN0263:14.017,Ta1314:14.130):39.105):3.467,(CAP0080:52.766,SPy1196:84.622)
:19.760):5.782,(SSO0375:38.531,APE0805:57.155):31.312):13.339,MA2231:98.268,
6460964:97.537);
