# Supplementary material for: Comparative genomics of Thermus thermophilus and Deinococcus radiodurans: divergent routes of adaptation to thermophily and radiation resistance
Source: BMC Evol Biol. 2005 Oct 20;5:57. doi: 10.1186/1471-2148-5-57 (PMC1274311; doi:10.1186/1471-2148-5-57)
Supplement: Additional File 6 — contains compressed file for all the trees (in PHYLIP format) for 122 proteins from the reconstructed gene set of the DR-TT common ancestor that showed affinity to thermophiles (see also Additional file 1: "Phylogenetic analysis of the genes of the reconstructed DR-TT common ancestor"). [file 1471-2148-5-57-S6.zip › COG0589.ml.tre]

((PAE2384:47.595,(((SSO1865:26.516,SSO2778:36.228):26.630,((((MJ0531:29.403,
(((MTH898:35.938,MTH1065:61.692):6.871,MTH993:31.905):11.874,(MA0162:46.174,
(MA1462:33.978,MA4094:33.653):7.412):12.548):7.618):25.962,((lin1615:52.919,
aq_1024:136.138):11.724,L1010:61.892):12.436):9.890,Cgl2878:115.892):9.043,
BS_yxiE:49.328):4.750):4.830,((PAE0685:39.478,MK0521:53.279):18.441,
BS_nhaX:81.922):6.884):12.030):13.941,(PA2833:74.846,alr4132:87.873):9.244,
46198847:33.324);
