# Supplementary material for: Comparative genomics of Thermus thermophilus and Deinococcus radiodurans: divergent routes of adaptation to thermophily and radiation resistance
Source: BMC Evol Biol. 2005 Oct 20;5:57. doi: 10.1186/1471-2148-5-57 (PMC1274311; doi:10.1186/1471-2148-5-57)
Supplement: Additional File 6 — contains compressed file for all the trees (in PHYLIP format) for 122 proteins from the reconstructed gene set of the DR-TT common ancestor that showed affinity to thermophiles (see also Additional file 1: "Phylogenetic analysis of the genes of the reconstructed DR-TT common ancestor"). [file 1471-2148-5-57-S6.zip › COG0601.ml.tre]

(TM0503:46.324,(APE0303:46.089,(((((((((mlr5417:18.153,(SMc00787:11.662,
AGl1478:15.463):7.164):12.800,PA4503:20.302):6.021,(HI1187:12.061,
PM0237:9.897):19.233):10.103,BH3643:43.657):8.138,HP0299:28.867):3.479,
(BS_appB:61.938,((SMc02418:7.456,AGl368:5.527):38.107,VC0172:51.478):28.490)
:12.628):9.202,(mlr6671:29.718,ddpB:25.912):27.767):8.036,((AGl871:9.545,
mlr5514:14.351):20.886,AGc4572:31.625):34.888):5.886,TM1149:60.114):22.336):18.287,
6458040:57.543);
