# Supplementary material for: Comparative genomics of Thermus thermophilus and Deinococcus radiodurans: divergent routes of adaptation to thermophily and radiation resistance
Source: BMC Evol Biol. 2005 Oct 20;5:57. doi: 10.1186/1471-2148-5-57 (PMC1274311; doi:10.1186/1471-2148-5-57)
Supplement: Additional File 6 — contains compressed file for all the trees (in PHYLIP format) for 122 proteins from the reconstructed gene set of the DR-TT common ancestor that showed affinity to thermophiles (see also Additional file 1: "Phylogenetic analysis of the genes of the reconstructed DR-TT common ancestor"). [file 1471-2148-5-57-S6.zip › COG0611.ml.tre]

((MA0069:65.517,(MTH1396:36.446,(((PH1833:15.896,PAB2358:7.731):31.736,
MJ0028:66.442):11.475,MK0607:64.834):9.226):5.880):8.366,((((PA4051:31.539,
((((thiL:3.641,STM0419:6.310):8.660,YPO3180:11.386):9.992,(VC2266:26.283,
HI1305:28.940):9.271):13.963,(RSc2768:29.741,NMB0385:39.335):13.762):6.751):9.862,
XF0956:36.563):9.571,(slr1787:34.942,alr5061:25.721):41.935):12.246,
(BH0544:64.803,(aq_2119:43.441,AF0733:55.007):14.015):6.401):10.787,
46198364:87.700);
