# Supplementary material for: Comparative genomics of Thermus thermophilus and Deinococcus radiodurans: divergent routes of adaptation to thermophily and radiation resistance
Source: BMC Evol Biol. 2005 Oct 20;5:57. doi: 10.1186/1471-2148-5-57 (PMC1274311; doi:10.1186/1471-2148-5-57)
Supplement: Additional File 6 — contains compressed file for all the trees (in PHYLIP format) for 122 proteins from the reconstructed gene set of the DR-TT common ancestor that showed affinity to thermophiles (see also Additional file 1: "Phylogenetic analysis of the genes of the reconstructed DR-TT common ancestor"). [file 1471-2148-5-57-S6.zip › COG0616.ml.tre]

(alr3825:27.353,(TM0916:21.808,((((AF0856:13.309,((PH0282:2.178,
PAB2437:4.229):4.800,MJ0137:9.521):10.102):6.171,(APE2212:33.377,
(((((AGc1130:21.350,SMc00857:15.189):7.997,BMEI1535_2:20.930):102.430,
XF2685:92.393):16.451,((PM0585:22.961,HI1682:13.004):9.332,(sohB:23.243,
YPO2216:19.579):15.435):96.314):50.737,mlr4682:229.315):40.073):0.193):2.305,
(MA2409:29.419,Cgl1774:150.718):36.043):2.911,(aq_814:18.655,MJ1495:25.440):6.998)
:5.396):5.377,46199413:16.065);
