# Supplementary material for: Comparative genomics of Thermus thermophilus and Deinococcus radiodurans: divergent routes of adaptation to thermophily and radiation resistance
Source: BMC Evol Biol. 2005 Oct 20;5:57. doi: 10.1186/1471-2148-5-57 (PMC1274311; doi:10.1186/1471-2148-5-57)
Supplement: Additional File 6 — contains compressed file for all the trees (in PHYLIP format) for 122 proteins from the reconstructed gene set of the DR-TT common ancestor that showed affinity to thermophiles (see also Additional file 1: "Phylogenetic analysis of the genes of the reconstructed DR-TT common ancestor"). [file 1471-2148-5-57-S6.zip › COG0624.ml.tre]

(46199698:23.056,(((((46199992:59.309,MK0128:60.520):16.194,((PH1153:0.118,
PAB0723:6.356):81.424,(Cgl1085:22.380,Rv1202:34.964):57.155):14.236):3.011,
((((mll7049:45.357,PA5390:38.156):28.685,((argE:0.440,STM4120:5.793):21.389,
PA5206:49.614):30.619):18.337,(((CC0275:73.792,lin0289:54.804):16.656,
PAE2335:58.808):6.511,AF0051:84.919):9.602):6.776,BS_argE:86.283):10.300):14.521,
((APE1467:49.979,SSO0162:53.204):20.563,PAE2798:40.090):11.802):22.568,
(PAB0294:8.125,PH1715:8.826):33.442):28.430,6459166:43.533);
