# Supplementary material for: Comparative genomics of Thermus thermophilus and Deinococcus radiodurans: divergent routes of adaptation to thermophily and radiation resistance
Source: BMC Evol Biol. 2005 Oct 20;5:57. doi: 10.1186/1471-2148-5-57 (PMC1274311; doi:10.1186/1471-2148-5-57)
Supplement: Additional File 6 — contains compressed file for all the trees (in PHYLIP format) for 122 proteins from the reconstructed gene set of the DR-TT common ancestor that showed affinity to thermophiles (see also Additional file 1: "Phylogenetic analysis of the genes of the reconstructed DR-TT common ancestor"). [file 1471-2148-5-57-S6.zip › COG0636.ml.tre]

(46199215:5.930,((AF1160:0.001,AF1162:0.001):21.738,(((((MJ0221:29.636,
(MK1013:17.982,MTH959:28.209):6.427):6.469,(((SP1321:102.658,PH1980:0.001):2.751,
PAB1181:0.001):43.970,((SPAC1B3_14:2.593,YEL027w:5.956):0.001,
YPL234c:35.940):70.922):18.502):24.600,((TM1615:57.048,ssl2615:46.618):22.547,
aq_177:65.814):39.984):6.469,(APE2326:42.562,SSO0567:60.430):30.325):16.031,
((VNG2143G:17.980,MA4154:51.470):21.021,(TVN0048:0.001,Ta0001z:0.001):86.508)
:0.001):7.116):16.786,6458401:54.701);
