# Supplementary material for: Comparative genomics of Thermus thermophilus and Deinococcus radiodurans: divergent routes of adaptation to thermophily and radiation resistance
Source: BMC Evol Biol. 2005 Oct 20;5:57. doi: 10.1186/1471-2148-5-57 (PMC1274311; doi:10.1186/1471-2148-5-57)
Supplement: Additional File 6 — contains compressed file for all the trees (in PHYLIP format) for 122 proteins from the reconstructed gene set of the DR-TT common ancestor that showed affinity to thermophiles (see also Additional file 1: "Phylogenetic analysis of the genes of the reconstructed DR-TT common ancestor"). [file 1471-2148-5-57-S6.zip › COG0665.ml.tre]

((PAE2310:50.162,TVN0650:54.802):39.487,((((((PAB0214:4.211,PH1751:7.730):21.628,
(PAB1843:2.515,PH1364:4.100):26.453):25.735,(SMc03200:77.000,mll7022:75.784)
:21.973):4.505,((((mll1653_1:15.539,mlr1213_1:17.240):14.463,mll1517_1:26.065)
:14.582,SMa1483_1:42.035):7.850,((mlr1280_1:6.123,SMc01663_1:8.849):32.497,
(AGc3012_1:31.791,mll2449_1:41.046):8.354):10.085):29.980):15.056,
(RSp1590:52.812,mlr5845:41.260):34.055):9.405,(PA3863:49.454,mll6667:34.620)
:65.613):23.277,46199475:46.163);
