# Supplementary material for: Comparative genomics of Thermus thermophilus and Deinococcus radiodurans: divergent routes of adaptation to thermophily and radiation resistance
Source: BMC Evol Biol. 2005 Oct 20;5:57. doi: 10.1186/1471-2148-5-57 (PMC1274311; doi:10.1186/1471-2148-5-57)
Supplement: Additional File 6 — contains compressed file for all the trees (in PHYLIP format) for 122 proteins from the reconstructed gene set of the DR-TT common ancestor that showed affinity to thermophiles (see also Additional file 1: "Phylogenetic analysis of the genes of the reconstructed DR-TT common ancestor"). [file 1471-2148-5-57-S6.zip › COG0674.ml.tre]

(((((PAE2736_2:29.247,APE2126_2:30.544):11.614,SSO2815_2:30.882):6.915,
(Ta0773_2:4.379,TVN0846_2:3.853):29.681):4.504,((((((TM1164_2:22.542,
MTH536_2:41.571):10.216,MA3075_2:36.782):6.851,CAC2459_2:36.471):3.311,
VNG1128G_2:70.313):9.187,((PAE1559_2:39.827,(TVN1335_2:4.754,Ta0259m_2:3.419)
:33.976):8.286,AF0749_2:70.579):4.566):9.223,((VNG0474G_2:51.793,
(BH2374_2:20.452,SA1131_2:19.869):22.854):9.507,Cj0536:83.142):7.685):16.830)
:4.822,(APE1473_2:35.419,PAE0939_2:50.775):8.958,46199893:44.313);
