# Supplementary material for: Comparative genomics of Thermus thermophilus and Deinococcus radiodurans: divergent routes of adaptation to thermophily and radiation resistance
Source: BMC Evol Biol. 2005 Oct 20;5:57. doi: 10.1186/1471-2148-5-57 (PMC1274311; doi:10.1186/1471-2148-5-57)
Supplement: Additional File 6 — contains compressed file for all the trees (in PHYLIP format) for 122 proteins from the reconstructed gene set of the DR-TT common ancestor that showed affinity to thermophiles (see also Additional file 1: "Phylogenetic analysis of the genes of the reconstructed DR-TT common ancestor"). [file 1471-2148-5-57-S6.zip › COG0697.ml.tre]

((((((((46200083:44.670,PAE0876:49.868):7.102,(APE2537:55.419,AF1223:50.117)
:28.467):13.555,(SMc01970:30.514,BMEII0551:18.805):64.391):11.893,(
BH2747:72.903,TM1787:77.483):9.803):23.522,RSc1002:111.114):8.444,
((46200289:67.828,((PAB2381:10.653,PH0593:26.384):40.651,BMEI0506:91.606):7.685)
:11.534,(AF0788:56.426,(TM1722:53.904,TVN1496:76.356):21.344):4.032):54.313):23.234,
((MA3243:46.810,FN1744:67.344):20.219,(APE0076:85.085,BS_ywfM:99.196):27.470)
:11.070):4.504,(PH0070:10.850,PAB0040:5.460):57.777,46199599:61.094);
