# Supplementary material for: Comparative genomics of Thermus thermophilus and Deinococcus radiodurans: divergent routes of adaptation to thermophily and radiation resistance
Source: BMC Evol Biol. 2005 Oct 20;5:57. doi: 10.1186/1471-2148-5-57 (PMC1274311; doi:10.1186/1471-2148-5-57)
Supplement: Additional File 6 — contains compressed file for all the trees (in PHYLIP format) for 122 proteins from the reconstructed gene set of the DR-TT common ancestor that showed affinity to thermophiles (see also Additional file 1: "Phylogenetic analysis of the genes of the reconstructed DR-TT common ancestor"). [file 1471-2148-5-57-S6.zip › COG0737.ml.tre]

((aq_1803:41.199,(MTH1492:70.308,(((((BH0026_2:50.896,((((SMc04018:14.543,
AGl2132:15.960):5.273,mlr3017_1:21.946):30.272,TP0104:79.898):6.704,
BS_yfkN_2:44.578):12.667):4.567,(TM1878:37.877,((PM1193:28.994,((
ushA:5.754,STM0494:5.612):20.124,VC2174:18.146):10.874):27.349,HP0104:122.118)
:11.230):9.465):8.266,(BH1015_1:59.716,VNG1408G:85.561):10.509):5.473,
(STM0033:36.598,STM4104:27.959):47.465):6.916,BH3453:117.598):16.429):32.776):15.974,
RSc3253:52.955,46199354:54.415);
