# Supplementary material for: Comparative genomics of Thermus thermophilus and Deinococcus radiodurans: divergent routes of adaptation to thermophily and radiation resistance
Source: BMC Evol Biol. 2005 Oct 20;5:57. doi: 10.1186/1471-2148-5-57 (PMC1274311; doi:10.1186/1471-2148-5-57)
Supplement: Additional File 6 — contains compressed file for all the trees (in PHYLIP format) for 122 proteins from the reconstructed gene set of the DR-TT common ancestor that showed affinity to thermophiles (see also Additional file 1: "Phylogenetic analysis of the genes of the reconstructed DR-TT common ancestor"). [file 1471-2148-5-57-S6.zip › COG0746.ml.tre]

((((PAB1788:8.831,PH0980:10.907):32.501,aq_1419:59.371):22.330,((
((((YPO0013:20.757,VC1526:37.581):15.475,(STM3994:39.351,(((PM1799:21.159,
HI0844:22.240):18.220,RSc1038:52.769):5.886,mlr0547:55.349):4.231):4.878):14.323,
PA3030:71.421):13.859,Rv2453c:75.804):11.008,all0961:93.158):8.243,
((AF2005:84.574,(VNG0824G:100.724,MTH143:47.392):6.498):6.247,(MA1977:62.287,
MJ1663:80.046):14.090):12.421):6.877):7.820,(BH3017:48.444,BS_mobA:52.701):34.726,
46199241:64.502);
