# Supplementary material for: Comparative genomics of Thermus thermophilus and Deinococcus radiodurans: divergent routes of adaptation to thermophily and radiation resistance
Source: BMC Evol Biol. 2005 Oct 20;5:57. doi: 10.1186/1471-2148-5-57 (PMC1274311; doi:10.1186/1471-2148-5-57)
Supplement: Additional File 6 — contains compressed file for all the trees (in PHYLIP format) for 122 proteins from the reconstructed gene set of the DR-TT common ancestor that showed affinity to thermophiles (see also Additional file 1: "Phylogenetic analysis of the genes of the reconstructed DR-TT common ancestor"). [file 1471-2148-5-57-S6.zip › COG0842.ml.tre]

(46198883:20.268,(((TM1326:80.190,SSO2646:70.192):44.584,(PAB2069:10.534,
PH1848:16.220):61.003):11.200,(((SSO2135:59.114,MA0867:59.754):21.351,
(PAB1924:36.054,MA2109:64.324):14.720):24.350,(Cgl1421:116.971,alr1491:99.204)
:31.315):10.279):106.457,46198882:38.021);
