# Supplementary material for: Comparative genomics of Thermus thermophilus and Deinococcus radiodurans: divergent routes of adaptation to thermophily and radiation resistance
Source: BMC Evol Biol. 2005 Oct 20;5:57. doi: 10.1186/1471-2148-5-57 (PMC1274311; doi:10.1186/1471-2148-5-57)
Supplement: Additional File 6 — contains compressed file for all the trees (in PHYLIP format) for 122 proteins from the reconstructed gene set of the DR-TT common ancestor that showed affinity to thermophiles (see also Additional file 1: "Phylogenetic analysis of the genes of the reconstructed DR-TT common ancestor"). [file 1471-2148-5-57-S6.zip › COG0843.ml.tre]

(VNG2193Gm:44.674,(BH0739:61.155,((PAE1357:43.205,APE1623:37.895):18.778,
(aq_2192:61.397,(SSO0044:112.639,((((((RSp1565:7.404,(SMc01983:6.311,
mlr1041:5.192):9.644):38.110,RC0553:33.252):6.071,(APE0793_1:51.332,
((BH2614:15.469,BS_ctaD:17.846):13.571,(lin0014:10.958,BH2065:10.436):22.473)
:12.237):5.921):4.259,(mll9630:28.925,SMb21370:40.959):19.119):7.572,
slr1137:33.489):10.542,(VNG0657G:41.198,PAE1337_1:65.009):7.497):65.286):40.449)
:7.492):10.328):11.608,46199076:59.433);
