# Supplementary material for: Comparative genomics of Thermus thermophilus and Deinococcus radiodurans: divergent routes of adaptation to thermophily and radiation resistance
Source: BMC Evol Biol. 2005 Oct 20;5:57. doi: 10.1186/1471-2148-5-57 (PMC1274311; doi:10.1186/1471-2148-5-57)
Supplement: Additional File 6 — contains compressed file for all the trees (in PHYLIP format) for 122 proteins from the reconstructed gene set of the DR-TT common ancestor that showed affinity to thermophiles (see also Additional file 1: "Phylogenetic analysis of the genes of the reconstructed DR-TT common ancestor"). [file 1471-2148-5-57-S6.zip › COG0846.ml.tre]

((AF1676:26.922,(((PA1125:25.495,RSc1230:34.787):8.013,(Rv1151c:25.180,
Cgl0625:43.682):21.038):9.315,((((PM0993:22.272,YPO1630:10.828):6.066,
VC1509:28.686):5.671,(STM1221:4.055,ycfY:4.068):5.605):20.869,CC3480:31.658)
:35.127):5.138):7.124,(((MK1075:25.860,aq_2170:28.594):8.567,APE1782:32.926)
:5.128,((PAE3500:23.668,(PAE2959:39.171,(BH0907:57.507,SSO2478:23.619):10.208)
:20.489):4.601,(PH0947:4.792,PAB0801:8.978):14.549):4.284):6.688,
46199328:43.572);
