# Supplementary material for: Comparative genomics of Thermus thermophilus and Deinococcus radiodurans: divergent routes of adaptation to thermophily and radiation resistance
Source: BMC Evol Biol. 2005 Oct 20;5:57. doi: 10.1186/1471-2148-5-57 (PMC1274311; doi:10.1186/1471-2148-5-57)
Supplement: Additional File 6 — contains compressed file for all the trees (in PHYLIP format) for 122 proteins from the reconstructed gene set of the DR-TT common ancestor that showed affinity to thermophiles (see also Additional file 1: "Phylogenetic analysis of the genes of the reconstructed DR-TT common ancestor"). [file 1471-2148-5-57-S6.zip › COG0863.ml.tre]

(((((((46200182:156.330,(TVN1416_1:114.620,YPO0391_1:88.639):36.530):31.572,
Ta0318m:152.860):21.088,(MJ1448:151.345,TVN1413:204.074):27.165):16.793,
all3632:166.472):47.776,((((TM0328:29.606,Ta0829:21.616):10.448,(MJ0985:38.110,
PH0584:32.004):10.769):9.660,HP1368:44.710):5.204,(MJ1209m_1:21.866,
HP0263:43.779):25.585):3.309):6.474,(XF0641:72.463,((XF2313:57.558,
(CC0378:23.091,Ta1168:9.358):28.157):6.692,yhdJ:47.816):18.138):15.046):1.356,
VNG1543G:56.705,46198349:42.135);
