# Supplementary material for: Comparative genomics of Thermus thermophilus and Deinococcus radiodurans: divergent routes of adaptation to thermophily and radiation resistance
Source: BMC Evol Biol. 2005 Oct 20;5:57. doi: 10.1186/1471-2148-5-57 (PMC1274311; doi:10.1186/1471-2148-5-57)
Supplement: Additional File 6 — contains compressed file for all the trees (in PHYLIP format) for 122 proteins from the reconstructed gene set of the DR-TT common ancestor that showed affinity to thermophiles (see also Additional file 1: "Phylogenetic analysis of the genes of the reconstructed DR-TT common ancestor"). [file 1471-2148-5-57-S6.zip › COG1011.ml.tre]

((((((((((46199447:49.431,46199456:62.136):16.738,SSO2159:95.361):9.371,
alr4095:74.173):8.693,(PAB1316:9.676,PH0459:4.627):58.958):18.059,
(((PAB2019:6.794,PH1655:4.883):28.806,((MK0970:18.558,MTH209:46.930):8.201,
MJ1437:30.605):8.737):6.713,(PH0253:90.117,(PM1700:63.961,PA5281:46.582):25.805)
:21.528):3.551):4.130,lin0639:99.753):2.469,MA1363:83.491):6.535,
((PH1936:19.653,PAB1224:18.456):26.404,(VCA0608:67.572,L96903:94.584):10.109)
:0.799):24.022,VNG1202C:68.040):29.215,Rv3376:79.584,6458094:61.097);
