# Supplementary material for: Comparative genomics of Thermus thermophilus and Deinococcus radiodurans: divergent routes of adaptation to thermophily and radiation resistance
Source: BMC Evol Biol. 2005 Oct 20;5:57. doi: 10.1186/1471-2148-5-57 (PMC1274311; doi:10.1186/1471-2148-5-57)
Supplement: Additional File 6 — contains compressed file for all the trees (in PHYLIP format) for 122 proteins from the reconstructed gene set of the DR-TT common ancestor that showed affinity to thermophiles (see also Additional file 1: "Phylogenetic analysis of the genes of the reconstructed DR-TT common ancestor"). [file 1471-2148-5-57-S6.zip › COG1013.ml.tre]

(((((SSO2816:21.029,APE2128:22.704):3.878,PAE2737:27.420):3.611,
PAE0938:43.358):4.096,(APE1472:36.745,(Ta0772m:3.509,TVN0847:1.404):25.802)
:6.365):9.235,(((PAE1558:27.684,(TVN1334:2.536,Ta0260:4.755):29.981):7.407,
(((SA1132:18.858,BH2373:17.647):23.856,VNG0473G:49.354):7.509,(VNG1125G:55.718,
Rv2454c:79.170):17.516):10.783):0.984,(((MA3076:26.473,(TM1165:18.730,
MTH537:27.715):17.229):5.615,CAC2458:34.310):7.085,AF0750:78.711):6.697):21.405,
46199894:32.965);
