# Supplementary material for: Comparative genomics of Thermus thermophilus and Deinococcus radiodurans: divergent routes of adaptation to thermophily and radiation resistance
Source: BMC Evol Biol. 2005 Oct 20;5:57. doi: 10.1186/1471-2148-5-57 (PMC1274311; doi:10.1186/1471-2148-5-57)
Supplement: Additional File 6 — contains compressed file for all the trees (in PHYLIP format) for 122 proteins from the reconstructed gene set of the DR-TT common ancestor that showed affinity to thermophiles (see also Additional file 1: "Phylogenetic analysis of the genes of the reconstructed DR-TT common ancestor"). [file 1471-2148-5-57-S6.zip › COG1014.ml.tre]

((((SSO2815_1:29.995,PAE0939_1:69.584):25.191,(APE1473_1:66.277,(
APE2126_1:56.936,PAE2736_1:47.234):25.419):1.409):9.510,(TVN0846_1:2.235,
Ta0773_1:5.459):35.035):7.570,((((BH2374_1:17.951,SA1131_1:19.313):26.021,
(VNG0474G_1:48.399,VNG1128G_1:61.596):13.815):13.540,((TVN1335_1:3.082,
Ta0259m_1:7.700):62.624,PAE1559_1:43.489):16.226):3.773,(((MA3075_1:33.459,
CAC2459_1:66.125):11.595,(AF0749_1:75.690,TM1164_1:57.946):17.166):4.282,
(Cj0538:62.041,MK0730:61.750):66.065):10.141):25.873,46199893:54.045);
