# Supplementary material for: Comparative genomics of Thermus thermophilus and Deinococcus radiodurans: divergent routes of adaptation to thermophily and radiation resistance
Source: BMC Evol Biol. 2005 Oct 20;5:57. doi: 10.1186/1471-2148-5-57 (PMC1274311; doi:10.1186/1471-2148-5-57)
Supplement: Additional File 6 — contains compressed file for all the trees (in PHYLIP format) for 122 proteins from the reconstructed gene set of the DR-TT common ancestor that showed affinity to thermophiles (see also Additional file 1: "Phylogenetic analysis of the genes of the reconstructed DR-TT common ancestor"). [file 1471-2148-5-57-S6.zip › COG1032.ml.tre]

((((((6460970:122.568,mll4828:79.403):12.511,alr2104:94.953):7.104,
(((((PH0819:28.250,MK0895:39.647):4.873,(MK0992:39.929,MTH1784:37.753):8.986)
:11.892,TM1537:54.835):6.320,(TVN0581:3.556,Ta0491:11.361):51.244):4.793,
((MK0797:53.514,MK0932:94.333):24.865,(APE1158:95.339,MK1382:101.481):26.625):11.973)
:6.106):39.408,(AF1311:33.100,(PA2956:63.751,((FN0392:42.120,CAC2422:30.236)
:15.781,AF1634m:68.753):6.596):4.631):30.066):36.127,(TVN0937:28.193,
Ta0871:21.756):45.521):41.742,46199246:44.001,6460688:33.969);
