# Supplementary material for: Comparative genomics of Thermus thermophilus and Deinococcus radiodurans: divergent routes of adaptation to thermophily and radiation resistance
Source: BMC Evol Biol. 2005 Oct 20;5:57. doi: 10.1186/1471-2148-5-57 (PMC1274311; doi:10.1186/1471-2148-5-57)
Supplement: Additional File 6 — contains compressed file for all the trees (in PHYLIP format) for 122 proteins from the reconstructed gene set of the DR-TT common ancestor that showed affinity to thermophiles (see also Additional file 1: "Phylogenetic analysis of the genes of the reconstructed DR-TT common ancestor"). [file 1471-2148-5-57-S6.zip › COG1052.ml.tre]

(((PAB2374:6.176,PH0597:5.307):18.333,APE1831:35.216):6.309,(((
BH3314:40.830,SA0791:54.670):11.357,(((PA2263:28.252,PA3896:35.776):21.696,
BS_yvcT:42.980):5.742,(RSp0945:23.943,RSc1034:29.321):26.506):5.458):9.587,
(((CC3722:19.762,((SMc02849:3.498,AGc114:10.720):6.611,(BMEI1952:11.257,
mlr5574:6.649):4.131):12.091):23.903,(SMa2137:25.119,SMc01943:22.521):29.018)
:11.137,(PAE1038:59.648,(lin0070:41.626,SA2098:39.660):16.592):10.291):8.916)
:4.771,46198739:47.233);
