# Supplementary material for: Comparative genomics of Thermus thermophilus and Deinococcus radiodurans: divergent routes of adaptation to thermophily and radiation resistance
Source: BMC Evol Biol. 2005 Oct 20;5:57. doi: 10.1186/1471-2148-5-57 (PMC1274311; doi:10.1186/1471-2148-5-57)
Supplement: Additional File 6 — contains compressed file for all the trees (in PHYLIP format) for 122 proteins from the reconstructed gene set of the DR-TT common ancestor that showed affinity to thermophiles (see also Additional file 1: "Phylogenetic analysis of the genes of the reconstructed DR-TT common ancestor"). [file 1471-2148-5-57-S6.zip › COG1055.ml.tre]

(mlr8128:56.419,(AF2308:56.717,((SSO0144:45.281,PAE2457:98.623):47.415,
((((((PAB1107:10.198,PH1912:4.724):28.487,(Rv2684:10.659,Rv2685:13.498):46.086)
:9.113,(BH1231:53.289,(TM1045:75.308,TM0934:49.090):14.041):6.860):7.862,
(FN1924:16.940,FN1925:20.079):51.340):13.368,(all3033:13.148,slr0753:17.044):79.141)
:18.116,(((PA2278:21.122,YPO3347:13.593):17.006,(lin1338:17.677,SAP017:20.171)
:9.755):52.362,AGl2577:111.862):38.686):18.073):13.323):25.849,46199749:65.683);
