# Supplementary material for: Comparative genomics of Thermus thermophilus and Deinococcus radiodurans: divergent routes of adaptation to thermophily and radiation resistance
Source: BMC Evol Biol. 2005 Oct 20;5:57. doi: 10.1186/1471-2148-5-57 (PMC1274311; doi:10.1186/1471-2148-5-57)
Supplement: Additional File 6 — contains compressed file for all the trees (in PHYLIP format) for 122 proteins from the reconstructed gene set of the DR-TT common ancestor that showed affinity to thermophiles (see also Additional file 1: "Phylogenetic analysis of the genes of the reconstructed DR-TT common ancestor"). [file 1471-2148-5-57-S6.zip › COG1063.ml.tre]

(((BH1951:40.750,AF2101:50.263):22.881,(APE1245:79.225,((((SMc01214:50.401,
lin2812:52.531):11.040,(lin0506:13.767,BH0187:32.160):39.851):6.856,
(PA4097:39.611,mlr7108:68.877):18.330):7.358,((((STM1542:25.397,HI0053:16.173)
:39.433,(STM3082:36.516,yjjN:24.160):43.625):7.887,((STM1506:12.664,
rspB:13.062):46.477,Ta0749:64.797):13.278):10.401,(BS_gutB:51.086,(
RSp0948:32.371,AGc2601:22.970):28.886):8.296):3.969):14.793):14.177):17.886,
TM0298:100.441,46198719:43.373);
