# Supplementary material for: Comparative genomics of Thermus thermophilus and Deinococcus radiodurans: divergent routes of adaptation to thermophily and radiation resistance
Source: BMC Evol Biol. 2005 Oct 20;5:57. doi: 10.1186/1471-2148-5-57 (PMC1274311; doi:10.1186/1471-2148-5-57)
Supplement: Additional File 6 — contains compressed file for all the trees (in PHYLIP format) for 122 proteins from the reconstructed gene set of the DR-TT common ancestor that showed affinity to thermophiles (see also Additional file 1: "Phylogenetic analysis of the genes of the reconstructed DR-TT common ancestor"). [file 1471-2148-5-57-S6.zip › COG1082.ml.tre]

(46199873:53.132,((((((((MK1021:52.941,Rv0498:109.115):17.170,MA0277:69.963):7.933,
AF1279:87.515):6.195,(MJ1311:32.609,MJ1614:60.431):14.351):3.573,
((MTH247:41.172,SMa1354:100.804):8.778,(MTH1489:44.367,(AF2428:65.098,
MJ1188:65.041):18.328):11.229):4.445):7.598,(TM0422:59.836,(SMc03130:13.941,
AGl2530:18.432):52.179):35.042):7.628,(MA4658:39.536,AGl2948:181.489):9.389):12.722,
(PAB0696:36.440,PAB0697:49.552):35.427):12.082,46197949:92.540);
