# Supplementary material for: Comparative genomics of Thermus thermophilus and Deinococcus radiodurans: divergent routes of adaptation to thermophily and radiation resistance
Source: BMC Evol Biol. 2005 Oct 20;5:57. doi: 10.1186/1471-2148-5-57 (PMC1274311; doi:10.1186/1471-2148-5-57)
Supplement: Additional File 6 — contains compressed file for all the trees (in PHYLIP format) for 122 proteins from the reconstructed gene set of the DR-TT common ancestor that showed affinity to thermophiles (see also Additional file 1: "Phylogenetic analysis of the genes of the reconstructed DR-TT common ancestor"). [file 1471-2148-5-57-S6.zip › COG1088.ml.tre]

((((MTH1789:18.099,(CAC2332:29.057,BH3364:47.925):8.721):5.900,(
(((PA5161:16.210,RSc0682:10.834):9.973,(alr0038:13.944,slr0836:17.241):15.958)
:5.442,(((rfbB:3.678,STM2097:3.847):7.750,STM3922:11.527):8.103,
mlr7552:27.459):7.949):8.868,((SPy0936:10.298,L199221:9.706):18.916,
Cgl0333:18.372):33.940):8.425):3.755,((MA3779:3.950,MA2186:6.494):26.794,
((PAB0785:4.042,PH0414:10.031):5.959,AF0324:13.938):19.429):8.353):10.751,
APE1180:48.293,6460562:42.255);
