# Supplementary material for: Comparative genomics of Thermus thermophilus and Deinococcus radiodurans: divergent routes of adaptation to thermophily and radiation resistance
Source: BMC Evol Biol. 2005 Oct 20;5:57. doi: 10.1186/1471-2148-5-57 (PMC1274311; doi:10.1186/1471-2148-5-57)
Supplement: Additional File 6 — contains compressed file for all the trees (in PHYLIP format) for 122 proteins from the reconstructed gene set of the DR-TT common ancestor that showed affinity to thermophiles (see also Additional file 1: "Phylogenetic analysis of the genes of the reconstructed DR-TT common ancestor"). [file 1471-2148-5-57-S6.zip › COG1091.ml.tre]

(((((MTH1792:41.244,((AF0323a:18.012,PH0417:4.315):4.784,PAB0789:5.644):36.173)
:5.996,(MA3778:35.681,BH3365:47.762):8.899):5.975,(((((SMb21327:24.656,
mlr7553:13.475):11.220,AGl531:22.473):22.000,((RSc0683:25.996,PA5162:32.223):16.917,
alr4490:28.383):7.487):12.174,(NMB0756:40.625,Cgl0332_2:53.081):13.640):8.919,
Rv3266c:61.653):7.992):7.291,(L320:19.944,SPy0784:19.328):39.619):11.246,
((TVN0900:36.167,SSO0832:41.078):30.776,APE1179:35.341):26.075,6460559:89.200);
