# Supplementary material for: Comparative genomics of Thermus thermophilus and Deinococcus radiodurans: divergent routes of adaptation to thermophily and radiation resistance
Source: BMC Evol Biol. 2005 Oct 20;5:57. doi: 10.1186/1471-2148-5-57 (PMC1274311; doi:10.1186/1471-2148-5-57)
Supplement: Additional File 6 — contains compressed file for all the trees (in PHYLIP format) for 122 proteins from the reconstructed gene set of the DR-TT common ancestor that showed affinity to thermophiles (see also Additional file 1: "Phylogenetic analysis of the genes of the reconstructed DR-TT common ancestor"). [file 1471-2148-5-57-S6.zip › COG1092.ml.tre]

(((((46199218:49.682,PA0354:69.247):11.497,(((PAB1237:1.411,PH1915:2.278):13.046,
(MK1067:50.696,APE0141:87.283):12.114):15.419,(MJ1649:38.326,MJ1653:26.763):13.467)
:18.579):4.642,((aq_533:56.048,(((RSc0051:40.752,(((yccW:1.703,STM1080:3.667)
:6.959,YPO1445:9.206):13.873,VC1354:18.060):16.373):15.665,XF0407:69.264):8.769,
((BS_ywbD:24.920,lin0590:36.182):12.724,SA0932:46.607):64.768):3.720):2.870,
TM1697:46.546):4.486):8.616,(FN1033:62.040,aq_2071:35.410):11.626):29.240,
46199431:50.637,6459463:50.629);
