# Supplementary material for: Comparative genomics of Thermus thermophilus and Deinococcus radiodurans: divergent routes of adaptation to thermophily and radiation resistance
Source: BMC Evol Biol. 2005 Oct 20;5:57. doi: 10.1186/1471-2148-5-57 (PMC1274311; doi:10.1186/1471-2148-5-57)
Supplement: Additional File 6 — contains compressed file for all the trees (in PHYLIP format) for 122 proteins from the reconstructed gene set of the DR-TT common ancestor that showed affinity to thermophiles (see also Additional file 1: "Phylogenetic analysis of the genes of the reconstructed DR-TT common ancestor"). [file 1471-2148-5-57-S6.zip › COG1100.ml.tre]

(46199073:5.334,(aq_1560:50.560,(aq_1823:90.399,(((SPBC1539_0:33.546,
SPBC4F6_18:3.295):4.228,(YDL192w:1.143,YDL137w:1.408):6.804):84.026,
YNL090w:105.166):39.210):20.002):31.462,6458569:17.215);
