# Supplementary material for: Comparative genomics of Thermus thermophilus and Deinococcus radiodurans: divergent routes of adaptation to thermophily and radiation resistance
Source: BMC Evol Biol. 2005 Oct 20;5:57. doi: 10.1186/1471-2148-5-57 (PMC1274311; doi:10.1186/1471-2148-5-57)
Supplement: Additional File 6 — contains compressed file for all the trees (in PHYLIP format) for 122 proteins from the reconstructed gene set of the DR-TT common ancestor that showed affinity to thermophiles (see also Additional file 1: "Phylogenetic analysis of the genes of the reconstructed DR-TT common ancestor"). [file 1471-2148-5-57-S6.zip › COG1117.ml.tre]

((((VC0726:12.409,YPO2833:19.415):7.560,PA5366:10.160):9.897,(((
(MJ1012:12.955,((AF1359:18.332,TM1261:30.360):11.744,((BS_yqgJ:28.591,
(lin2638:18.690,L154481:27.494):8.339):2.136,CAC1708:19.557):3.321):3.949)
:3.726,MA0890:19.963):2.176,((((BMEI1986:10.498,AGc743:12.374):7.372,
CC0292:18.540):11.830,VNG0452G:31.984):4.656,(all4572:12.470,sll0683:23.314)
:18.670):6.726):3.356,(lin2639:27.816,MTH1731:20.617):6.749):6.009):6.163,
aq_1055:18.401,46200025:27.409);
