# Supplementary material for: Comparative genomics of Thermus thermophilus and Deinococcus radiodurans: divergent routes of adaptation to thermophily and radiation resistance
Source: BMC Evol Biol. 2005 Oct 20;5:57. doi: 10.1186/1471-2148-5-57 (PMC1274311; doi:10.1186/1471-2148-5-57)
Supplement: Additional File 6 — contains compressed file for all the trees (in PHYLIP format) for 122 proteins from the reconstructed gene set of the DR-TT common ancestor that showed affinity to thermophiles (see also Additional file 1: "Phylogenetic analysis of the genes of the reconstructed DR-TT common ancestor"). [file 1471-2148-5-57-S6.zip › COG1131.ml.tre]

(((BS_yxlF:52.256,(BH0290:51.242,lin2330:54.177):14.653):28.069,((
((((RSp1371:57.932,PA3394:53.488):23.623,CC1276:78.703):15.291,(DR2316:72.862,
(sll0415:29.380,all4389:31.100):44.068):18.304):16.311,((BH3214:51.834,
TTC1095:43.740):32.662,(MA1536:65.548,(AF1136:54.890,(PH1366:10.943,
PAB1845:2.654):41.863):6.602):5.904):11.947):8.936,((BS_yfiL:39.123,
BH1054_2:42.929):35.165,PH1849:51.712):19.421):12.326,(lin0750:45.984,
CAC0138:53.076):31.659):10.762):19.818,MA4036:65.046,PAB1668:83.902);
