# Supplementary material for: Comparative genomics of Thermus thermophilus and Deinococcus radiodurans: divergent routes of adaptation to thermophily and radiation resistance
Source: BMC Evol Biol. 2005 Oct 20;5:57. doi: 10.1186/1471-2148-5-57 (PMC1274311; doi:10.1186/1471-2148-5-57)
Supplement: Additional File 6 — contains compressed file for all the trees (in PHYLIP format) for 122 proteins from the reconstructed gene set of the DR-TT common ancestor that showed affinity to thermophiles (see also Additional file 1: "Phylogenetic analysis of the genes of the reconstructed DR-TT common ancestor"). [file 1471-2148-5-57-S6.zip › COG1132.ml.tre]

((((TM0288:35.838,(BH0815:24.819,BS_yfiC:19.865):25.589):19.299,((
(BS_yknU:18.946,BH1125:22.728):37.474,all4732:57.100):10.194,PAB2147:72.456):14.862)
:3.951,((((BS_yknV:19.512,BH1126:17.843):29.594,lin0155:50.958):8.492,
mll7116:61.055):6.259,((slr1149:19.160,alr1978:21.424):49.475,((CAC2756:52.817,
TM0043:61.861):9.893,((BH2335:23.169,lin1691:34.205):17.290,SP1839:44.279):19.622)
:9.156):10.690):6.666):7.891,(PAB2148:2.485,PH1735:9.718):55.546,
46199278:46.384);
