# Supplementary material for: Comparative genomics of Thermus thermophilus and Deinococcus radiodurans: divergent routes of adaptation to thermophily and radiation resistance
Source: BMC Evol Biol. 2005 Oct 20;5:57. doi: 10.1186/1471-2148-5-57 (PMC1274311; doi:10.1186/1471-2148-5-57)
Supplement: Additional File 6 — contains compressed file for all the trees (in PHYLIP format) for 122 proteins from the reconstructed gene set of the DR-TT common ancestor that showed affinity to thermophiles (see also Additional file 1: "Phylogenetic analysis of the genes of the reconstructed DR-TT common ancestor"). [file 1471-2148-5-57-S6.zip › COG1145.ml.tre]

((((SSO1577:53.368,PAE2826:46.712):8.221,(RSc2376:24.112,VC1516:54.493):53.573)
:13.040,((slr2059:117.418,AF0627:72.269):19.019,PH0268_3:106.627):41.041):6.339,
((((AGl920:28.672,SMa1240:28.205):17.320,YPO3040:35.532):16.625,STM2527:105.250)
:17.328,((((MK0689:79.256,MA0305:24.258):20.073,MK0461:59.640):14.483,
(MK1001:32.482,MTH1133:24.516):14.635):3.701,MTH405:61.600):9.863):10.702,
6459648:63.279);
