# Supplementary material for: Comparative genomics of Thermus thermophilus and Deinococcus radiodurans: divergent routes of adaptation to thermophily and radiation resistance
Source: BMC Evol Biol. 2005 Oct 20;5:57. doi: 10.1186/1471-2148-5-57 (PMC1274311; doi:10.1186/1471-2148-5-57)
Supplement: Additional File 6 — contains compressed file for all the trees (in PHYLIP format) for 122 proteins from the reconstructed gene set of the DR-TT common ancestor that showed affinity to thermophiles (see also Additional file 1: "Phylogenetic analysis of the genes of the reconstructed DR-TT common ancestor"). [file 1471-2148-5-57-S6.zip › COG1156.ml.tre]

(46199210:7.968,((MTH954:13.836,MJ0216:14.504):1.359,((PH1974:0.273,
PAB1186:0.638):9.836,((AF1167:13.745,(MA4159:17.496,VNG2138G:23.782):5.742)
:8.159,(((TVN0053:2.745,Ta0005:2.674):27.780,((FN1734:17.951,(SPy0155:4.153,
SP1316:8.554):11.449):14.546,((YBR127c:5.931,SPAC637_05:11.549):6.819,
ECU10g1040:13.430):28.477):3.129):3.756,(((APE0404:12.131,SSO0564:23.588):7.053,
PAE1146:41.673):4.362,TP0528:47.915):4.621):3.259):2.901):3.074):24.473,
6458406:20.680);
