# Supplementary material for: Comparative genomics of Thermus thermophilus and Deinococcus radiodurans: divergent routes of adaptation to thermophily and radiation resistance
Source: BMC Evol Biol. 2005 Oct 20;5:57. doi: 10.1186/1471-2148-5-57 (PMC1274311; doi:10.1186/1471-2148-5-57)
Supplement: Additional File 6 — contains compressed file for all the trees (in PHYLIP format) for 122 proteins from the reconstructed gene set of the DR-TT common ancestor that showed affinity to thermophiles (see also Additional file 1: "Phylogenetic analysis of the genes of the reconstructed DR-TT common ancestor"). [file 1471-2148-5-57-S6.zip › COG1187.ml.tre]

(((((aq_554:42.107,TM0264:29.535):13.682,((((BH3273:29.200,CAC2676:34.193):9.278,
(lin2436:20.302,L109527:45.672):8.391):5.327,SA1574:40.606):6.719,
(CC1838:60.933,(VC1635:34.678,(YPO1266:11.851,(rsuA:1.671,STM2222:2.515):4.663)
:16.010):22.092):18.242):6.231):14.554,((SP1874:2.642,SPy0369:9.957):27.004,
(BH1576:12.068,(SA1324:23.464,lin2063:23.105):12.984):16.108):20.489):12.341,
aq_1464:47.024):13.674,(mlr2177:20.408,SMb20024:33.841):38.021,46200149:47.069);
