# Supplementary material for: Comparative genomics of Thermus thermophilus and Deinococcus radiodurans: divergent routes of adaptation to thermophily and radiation resistance
Source: BMC Evol Biol. 2005 Oct 20;5:57. doi: 10.1186/1471-2148-5-57 (PMC1274311; doi:10.1186/1471-2148-5-57)
Supplement: Additional File 6 — contains compressed file for all the trees (in PHYLIP format) for 122 proteins from the reconstructed gene set of the DR-TT common ancestor that showed affinity to thermophiles (see also Additional file 1: "Phylogenetic analysis of the genes of the reconstructed DR-TT common ancestor"). [file 1471-2148-5-57-S6.zip › COG1209.ml.tre]

(46200064:24.160,(((TM0862:31.260,(sll0207:13.164,alr4491:10.500):18.642):4.970,
(PAB0784:4.275,PH0413:0.927):19.418):10.357,(((AF0325:25.699,(SSO1782:8.584,
SSO0831:5.549):24.894):5.104,TVN0899:40.836):3.421,((APE1181:43.919,
(((MA2183:6.032,MA3777:11.350):11.782,((CC1141:27.632,L197041:9.035):7.459,
MTH1791:27.136):43.967):10.709,(BS_spsI:27.607,BH3363:37.052):20.910):38.544):10.883,
((VNG0047Gm:8.348,VNG1055G:13.334):23.068,VNG0064G:42.629):48.745):4.649):9.143)
:14.439,6460571:31.027);
