# Supplementary material for: Comparative genomics of Thermus thermophilus and Deinococcus radiodurans: divergent routes of adaptation to thermophily and radiation resistance
Source: BMC Evol Biol. 2005 Oct 20;5:57. doi: 10.1186/1471-2148-5-57 (PMC1274311; doi:10.1186/1471-2148-5-57)
Supplement: Additional File 6 — contains compressed file for all the trees (in PHYLIP format) for 122 proteins from the reconstructed gene set of the DR-TT common ancestor that showed affinity to thermophiles (see also Additional file 1: "Phylogenetic analysis of the genes of the reconstructed DR-TT common ancestor"). [file 1471-2148-5-57-S6.zip › COG1249.ml.tre]

((((SSO2689:45.361,APE1458:59.383):8.413,(Ta1341:19.773,TVN0251:30.088):40.166)
:13.678,(((mll5241:36.193,(all5185:8.259,slr1849:15.615):18.969):36.548,
STM0564:76.517):11.006,(((((BH2652:10.766,BS_pdhD:10.407):23.049,(
(SMc03204:11.342,mll4470:12.367):30.477,VNG2220G:40.064):8.611):9.014,
BMEI0145:48.057):7.966,((APE1669:39.362,PAE2649:50.526):12.028,Ta1435:49.774)
:6.961):4.107,(BS_acoL:52.820,BH0779:44.127):15.572):15.786):9.174):6.709,
PAE2623:55.121,46199095:50.866);
