# Supplementary material for: Comparative genomics of Thermus thermophilus and Deinococcus radiodurans: divergent routes of adaptation to thermophily and radiation resistance
Source: BMC Evol Biol. 2005 Oct 20;5:57. doi: 10.1186/1471-2148-5-57 (PMC1274311; doi:10.1186/1471-2148-5-57)
Supplement: Additional File 6 — contains compressed file for all the trees (in PHYLIP format) for 122 proteins from the reconstructed gene set of the DR-TT common ancestor that showed affinity to thermophiles (see also Additional file 1: "Phylogenetic analysis of the genes of the reconstructed DR-TT common ancestor"). [file 1471-2148-5-57-S6.zip › COG1250.ml.tre]

((((TVN1310_1:8.026,Ta0291_1:7.011):38.518,(AF2273_1:3.642,AF1025:13.408)
:18.756):9.601,(((AF0285_1:40.327,((((BH3800:26.417,(((mlr3490:7.088,
((AGl2460:14.480,SMc00727:6.402):8.608,BMEI0099:9.056):2.486):11.815,
CC0715:16.975):14.642,RSc0244:38.623):7.205):11.671,CAC2708:25.101):7.934,
BH1995:40.028):4.614,BH0204:51.271):5.767):11.691,AF0017_1:37.723):1.930,
VNG1313G_1:49.205):7.573):4.514,((SSO2514_1:25.389,SSO2871:24.902):16.678,
AF1122_1:35.811):10.526,6460513:111.362);
