# Supplementary material for: Comparative genomics of Thermus thermophilus and Deinococcus radiodurans: divergent routes of adaptation to thermophily and radiation resistance
Source: BMC Evol Biol. 2005 Oct 20;5:57. doi: 10.1186/1471-2148-5-57 (PMC1274311; doi:10.1186/1471-2148-5-57)
Supplement: Additional File 6 — contains compressed file for all the trees (in PHYLIP format) for 122 proteins from the reconstructed gene set of the DR-TT common ancestor that showed affinity to thermophiles (see also Additional file 1: "Phylogenetic analysis of the genes of the reconstructed DR-TT common ancestor"). [file 1471-2148-5-57-S6.zip › COG1254.ml.tre]

(46198507:20.546,((SSO0887:28.211,(((((((PH0305a:1.448,PAB7421:0.001):26.175,
(PAE1232:41.540,APE1591:17.915):8.838):3.057,alr0877:32.815):4.154,
((mll7735:17.944,SMb20590:25.294):20.142,RSc3370:62.565):20.837):7.648,
PA0954:45.408):20.529,((AF0818:32.077,TM1564:24.628):16.106,BS_yflL:44.195):17.722)
:8.731,((YPO1446:30.874,(yccX:11.075,STM1083:11.365):8.411):7.577,
(VC1355:45.512,PM0396:42.269):14.271):11.169):8.301):2.374,(PAE2603_2:38.626,
MA3367:56.718):8.090):13.239,6458652:25.997);
