# Supplementary material for: Comparative genomics of Thermus thermophilus and Deinococcus radiodurans: divergent routes of adaptation to thermophily and radiation resistance
Source: BMC Evol Biol. 2005 Oct 20;5:57. doi: 10.1186/1471-2148-5-57 (PMC1274311; doi:10.1186/1471-2148-5-57)
Supplement: Additional File 6 — contains compressed file for all the trees (in PHYLIP format) for 122 proteins from the reconstructed gene set of the DR-TT common ancestor that showed affinity to thermophiles (see also Additional file 1: "Phylogenetic analysis of the genes of the reconstructed DR-TT common ancestor"). [file 1471-2148-5-57-S6.zip › COG1270.ml.tre]

((((((MTH1409:41.716,(TVN0030:5.179,Ta0076:17.973):51.829):4.719,
((MJ1314:39.303,SSO3235:63.344):7.906,MA0941:66.654):3.251):7.538,
((PAB0025:17.697,PH0376:16.371):18.925,AF1336:43.510):16.525):8.856,
(((VNG1578H:78.433,((mlr1304:18.617,AGc5095:25.676):13.554,(BMEI0707:30.498,
SMc04279:27.075):14.089):20.283):6.702,(PA1275:19.847,RSc2392:30.025):40.186)
:7.793,(BH1588:31.741,CAC0582:56.138):24.432):10.039):16.598,MK1516:64.555):19.492,
DRB0010:42.796,46197939:33.448);
