# Supplementary material for: Comparative genomics of Thermus thermophilus and Deinococcus radiodurans: divergent routes of adaptation to thermophily and radiation resistance
Source: BMC Evol Biol. 2005 Oct 20;5:57. doi: 10.1186/1471-2148-5-57 (PMC1274311; doi:10.1186/1471-2148-5-57)
Supplement: Additional File 6 — contains compressed file for all the trees (in PHYLIP format) for 122 proteins from the reconstructed gene set of the DR-TT common ancestor that showed affinity to thermophiles (see also Additional file 1: "Phylogenetic analysis of the genes of the reconstructed DR-TT common ancestor"). [file 1471-2148-5-57-S6.zip › COG1324.ml.tre]

((46199293:14.939,((((aq_1005:41.679,APE1668:46.397):11.094,((MTH1509:37.904,
AF1978:33.159):13.995,(MA2450:52.270,ECU04g1360:79.916):18.149):4.734):1.194,
((PAE2325:11.998,(((cutA:1.259,STM4324:0.001):14.459,YPO0346:5.730):51.465,
(RSc2991:47.457,XF0619:47.959):13.613):19.441):9.372,(((PH0992:4.078,
PAB1717:9.480):23.688,(TM1056:41.565,TVN1397:65.688):27.012):12.569,
RP177:76.605):15.540):9.325):14.291,(MK1492:43.509,alr7093:65.108):11.067):7.822)
:8.051,CPn0907:90.716,6460102:32.268);
