# Supplementary material for: Comparative genomics of Thermus thermophilus and Deinococcus radiodurans: divergent routes of adaptation to thermophily and radiation resistance
Source: BMC Evol Biol. 2005 Oct 20;5:57. doi: 10.1186/1471-2148-5-57 (PMC1274311; doi:10.1186/1471-2148-5-57)
Supplement: Additional File 6 — contains compressed file for all the trees (in PHYLIP format) for 122 proteins from the reconstructed gene set of the DR-TT common ancestor that showed affinity to thermophiles (see also Additional file 1: "Phylogenetic analysis of the genes of the reconstructed DR-TT common ancestor"). [file 1471-2148-5-57-S6.zip › COG1335.ml.tre]

(((((mlr7067:79.755,(all3748:78.508,(AGc4541:17.165,(ycdL:19.590,
CC2795:18.985):9.832):43.302):12.477):37.356,(((BS_yaaI:109.670,(((
RSc1760:81.901,(aq_994:32.550,(PAB1720:1.392,PH0999:9.609):26.703):21.931):36.155,
AF2151:32.185):8.375,TM0475:71.242):4.689):9.151,MK0504:58.593):15.454,
(Ta0454:27.681,TVN0771:23.238):46.083):9.820):12.525,CAC0779:105.826):5.770,
(SSO2455:26.233,(46199957:26.255,(APE2350:24.699,PAE3001:25.088):10.500):10.369)
:14.940):9.553,VNG2537G:72.465,DR0947:170.433);
