# Supplementary material for: Comparative genomics of Thermus thermophilus and Deinococcus radiodurans: divergent routes of adaptation to thermophily and radiation resistance
Source: BMC Evol Biol. 2005 Oct 20;5:57. doi: 10.1186/1471-2148-5-57 (PMC1274311; doi:10.1186/1471-2148-5-57)
Supplement: Additional File 6 — contains compressed file for all the trees (in PHYLIP format) for 122 proteins from the reconstructed gene set of the DR-TT common ancestor that showed affinity to thermophiles (see also Additional file 1: "Phylogenetic analysis of the genes of the reconstructed DR-TT common ancestor"). [file 1471-2148-5-57-S6.zip › COG1506.ml.tre]

((((((PAE1002:40.878,APE1832:46.695):11.851,((PAB1300:9.356,PH0863:9.339):18.346,
FN1128:65.430):9.289):4.798,(APE2290:51.699,(PH0594:6.655,PAB1418:3.573):51.886)
:19.206):6.247,BS_yuxL:49.921):4.139,(((SSO2693:32.021,TVN0890:40.485):19.881,
(TVN0912:23.868,Ta0664:35.419):71.468):21.546,(VNG2302G:82.870,(((
CC1986:23.887,XF2260:29.440):24.282,SPBC1711_1:79.562):41.716,(APE2441:45.379,
PAE1189:47.697):73.252):17.584):10.087):4.016):16.203,DR0165:51.342,
46199543:67.346);
