# Supplementary material for: Comparative genomics of Thermus thermophilus and Deinococcus radiodurans: divergent routes of adaptation to thermophily and radiation resistance
Source: BMC Evol Biol. 2005 Oct 20;5:57. doi: 10.1186/1471-2148-5-57 (PMC1274311; doi:10.1186/1471-2148-5-57)
Supplement: Additional File 6 — contains compressed file for all the trees (in PHYLIP format) for 122 proteins from the reconstructed gene set of the DR-TT common ancestor that showed affinity to thermophiles (see also Additional file 1: "Phylogenetic analysis of the genes of the reconstructed DR-TT common ancestor"). [file 1471-2148-5-57-S6.zip › COG1522.ml.tre]

((46198801:43.339,((AF1404:44.468,(APE0659a:54.046,(PAE3469:31.023,
PAE1507:36.054):11.109):48.924):23.045,(((PH1916:0.586,PAB1236:4.490):20.387,
AGc4633:141.166):22.493,((((PAB0322:4.237,PH1692:3.685):45.647,(VNG1377G:85.051,
(PAB2257:4.740,PH0140:0.001):51.584):9.870):4.679,(PH1519:5.853,
PAB1938:4.308):26.501):10.048,APE1460a:60.199):10.561):5.176):13.623):10.457,
(SMc03092:37.748,RSp0482:36.951):56.978,6460096:35.308);
