# Supplementary material for: Comparative genomics of Thermus thermophilus and Deinococcus radiodurans: divergent routes of adaptation to thermophily and radiation resistance
Source: BMC Evol Biol. 2005 Oct 20;5:57. doi: 10.1186/1471-2148-5-57 (PMC1274311; doi:10.1186/1471-2148-5-57)
Supplement: Additional File 6 — contains compressed file for all the trees (in PHYLIP format) for 122 proteins from the reconstructed gene set of the DR-TT common ancestor that showed affinity to thermophiles (see also Additional file 1: "Phylogenetic analysis of the genes of the reconstructed DR-TT common ancestor"). [file 1471-2148-5-57-S6.zip › COG1527.ml.tre]

(46199213:60.059,((((MTH957:41.928,PAE0753:166.688):10.669,((MJ0219:38.621,
(PH1977:12.141,PAB1183:8.751):47.856):4.401,MK1015:100.529):9.019):9.655,
((FN1738:64.458,SPy0151:115.493):22.146,TVN0050:114.645):25.985):7.434,
((VNG2141G:69.987,MA4156:43.531):16.617,AF1164:47.840):22.803):44.844,
6458403:72.944);
