# Supplementary material for: Comparative genomics of Thermus thermophilus and Deinococcus radiodurans: divergent routes of adaptation to thermophily and radiation resistance
Source: BMC Evol Biol. 2005 Oct 20;5:57. doi: 10.1186/1471-2148-5-57 (PMC1274311; doi:10.1186/1471-2148-5-57)
Supplement: Additional File 6 — contains compressed file for all the trees (in PHYLIP format) for 122 proteins from the reconstructed gene set of the DR-TT common ancestor that showed affinity to thermophiles (see also Additional file 1: "Phylogenetic analysis of the genes of the reconstructed DR-TT common ancestor"). [file 1471-2148-5-57-S6.zip › COG1541.ml.tre]

(((((((AF1671:18.455,MA3853:22.357):11.445,(((MTH1855:9.519,MTH161:20.250):18.089,
((RSc2875:23.806,paaK:15.982):19.229,BH0195:34.655):6.368):6.283,
(AF2013:21.641,MA2244:29.894):9.721):2.813):3.577,(AF1070:51.778,
MA1725:52.811):10.331):8.314,SSO2627:45.573):9.650,((MTH1528:10.016,
MA4074:24.253):64.030,MA1063:110.701):27.399):14.069,XF1916:125.347):10.244,
SSO1595:101.556,46198443:98.773);
