# Supplementary material for: Comparative genomics of Thermus thermophilus and Deinococcus radiodurans: divergent routes of adaptation to thermophily and radiation resistance
Source: BMC Evol Biol. 2005 Oct 20;5:57. doi: 10.1186/1471-2148-5-57 (PMC1274311; doi:10.1186/1471-2148-5-57)
Supplement: Additional File 6 — contains compressed file for all the trees (in PHYLIP format) for 122 proteins from the reconstructed gene set of the DR-TT common ancestor that showed affinity to thermophiles (see also Additional file 1: "Phylogenetic analysis of the genes of the reconstructed DR-TT common ancestor"). [file 1471-2148-5-57-S6.zip › COG1622.ml.tre]

((BH0740:26.214,(VNG2195G:29.340,AF0142:129.387):17.976):24.974,((PAE1355:48.442,
APE1720:30.513):36.401,((RSp1653:76.097,AF0144:93.965):16.455,(((PAE1338:25.299,
SSO2969:45.033):16.798,APE0792:70.338):10.168,((aq_2190:60.038,((RSp1564_1:39.323,
(SMc01982:8.174,mlr1039:5.134):5.363):36.889,(alr0950:23.441,alr2514:17.870)
:26.019):4.427):6.560,((VNG0665G:53.179,Q0250:90.580):23.445,mll9631_1:61.217)
:8.832):11.677):19.329):33.664):20.915,46199075:43.782);
