# Supplementary material for: Comparative genomics of Thermus thermophilus and Deinococcus radiodurans: divergent routes of adaptation to thermophily and radiation resistance
Source: BMC Evol Biol. 2005 Oct 20;5:57. doi: 10.1186/1471-2148-5-57 (PMC1274311; doi:10.1186/1471-2148-5-57)
Supplement: Additional File 6 — contains compressed file for all the trees (in PHYLIP format) for 122 proteins from the reconstructed gene set of the DR-TT common ancestor that showed affinity to thermophiles (see also Additional file 1: "Phylogenetic analysis of the genes of the reconstructed DR-TT common ancestor"). [file 1471-2148-5-57-S6.zip › COG1690.ml.tre]

(((((AF0862:18.444,MA0266:23.984):6.740,((VNG1454C:35.379,((PA4583:13.822,
RSc0224:5.900):15.578,rtcB:12.550):89.008):12.018,ECU01g1120:60.585):9.957):1.742,
(((MTH1597:19.772,MJ0682_3:24.508):5.798,MK1682_3:34.281):4.245,
(((APE1758:16.915,SSO0966:20.896):5.036,PAE0998:22.950):9.462,(PAB0383_3:0.729,
PH1602_3:2.158):13.174):5.581):4.008):3.646,(TVN1322:15.536,Ta0279:15.456)
:41.769):5.942,(TM1357:32.138,aq_032:37.959):8.213,46199728:29.743);
