# Supplementary material for: Comparative genomics of Thermus thermophilus and Deinococcus radiodurans: divergent routes of adaptation to thermophily and radiation resistance
Source: BMC Evol Biol. 2005 Oct 20;5:57. doi: 10.1186/1471-2148-5-57 (PMC1274311; doi:10.1186/1471-2148-5-57)
Supplement: Additional File 6 — contains compressed file for all the trees (in PHYLIP format) for 122 proteins from the reconstructed gene set of the DR-TT common ancestor that showed affinity to thermophiles (see also Additional file 1: "Phylogenetic analysis of the genes of the reconstructed DR-TT common ancestor"). [file 1471-2148-5-57-S6.zip › COG1796.ml.tre]

(aq_1422_1:45.020,((MA0727_1:41.307,((TVN0856_1:24.402,Ta0758_1:44.922):20.193,
(MTH550_1:33.651,(YCR014c:97.732,SPAC2F7_06:126.062):50.479):16.064):11.317):6.329,
(((BS_yshC_1:26.593,BH3107_1:21.784):6.892,lin1194_1:34.330):6.262,
SA0990_1:38.612):51.039):12.603,46199091:43.845);
