# Supplementary material for: Comparative genomics of Thermus thermophilus and Deinococcus radiodurans: divergent routes of adaptation to thermophily and radiation resistance
Source: BMC Evol Biol. 2005 Oct 20;5:57. doi: 10.1186/1471-2148-5-57 (PMC1274311; doi:10.1186/1471-2148-5-57)
Supplement: Additional File 6 — contains compressed file for all the trees (in PHYLIP format) for 122 proteins from the reconstructed gene set of the DR-TT common ancestor that showed affinity to thermophiles (see also Additional file 1: "Phylogenetic analysis of the genes of the reconstructed DR-TT common ancestor"). [file 1471-2148-5-57-S6.zip › COG1828.ml.tre]

(((((MA1964:36.817,AF1941:54.582):13.485,(VNG1944C:45.370,MK0791:40.910):11.851)
:14.524,(PAB3433:11.667,PH1955a:0.001):63.355):7.421,MJ1593:17.637):17.069,
(((((aq_932a:62.303,((SMc00494:6.081,msl0067:12.066):6.221,BMEI1123:2.657)
:21.339):14.525,CC2492:34.105):3.725,Cj0513:42.509):5.759,(((lin1883:23.873,
(BH0627:19.785,BS_purS:8.167):13.901):14.466,(slr0519:21.245,asr2474:24.656)
:32.911):8.220,L177031:86.241):26.693):5.310,TM1244:107.263):4.628,
46199454:65.226);
