# Supplementary material for: Comparative genomics of Thermus thermophilus and Deinococcus radiodurans: divergent routes of adaptation to thermophily and radiation resistance
Source: BMC Evol Biol. 2005 Oct 20;5:57. doi: 10.1186/1471-2148-5-57 (PMC1274311; doi:10.1186/1471-2148-5-57)
Supplement: Additional File 6 — contains compressed file for all the trees (in PHYLIP format) for 122 proteins from the reconstructed gene set of the DR-TT common ancestor that showed affinity to thermophiles (see also Additional file 1: "Phylogenetic analysis of the genes of the reconstructed DR-TT common ancestor"). [file 1471-2148-5-57-S6.zip › COG1832.ml.tre]

((((SSO1111:33.854,((TVN0743:32.222,Ta1005:37.392):9.602,PH1109:45.958):7.371)
:14.483,((((mlr8464:22.571,(SMc01808:19.208,AGc2308:17.863):11.507):14.317,
((yccU:5.100,STM1078:3.473):11.861,YPO1443:18.852):18.937):8.724,
((((BS_yneT:20.341,BH2141:19.495):10.812,lin1324:26.793):12.809,((
SP0033:19.904,SPy0186:24.160):5.980,L158834:35.159):7.358):21.558,
RSc3313:46.739):7.088):6.724,VNG0608C:70.029):8.002):9.236,APE1660:38.947)
:8.418,PAE2668:42.718,6458247:60.830);
