# Supplementary material for: Comparative genomics of Thermus thermophilus and Deinococcus radiodurans: divergent routes of adaptation to thermophily and radiation resistance
Source: BMC Evol Biol. 2005 Oct 20;5:57. doi: 10.1186/1471-2148-5-57 (PMC1274311; doi:10.1186/1471-2148-5-57)
Supplement: Additional File 6 — contains compressed file for all the trees (in PHYLIP format) for 122 proteins from the reconstructed gene set of the DR-TT common ancestor that showed affinity to thermophiles (see also Additional file 1: "Phylogenetic analysis of the genes of the reconstructed DR-TT common ancestor"). [file 1471-2148-5-57-S6.zip › COG1853.ml.tre]

(((46199809:60.895,(PAE1295:47.567,APE2580:57.608):20.546):10.644,
(PAE2058:64.869,TM0157:85.714):11.253):8.993,(((((AF1786:34.081,(
PH0856:9.810,PAB1557:10.934):30.746):12.136,(FN1468:21.868,CAC2437:36.991):39.533)
:15.070,((MA0328:36.597,MA3965:22.208):18.689,MA2295:55.032):33.169):12.842,
(yddH:79.581,SMa0322:68.380):20.593):10.644,(slr0001:74.076,(AGpA322:25.593,
((SMa0793:7.727,(SMa0753:0.001,SMa0758:0.907):17.662):28.997,CC2275:49.223)
:11.354):40.835):26.036):9.217,46197970:88.376);
