# Supplementary material for: Comparative genomics of Thermus thermophilus and Deinococcus radiodurans: divergent routes of adaptation to thermophily and radiation resistance
Source: BMC Evol Biol. 2005 Oct 20;5:57. doi: 10.1186/1471-2148-5-57 (PMC1274311; doi:10.1186/1471-2148-5-57)
Supplement: Additional File 6 — contains compressed file for all the trees (in PHYLIP format) for 122 proteins from the reconstructed gene set of the DR-TT common ancestor that showed affinity to thermophiles (see also Additional file 1: "Phylogenetic analysis of the genes of the reconstructed DR-TT common ancestor"). [file 1471-2148-5-57-S6.zip › COG1884.ml.tre]

(46198985:10.814,((((((46199186:30.787,VNG0481G:26.673):5.697,((
(((SMb20757_1:7.175,AGl2498_1:6.626):5.040,BMEI0799_1:4.567):14.555,
(((CC2374_1:14.531,(Rv1493_1:9.813,Cgl1492_1:13.050):8.112):2.883,
mll7619_1:13.370):8.041,BH2955_1:18.546):8.063):4.042,sbm_1:23.980):22.252,
CC3081_1:73.818):12.034):4.061,(((PAB1800:0.500,PH1306:1.121):10.784,
AF2215:16.134):3.277,SSO2425:33.467):3.129):6.857,(APE1687:24.927,
(Ta0462:3.349,TVN0772:2.565):29.583):8.851):5.740,AF1288a:18.284):5.197,
VNG0653G:34.997):18.377,6458931:18.714);
