# Supplementary material for: Comparative genomics of Thermus thermophilus and Deinococcus radiodurans: divergent routes of adaptation to thermophily and radiation resistance
Source: BMC Evol Biol. 2005 Oct 20;5:57. doi: 10.1186/1471-2148-5-57 (PMC1274311; doi:10.1186/1471-2148-5-57)
Supplement: Additional File 6 — contains compressed file for all the trees (in PHYLIP format) for 122 proteins from the reconstructed gene set of the DR-TT common ancestor that showed affinity to thermophiles (see also Additional file 1: "Phylogenetic analysis of the genes of the reconstructed DR-TT common ancestor"). [file 1471-2148-5-57-S6.zip › COG1917.ml.tre]

((VNG2170H:29.817,RSc3304:126.715):6.812,(((((PAB2310:5.392,PH0047:2.742):33.173,
TM1459:53.746):7.976,SSO1570:65.540):3.379,(Ta0135:1.122,TVN0214:16.798):41.430)
:15.499,(((((PAB1369:0.001,PH0537:22.475):80.573,STM4071:79.977):19.941,
((SMc01911:19.616,mll2544:23.511):66.752,Cgl2004:142.500):26.677):23.365,
SPy1581:117.467):13.468,((mll2045:93.881,BS_yxaG:104.853):16.877,((SMb20222:47.806,
mlr1120:113.573):37.142,SMb21347:99.219):39.626):16.957):15.531):16.046,
46199399:30.029);
