# Supplementary material for: Comparative genomics of Thermus thermophilus and Deinococcus radiodurans: divergent routes of adaptation to thermophily and radiation resistance
Source: BMC Evol Biol. 2005 Oct 20;5:57. doi: 10.1186/1471-2148-5-57 (PMC1274311; doi:10.1186/1471-2148-5-57)
Supplement: Additional File 6 — contains compressed file for all the trees (in PHYLIP format) for 122 proteins from the reconstructed gene set of the DR-TT common ancestor that showed affinity to thermophiles (see also Additional file 1: "Phylogenetic analysis of the genes of the reconstructed DR-TT common ancestor"). [file 1471-2148-5-57-S6.zip › COG1943.ml.tre]

(6458366:7.990,(((((TM0777:0.001,TM1832:0.942):26.069,VNG6182H:49.185):9.092,
VNG2653C:58.253):9.036,(SSO1474:7.251,(TVN0843:0.001,TVN0469:1.993):10.275)
:13.338):13.340,(((alr1685:31.009,Ta0474:22.408):20.944,VNG0285C:46.846):20.025,
(((((VC0870:0.001,VCA0493:0.903):0.001,VCA0275:0.001):0.001,VCA0202:0.001)
:31.642,(CAC3531:8.911,(BH0176:0.001,BH0269:0.001):9.393):49.206):36.392,
(HP0414:0.001,HP1008:0.001):89.615):6.271):2.789):53.311,6457846:10.374);
