# Supplementary material for: Comparative genomics of Thermus thermophilus and Deinococcus radiodurans: divergent routes of adaptation to thermophily and radiation resistance
Source: BMC Evol Biol. 2005 Oct 20;5:57. doi: 10.1186/1471-2148-5-57 (PMC1274311; doi:10.1186/1471-2148-5-57)
Supplement: Additional File 6 — contains compressed file for all the trees (in PHYLIP format) for 122 proteins from the reconstructed gene set of the DR-TT common ancestor that showed affinity to thermophiles (see also Additional file 1: "Phylogenetic analysis of the genes of the reconstructed DR-TT common ancestor"). [file 1471-2148-5-57-S6.zip › COG1960.ml.tre]

(((APE0385:23.125,SSO1598:33.741):10.815,Ta0646:53.915):11.250,(((
PA3593:46.410,Rv3797:63.776):15.921,(((BMEII0671:11.822,mll0685:10.747):4.899,
(SMc01359:6.310,AGc2410:9.669):12.065):15.432,((RSc0121:32.186,(
YPO0383:14.057,(STM4377:4.767,aidB:5.837):8.218):26.968):10.900,
(PA3972:23.868,Rv0672:35.653):10.479):4.451):32.439):11.754,(((mlr6975:23.001,
RSc0925:24.748):10.349,(BMEI1521:29.927,CC3393:33.059):12.724):35.620,
AF1141:87.049):35.962):26.638,46197994:36.922);
