# Supplementary material for: Comparative genomics of Thermus thermophilus and Deinococcus radiodurans: divergent routes of adaptation to thermophily and radiation resistance
Source: BMC Evol Biol. 2005 Oct 20;5:57. doi: 10.1186/1471-2148-5-57 (PMC1274311; doi:10.1186/1471-2148-5-57)
Supplement: Additional File 6 — contains compressed file for all the trees (in PHYLIP format) for 122 proteins from the reconstructed gene set of the DR-TT common ancestor that showed affinity to thermophiles (see also Additional file 1: "Phylogenetic analysis of the genes of the reconstructed DR-TT common ancestor"). [file 1471-2148-5-57-S6.zip › COG1977.ml.tre]

((AF1624:30.886,(((((((PAE3375:66.441,PAB3241:47.994):14.993,PAE2135:37.278)
:10.611,(((TVN0794:17.681,Ta0895:34.418):37.316,PAB3357:51.225):8.864,
PAE0727_1:58.190):6.580):5.301,MA1713:58.093):9.624,HP0801:127.284):5.361,
MA4086:45.136):4.043,((((asr3294:30.784,slr0821:19.281):17.461,Rv1335:35.152)
:35.539,AF0552:59.647):24.650,PAE2011:103.665):9.051):7.998):11.313,
VNG1848H:89.071,46200137:57.036);
