# Supplementary material for: Comparative genomics of Thermus thermophilus and Deinococcus radiodurans: divergent routes of adaptation to thermophily and radiation resistance
Source: BMC Evol Biol. 2005 Oct 20;5:57. doi: 10.1186/1471-2148-5-57 (PMC1274311; doi:10.1186/1471-2148-5-57)
Supplement: Additional File 6 — contains compressed file for all the trees (in PHYLIP format) for 122 proteins from the reconstructed gene set of the DR-TT common ancestor that showed affinity to thermophiles (see also Additional file 1: "Phylogenetic analysis of the genes of the reconstructed DR-TT common ancestor"). [file 1471-2148-5-57-S6.zip › COG2018.ml.tre]

(6459379:0.930,(6459980:21.743,((aq_1847:46.050,(NMB0479:63.054,
Rv3364c:149.396):9.930):6.096,(((MK0216:6.979,MK1325:20.289):36.967,
((MJ0714:2.724,(MJ1340:0.921,MJ0310:0.001):2.880):19.736,(MTH1836:6.711,
MTH503:8.203):17.918):19.193):22.586,MTH595:111.357):23.514):81.338):0.001,
6458313:0.001);
