# Supplementary material for: Comparative genomics of Thermus thermophilus and Deinococcus radiodurans: divergent routes of adaptation to thermophily and radiation resistance
Source: BMC Evol Biol. 2005 Oct 20;5:57. doi: 10.1186/1471-2148-5-57 (PMC1274311; doi:10.1186/1471-2148-5-57)
Supplement: Additional File 6 — contains compressed file for all the trees (in PHYLIP format) for 122 proteins from the reconstructed gene set of the DR-TT common ancestor that showed affinity to thermophiles (see also Additional file 1: "Phylogenetic analysis of the genes of the reconstructed DR-TT common ancestor"). [file 1471-2148-5-57-S6.zip › COG2074.ml.tre]

(46198429:39.380,((((MK0868:25.484,MTH1883:44.803):3.980,MJ1482:32.987):5.057,
((MK0033_1:32.587,MTH1835_1:31.004):18.594,(TVN0852:29.967,Ta0762:41.368):81.147)
:15.750):9.898,(PH0149:0.894,PAB2253:11.049):41.283):19.894,6459277:50.571);
