# Supplementary material for: Comparative genomics of Thermus thermophilus and Deinococcus radiodurans: divergent routes of adaptation to thermophily and radiation resistance
Source: BMC Evol Biol. 2005 Oct 20;5:57. doi: 10.1186/1471-2148-5-57 (PMC1274311; doi:10.1186/1471-2148-5-57)
Supplement: Additional File 6 — contains compressed file for all the trees (in PHYLIP format) for 122 proteins from the reconstructed gene set of the DR-TT common ancestor that showed affinity to thermophiles (see also Additional file 1: "Phylogenetic analysis of the genes of the reconstructed DR-TT common ancestor"). [file 1471-2148-5-57-S6.zip › COG2104.ml.tre]

(((AF0737:33.974,MA3300:118.410):36.847,(Ta1442:14.989,TVN0116:33.492):77.569)
:15.361,((((PH1106a:5.881,PAB1622a:5.243):31.829,MTH1743:84.796):6.721,
asr1344:123.698):17.252,aq_025a:77.509):12.743,46198413:71.204);
