# Supplementary material for: Comparative genomics of Thermus thermophilus and Deinococcus radiodurans: divergent routes of adaptation to thermophily and radiation resistance
Source: BMC Evol Biol. 2005 Oct 20;5:57. doi: 10.1186/1471-2148-5-57 (PMC1274311; doi:10.1186/1471-2148-5-57)
Supplement: Additional File 6 — contains compressed file for all the trees (in PHYLIP format) for 122 proteins from the reconstructed gene set of the DR-TT common ancestor that showed affinity to thermophiles (see also Additional file 1: "Phylogenetic analysis of the genes of the reconstructed DR-TT common ancestor"). [file 1471-2148-5-57-S6.zip › COG2120.ml.tre]

((((46199145:41.903,(BH1682:21.964,BS_ypjG:21.297):23.748):17.066,
(((PH0499:10.452,PAB1341:2.862):28.278,(MK0489:39.510,MA2464:56.134):12.856)
:13.701,((mll5304:68.291,YPO0083:81.322):12.378,(((((Rv1170:20.695,
Cgl1076:47.929):23.738,(Rv1082:25.948,Cgl0963:12.702):43.141):15.501,
(BH3320:16.292,(SA0525:25.120,BS_yojGm:40.755):15.569):35.116):8.008,
Rv0323c:72.263):6.326,Cgl1059:88.277):8.413):8.669):6.683):3.238,
(SMb21247:39.492,SMb21057:82.913):28.067):22.594,SSO2901:39.325,6460546:60.822);
