# Supplementary material for: Comparative genomics of Thermus thermophilus and Deinococcus radiodurans: divergent routes of adaptation to thermophily and radiation resistance
Source: BMC Evol Biol. 2005 Oct 20;5:57. doi: 10.1186/1471-2148-5-57 (PMC1274311; doi:10.1186/1471-2148-5-57)
Supplement: Additional File 6 — contains compressed file for all the trees (in PHYLIP format) for 122 proteins from the reconstructed gene set of the DR-TT common ancestor that showed affinity to thermophiles (see also Additional file 1: "Phylogenetic analysis of the genes of the reconstructed DR-TT common ancestor"). [file 1471-2148-5-57-S6.zip › COG2151.ml.tre]

(((MA2398:42.687,((((((TVN1393:0.001,Ta0200:4.666):30.196,((Rv1466:25.209,
Cgl1522:28.859):51.337,SMa1255:61.203):21.958):7.983,(lin2362:8.943,
(BS_yitW:9.230,SA0833:21.695):7.791):44.635):6.471,(PH0311:3.114,
PAB1087:2.736):16.386):0.755,TM0487:36.876):12.105,(CC1859:24.500,
(((AGc3341:5.012,SMc00302:3.927):1.792,mlr0023:5.855):2.032,BMEI1038:2.950)
:21.506):18.232):0.001):14.248,SSO0601:40.122):12.876,(APE1979:24.960,
PAE2055:37.723):17.289,46198451:42.096);
