# Supplementary material for: Comparative genomics of Thermus thermophilus and Deinococcus radiodurans: divergent routes of adaptation to thermophily and radiation resistance
Source: BMC Evol Biol. 2005 Oct 20;5:57. doi: 10.1186/1471-2148-5-57 (PMC1274311; doi:10.1186/1471-2148-5-57)
Supplement: Additional File 6 — contains compressed file for all the trees (in PHYLIP format) for 122 proteins from the reconstructed gene set of the DR-TT common ancestor that showed affinity to thermophiles (see also Additional file 1: "Phylogenetic analysis of the genes of the reconstructed DR-TT common ancestor"). [file 1471-2148-5-57-S6.zip › COG2182.ml.tre]

((TM1839:11.160,TM1204:13.373):32.889,((((((YPO0856:48.429,(BS_yvfK:19.104,
BH2019:23.540):17.450):18.527,((BS_yvdG:27.534,lin2230:15.181):12.373,
(SPy1306:32.795,SP2108:38.192):6.658):28.840):7.440,((BH2926:39.776,
SA0207:51.501):21.623,(L128695:57.928,SPy1294:66.263):73.425):7.177):14.578,
SSO1171:137.736):9.028,((YPO3714:9.746,(STM4229:3.416,malE:2.626):5.764):16.641,
VCA0945:18.293):53.938):8.367,(PAB0119:33.410,PAE3455:65.917):58.700):11.687,
46199590:69.599);
