# Supplementary material for: Comparative genomics of Thermus thermophilus and Deinococcus radiodurans: divergent routes of adaptation to thermophily and radiation resistance
Source: BMC Evol Biol. 2005 Oct 20;5:57. doi: 10.1186/1471-2148-5-57 (PMC1274311; doi:10.1186/1471-2148-5-57)
Supplement: Additional File 6 — contains compressed file for all the trees (in PHYLIP format) for 122 proteins from the reconstructed gene set of the DR-TT common ancestor that showed affinity to thermophiles (see also Additional file 1: "Phylogenetic analysis of the genes of the reconstructed DR-TT common ancestor"). [file 1471-2148-5-57-S6.zip › COG2185.ml.tre]

((46198984:8.615,((((AF2219:17.505,(PAB2187:0.847,PH0275:0.855):15.180):3.871,
(AF1288b:30.182,(VNG0673G:24.263,(((mll7619_2:20.893,(CC2374_2:5.877,
(Cgl1492_2:20.014,Rv1493_2:16.756):4.360):7.864):14.504,(BH2955_2:13.478,
((SMb20757_2:15.780,BMEI0799_2:13.166):3.602,AGl2498_2:8.992):14.989):8.330)
:11.081,sbm_2:12.049):48.381):13.576):2.994):5.632,((SSO2266:14.418,
CC3081_2:76.328):2.974,APE1686:28.344):6.423):8.126,(Ta0463:0.155,
TVN0773:3.530):45.128):11.543):12.340,BH3796_1:133.059,6459815:1.816);
