# Supplementary material for: Comparative genomics of Thermus thermophilus and Deinococcus radiodurans: divergent routes of adaptation to thermophily and radiation resistance
Source: BMC Evol Biol. 2005 Oct 20;5:57. doi: 10.1186/1471-2148-5-57 (PMC1274311; doi:10.1186/1471-2148-5-57)
Supplement: Additional File 6 — contains compressed file for all the trees (in PHYLIP format) for 122 proteins from the reconstructed gene set of the DR-TT common ancestor that showed affinity to thermophiles (see also Additional file 1: "Phylogenetic analysis of the genes of the reconstructed DR-TT common ancestor"). [file 1471-2148-5-57-S6.zip › COG2206.ml.tre]

((((46197999:71.668,46198087:18.086):11.593,(((((((RSc2515:17.439,
PA4108:18.863):7.055,RSc0592:36.413):20.143,CAC0475:63.808):3.555,
(CAC0277:44.152,CAC3650:44.966):5.142):5.118,((CAC2837:44.681,CAC2534:49.878)
:18.331,VCA0931:43.053):21.104):5.840,(((TM1682_2:36.703,TP0877:42.447):13.543,
VC1295_3:40.372):14.363,(CAC3410:31.142,aq_2027_1:54.175):6.299):4.567):2.611,
((TM1467_2:30.178,TM1170_3:42.944):3.726,(TM1699_2:22.415,CAC0853:57.578):15.990)
:4.874):7.362):13.332,VC2497:89.010):10.711,TM0739:40.555,6459329:47.744);
