# Supplementary material for: Comparative genomics of Thermus thermophilus and Deinococcus radiodurans: divergent routes of adaptation to thermophily and radiation resistance
Source: BMC Evol Biol. 2005 Oct 20;5:57. doi: 10.1186/1471-2148-5-57 (PMC1274311; doi:10.1186/1471-2148-5-57)
Supplement: Additional File 6 — contains compressed file for all the trees (in PHYLIP format) for 122 proteins from the reconstructed gene set of the DR-TT common ancestor that showed affinity to thermophiles (see also Additional file 1: "Phylogenetic analysis of the genes of the reconstructed DR-TT common ancestor"). [file 1471-2148-5-57-S6.zip › COG2217.ml.tre]

((((AF0152:13.763,MA0166:20.838):12.639,MTH755:40.514):6.598,aq_1125:36.268)
:6.812,((Cgl2900:54.864,L70979:60.057):6.796,((((AGc1708:25.174,
(((SMb21578:7.404,SMa1013:6.414):11.290,BMEI1730:19.660):2.786,
STM0353:19.668):5.251):18.323,(((alr1627:4.961,alr7635:3.772):10.973,
sll1920:32.407):17.782,((mlr5325:31.329,SMa1087:22.692):23.865,PA3920:49.087)
:5.642):3.660):5.106,CAC3655:34.672):5.788,(MA1342:36.373,MTH1535:50.582):5.508)
:39.209):8.734,46199673:39.449);
