# Supplementary material for: Comparative genomics of Thermus thermophilus and Deinococcus radiodurans: divergent routes of adaptation to thermophily and radiation resistance
Source: BMC Evol Biol. 2005 Oct 20;5:57. doi: 10.1186/1471-2148-5-57 (PMC1274311; doi:10.1186/1471-2148-5-57)
Supplement: Additional File 6 — contains compressed file for all the trees (in PHYLIP format) for 122 proteins from the reconstructed gene set of the DR-TT common ancestor that showed affinity to thermophiles (see also Additional file 1: "Phylogenetic analysis of the genes of the reconstructed DR-TT common ancestor"). [file 1471-2148-5-57-S6.zip › COG2243.ml.tre]

(MK1038:62.850,((((((CAC1379:42.024,FN0959:52.217):23.242,(STM2024:50.168,
lin1166:41.064):27.990):7.556,(((((Rv2066_1:35.819,(SMc03191:9.061,
mlr1380:18.203):22.485):14.627,(PA2904:12.744,BMEI0713:16.791):11.463):9.195,
all0455:32.550):22.109,slr1879:67.767):15.556,MTH1348:44.726):7.919):10.775,
MJ0771:54.272):5.670,(((PAE0348:46.975,(Ta0658:28.252,TVN0918:51.192):23.382)
:13.188,VNG1551G:79.847):10.139,SSO2301:40.270):12.976):16.881,mlr1461:133.785)
:9.369,46197931:86.554);
