# Supplementary material for: Comparative genomics of Thermus thermophilus and Deinococcus radiodurans: divergent routes of adaptation to thermophily and radiation resistance
Source: BMC Evol Biol. 2005 Oct 20;5:57. doi: 10.1186/1471-2148-5-57 (PMC1274311; doi:10.1186/1471-2148-5-57)
Supplement: Additional File 6 — contains compressed file for all the trees (in PHYLIP format) for 122 proteins from the reconstructed gene set of the DR-TT common ancestor that showed affinity to thermophiles (see also Additional file 1: "Phylogenetic analysis of the genes of the reconstructed DR-TT common ancestor"). [file 1471-2148-5-57-S6.zip › COG2804.ml.tre]

(46199924:16.291,((((46200146:59.181,(VC0405:50.730,PA2677:37.404):9.243):4.907,
(((VC2732:24.384,(YPO0815:32.920,CC0174:28.658):7.456):5.219,(PA0686:16.812,
RSc3115:20.664):16.084):10.128,((CPn0816:15.220,CT571:14.453):34.102,
XF1517:41.659):8.160):5.296):6.472,((aq_1971:40.952,(((NMB0329:28.222,
RSc2825:24.956):11.843,(XF2544:21.913,PA4526:23.032):4.229):8.790,
VC2424:37.275):17.698):4.851,(all2444:14.291,slr0063:17.727):33.537):4.679):3.309,
(aq_1474:37.091,TM0837:42.506):13.246):25.381,6459749:26.097);
