# Supplementary material for: Comparative genomics of Thermus thermophilus and Deinococcus radiodurans: divergent routes of adaptation to thermophily and radiation resistance
Source: BMC Evol Biol. 2005 Oct 20;5:57. doi: 10.1186/1471-2148-5-57 (PMC1274311; doi:10.1186/1471-2148-5-57)
Supplement: Additional File 6 — contains compressed file for all the trees (in PHYLIP format) for 122 proteins from the reconstructed gene set of the DR-TT common ancestor that showed affinity to thermophiles (see also Additional file 1: "Phylogenetic analysis of the genes of the reconstructed DR-TT common ancestor"). [file 1471-2148-5-57-S6.zip › COG2872.ml.tre]

(46200150:29.608,(((CAC0906:39.180,YNL040w:110.461):10.546,((PAB1190:16.517,
PH1969:19.467):25.852,(((((SSO0450:28.365,(PAE2317:20.954,APE0903:24.023):15.637)
:22.135,(TVN0201:18.997,Ta0124m:12.065):29.873):6.339,MA2014:44.331):10.276,
((PA2106:36.491,RSc0988:44.533):17.879,(((SMc01173:8.536,AGc2246:5.358):11.351,
BMEI0932:7.644):9.064,mlr0354:11.140):23.393):20.930):10.143,(PAB0066:0.001,
PH0108:4.044):59.379):7.702):14.271):10.849,(TM1726:23.244,FN0527:74.491):28.180)
:32.756,6458192:70.847);
