# Supplementary material for: Comparative genomics of Thermus thermophilus and Deinococcus radiodurans: divergent routes of adaptation to thermophily and radiation resistance
Source: BMC Evol Biol. 2005 Oct 20;5:57. doi: 10.1186/1471-2148-5-57 (PMC1274311; doi:10.1186/1471-2148-5-57)
Supplement: Additional File 6 — contains compressed file for all the trees (in PHYLIP format) for 122 proteins from the reconstructed gene set of the DR-TT common ancestor that showed affinity to thermophiles (see also Additional file 1: "Phylogenetic analysis of the genes of the reconstructed DR-TT common ancestor"). [file 1471-2148-5-57-S6.zip › COG2876.ml.tre]

(((((((((TM0343:21.501,FN1562:37.851):7.962,PAB0297:22.927):4.869,
(((lin1641_2:7.159,SA1558_2:17.468):3.986,(BS_aroA_2:9.521,BH3242_2:10.171)
:3.662):16.179,SPy1576:49.009):16.124):8.453,(CAC0892:23.143,alr3050:43.580)
:5.532):2.517,(all0747:5.972,(sll0934:8.694,all0408:8.341):3.547):30.590)
:2.609,(CPn0484:25.088,CT382:25.940):40.082):8.686,(SSO0304:18.011,
(TVN1351:13.666,Ta0247:18.646):30.028):11.007):2.732,PAE1932:27.333):9.565,
APE0581:18.056,46198756:25.283);
