# Supplementary material for: Comparative genomics of Thermus thermophilus and Deinococcus radiodurans: divergent routes of adaptation to thermophily and radiation resistance
Source: BMC Evol Biol. 2005 Oct 20;5:57. doi: 10.1186/1471-2148-5-57 (PMC1274311; doi:10.1186/1471-2148-5-57)
Supplement: Additional File 6 — contains compressed file for all the trees (in PHYLIP format) for 122 proteins from the reconstructed gene set of the DR-TT common ancestor that showed affinity to thermophiles (see also Additional file 1: "Phylogenetic analysis of the genes of the reconstructed DR-TT common ancestor"). [file 1471-2148-5-57-S6.zip › COG3635.ml.tre]

(46200190:19.888,(aq_542:34.538,(TM1774:22.769,((((AF1751:33.010,
(PAE2326:39.613,APE1616:61.650):13.229):7.386,(((MTH1591:32.404,MJ1612:27.380)
:9.273,(MK1193:29.378,((MA0132:39.348,MTH418:34.623):11.009,AF1425:39.533):43.697)
:9.934):3.683,((TVN1158:9.337,Ta0413:19.724):32.315,MJ0010:78.977):7.654):4.914)
:4.853,(PAB2318:4.496,PH0037:4.163):33.256):5.470,SSO0417:37.654):37.211):12.973)
:17.335,6460031:29.384);
