# Supplementary material for: Comparative genomics of Thermus thermophilus and Deinococcus radiodurans: divergent routes of adaptation to thermophily and radiation resistance
Source: BMC Evol Biol. 2005 Oct 20;5:57. doi: 10.1186/1471-2148-5-57 (PMC1274311; doi:10.1186/1471-2148-5-57)
Supplement: Additional File 6 — contains compressed file for all the trees (in PHYLIP format) for 122 proteins from the reconstructed gene set of the DR-TT common ancestor that showed affinity to thermophiles (see also Additional file 1: "Phylogenetic analysis of the genes of the reconstructed DR-TT common ancestor"). [file 1471-2148-5-57-S6.zip › COG3842.ml.tre]

(46199361:47.710,((((((SMc01653:16.909,mlr5382:12.604):27.049,(mll0232:37.432,
Cgl0421:58.751):9.570):10.519,AF1608:36.626):6.391,((((((BMEI0412:12.502,
mlr6534:8.894):4.017,SMc00771:6.212):6.555,(NMB0610:22.211,(YPO1332:3.666,
STM0878:3.972):15.756):11.144):14.635,mll2890:30.395):3.785,TM1376:36.635):7.216,
((PA3254:49.465,AGl887:41.002):11.708,SMa0391:46.318):6.341):7.932):9.487,
((SMb21541:37.852,MA3903:67.049):7.163,VNG2397G:43.674):6.678):13.931,
APE0944:42.379):14.413,46198671:66.034);
