# Supplementary material for: Comparative genomics of Thermus thermophilus and Deinococcus radiodurans: divergent routes of adaptation to thermophily and radiation resistance
Source: BMC Evol Biol. 2005 Oct 20;5:57. doi: 10.1186/1471-2148-5-57 (PMC1274311; doi:10.1186/1471-2148-5-57)
Supplement: Additional File 6 — contains compressed file for all the trees (in PHYLIP format) for 122 proteins from the reconstructed gene set of the DR-TT common ancestor that showed affinity to thermophiles (see also Additional file 1: "Phylogenetic analysis of the genes of the reconstructed DR-TT common ancestor"). [file 1471-2148-5-57-S6.zip › COG4992.ml.tre]

(46199695:18.918,((SSO0160:35.331,(PAE2515:35.679,APE1464:43.303):16.829):20.370,
(((MA0119:27.866,((((MK1606:28.677,Rv1655:58.831):11.427,((MJ0721:31.268,
(BH2897:45.330,(PA0895:19.148,STM3468:17.625):34.077):11.098):4.979,
((aq_023:40.283,TM1785:28.806):8.286,CAC2388:35.735):8.684):9.359):3.350,
MTH1337:33.443):6.329,(SA0179:28.930,(BS_rocD:12.112,BH3943:9.527):31.318):32.279)
:5.376):11.735,AF0080:41.815):13.290,(PH1716:6.022,PAB2440:10.256):44.487):7.049)
:18.867,6458508:29.985);
