# Supplementary material for: Comparative genomics of Thermus thermophilus and Deinococcus radiodurans: divergent routes of adaptation to thermophily and radiation resistance
Source: BMC Evol Biol. 2005 Oct 20;5:57. doi: 10.1186/1471-2148-5-57 (PMC1274311; doi:10.1186/1471-2148-5-57)
Supplement: Additional File 4 — contains the results of the reconstruction of the gene repertoire of the common ancestor of TT and DR. [file 1471-2148-5-57-S4.xls]

## Sheet: Sheet1
COG			COG annotation	Thermotoga	Aquifex	DR_pattern	TT_pattern	state
COG1227	C	PPX1	Inorganic pyrophosphatase/exopolyphosphatase	1	0	1	0	DRgain
COG1319	C	CoxM	Aerobic-type carbon monoxide dehydrogenase, middle subunit CoxM/CutM homologs	0	0	1	0	DRgain
COG1529	C	CoxL	Aerobic-type carbon monoxide dehydrogenase, large subunit CoxL/CutL homologs	0	1	1	0	DRgain
COG1620	C	LldP	L-lactate permease	0	0	1	0	DRgain
COG1625	C	-	Fe-S oxidoreductase, related to NifB/MoaA family	0	0	1	0	DRgain
COG2080	C	CoxS	Aerobic-type carbon monoxide dehydrogenase, small subunit CoxS/CutS homologs	0	0	1	0	DRgain
COG2191	C	-	Formylmethanofuran dehydrogenase subunit E	0	0	1	0	DRgain
COG2857	C	CYT1	Cytochrome c1	0	1	1	0	DRgain
COG2863	C	-	Cytochrome c553	0	0	1	0	DRgain
COG3426	C	-	Butyrate kinase	1	0	1	0	DRgain
COG0651	CP	HyfB	Formate hydrogenlyase subunit 3/Multisubunit Na+/H+ antiporter, MnhD subunit	1	0	1	0	DRgain
COG0722	E	AroG	3-deoxy-D-arabino-heptulosonate 7-phosphate (DAHP) synthase	0	0	1	0	DRgain
COG0832	E	UreB	Urea amidohydrolase (urease) beta subunit	0	0	1	0	DRgain
COG1231	E	-	Monoamine oxidase	0	0	1	0	DRgain
COG1305	E	-	Transglutaminase-like enzymes, putative cysteine proteases	1	1	1	0	DRgain
COG1505	E	-	Serine proteases of the peptidase family S9A	0	0	1	0	DRgain
COG1509	E	KamA	Lysine 2,3-aminomutase	1	1	1	0	DRgain
COG2362	E	DppA	D-aminopeptidase	0	0	1	0	DRgain
COG2939	E	-	Carboxypeptidase C (cathepsin A)	0	0	1	0	DRgain
COG2957	E	-	Peptidylarginine deiminase and related enzymes	0	0	1	0	DRgain
COG2986	E	HutH	Histidine ammonia-lyase	0	0	1	0	DRgain
COG2987	E	HutU	Urocanate hydratase	0	0	1	0	DRgain
COG3232	E	HpaF	5-carboxymethyl-2-hydroxymuconate isomerase	0	0	1	0	DRgain
COG3340	E	PepE	Peptidase E	0	0	1	0	DRgain
COG3404	E	-	Methenyl tetrahydrofolate cyclohydrolase	1	0	1	0	DRgain
COG3483	E	TDO2	Tryptophan 2,3-dioxygenase (vermilion)	0	0	1	0	DRgain
COG3741	E	HutG	N-formylglutamate amidohydrolase	0	0	1	0	DRgain
COG3844	E	-	Kynureninase	0	0	1	0	DRgain
COG4187	E	RocB	Arginine degradation protein (predicted deacylase)	0	0	1	0	DRgain
COG1001	F	AdeC	Adenine deaminase	0	0	1	0	DRgain
COG1428	F	-	Deoxynucleoside kinases	0	0	1	0	DRgain
COG1435	F	Tdk	Thymidine kinase	1	0	1	0	DRgain
COG2131	F	ComEB	Deoxycytidylate deaminase	1	0	1	0	DRgain
COG4290	F	-	Guanyl-specific ribonuclease Sa	0	0	1	0	DRgain
COG4630	F	XdhA	Xanthine dehydrogenase, iron-sulfur cluster and FAD-binding subunit A	0	0	1	0	DRgain
COG4631	F	XdhB	Xanthine dehydrogenase, molybdopterin-binding subunit B	0	0	1	0	DRgain
COG0296	G	GlgB	1,4-alpha-glucan branching enzyme	0	1	1	0	DRgain
COG1023	G	Gnd	Predicted 6-phosphogluconate dehydrogenase	0	1	1	0	DRgain
COG2342	G	-	Predicted extracellular endo alpha-1,4 polygalactosaminidase or related polysaccharide hydrolase	1	0	1	0	DRgain
COG2376	G	DAK1	Dihydroxyacetone kinase	0	0	1	0	DRgain
COG2971	G	-	Predicted N-acetylglucosamine kinase	1	0	1	0	DRgain
COG3265	G	GntK	Gluconate kinase	0	0	1	0	DRgain
COG3280	G	TreY	Maltooligosyl trehalose synthase	0	0	1	0	DRgain
COG3386	G	-	Gluconolactonase	0	0	1	0	DRgain
COG3408	G	GDB1	Glycogen debranching enzyme	0	0	1	0	DRgain
COG3429	G	-	Glucose-6-P dehydrogenase subunit	0	0	1	0	DRgain
COG3836	G	HpcH	2,4-dihydroxyhept-2-ene-1,7-dioic acid aldolase	0	0	1	0	DRgain
COG4282	G	SMI1	Protein involved in beta-1,3-glucan synthesis	0	0	1	0	DRgain
COG4668	G	MtlA	Mannitol/fructose-specific phosphotransferase system, IIA domain	0	0	1	0	DRgain
COG1819	GC	-	Glycosyl transferases, related to UDP-glucuronosyltransferase	0	0	1	0	DRgain
COG1056	H	NadR	Nicotinamide mononucleotide adenylyltransferase	0	0	1	0	DRgain
COG2240	H	PdxK	Pyridoxal/pyridoxine/pyridoxamine kinase	0	0	1	0	DRgain
COG4281	I	ACB	Acyl-CoA-binding protein	0	0	1	0	DRgain
COG1859	J	KptA	RNA:NAD 2'-phosphotransferase	0	0	1	0	DRgain
COG3231	J	Aph	Aminoglycoside phosphotransferase	0	0	1	0	DRgain
COG0864	K	NikR	Predicted transcriptional regulators containing the CopG/Arc/MetJ DNA-binding domain and a metal-binding domain	0	0	1	0	DRgain
COG1378	K	-	Predicted transcriptional regulators	0	0	1	0	DRgain
COG2390	K	DeoR	Transcriptional regulator, contains sigma factor-related N-terminal domain	0	0	1	0	DRgain
COG2808	K	PaiB	Transcriptional regulator	0	0	1	0	DRgain
COG2094	L	Mpg	3-methyladenine DNA glycosylase	0	0	1	0	DRgain
COG2356	L	EndA	Endonuclease I	0	0	1	0	DRgain
COG3293	L	-	Transposase and inactivated derivatives	0	0	1	0	DRgain
COG3436	L	-	Transposase and inactivated derivatives	0	0	1	0	DRgain
COG3464	L	-	Transposase and inactivated derivatives	0	0	1	0	DRgain
COG3569	L	-	Topoisomerase IB	0	0	1	0	DRgain
COG3663	L	Mug	G:T/U mismatch-specific DNA glycosylase	0	0	1	0	DRgain
COG3695	L	-	Predicted methylated DNA-protein cysteine methyltransferase	0	0	1	0	DRgain
COG4644	L	-	Transposase and inactivated derivatives, TnpA family	0	0	1	0	DRgain
COG0729	M	-	Outer membrane protein	0	1	1	0	DRgain
COG1346	M	LrgB	Putative effector of murein hydrolase	0	0	1	0	DRgain
COG2027	M	DacB	D-alanyl-D-alanine carboxypeptidase (penicillin-binding protein 4)	0	0	1	0	DRgain
COG2335	M	-	Secreted and surface protein containing fasciclin-like repeats	0	0	1	0	DRgain
COG2843	M	PgsA	Putative enzyme of poly-gamma-glutamate biosynthesis (capsule formation)	0	0	1	0	DRgain
COG3409	M	-	Putative peptidoglycan-binding domain-containing protein	0	0	1	0	DRgain
COG3188	NU	FimD	P pilus assembly protein, porin PapC	0	0	1	0	DRgain
COG0464	O	SpoVK	ATPases of the AAA+ class	0	0	1	0	DRgain
COG1975	O	XdhC	Xanthine and CO dehydrogenases maturation factor, XdhC/CoxF family	0	0	1	0	DRgain
COG2192	O	-	Predicted carbamoyl transferase, NodU family	0	0	1	0	DRgain
COG2370	O	HupE	Hydrogenase/urease accessory protein	0	1	1	0	DRgain
COG3823	O	-	Glutamine cyclotransferase	0	0	1	0	DRgain
COG5504	O	-	Predicted Zn-dependent protease	0	0	1	0	DRgain
COG0387	P	ChaA	Ca2+/H+ antiporter	0	0	1	0	DRgain
COG1006	P	MnhC	Multisubunit Na+/H+ antiporter, MnhC subunit	1	0	1	0	DRgain
COG1119	P	ModF	ABC-type molybdenum transport system, ATPase component/photorepair protein PhrA	0	0	1	0	DRgain
COG1276	P	PcoD	Putative copper export protein	0	1	1	0	DRgain
COG1320	P	MnhG	Multisubunit Na+/H+ antiporter, MnhG subunit	1	0	1	0	DRgain
COG1392	P	-	Phosphate transport regulator (distant homolog of PhoU)	1	0	1	0	DRgain
COG1858	P	MauG	Cytochrome c peroxidase	0	1	1	0	DRgain
COG1863	P	MnhE	Multisubunit Na+/H+ antiporter, MnhE subunit	1	0	1	0	DRgain
COG2032	P	SodC	Cu/Zn superoxide dismutase	0	1	1	0	DRgain
COG2059	P	ChrA	Chromate transport protein ChrA	1	0	1	0	DRgain
COG2060	P	KdpA	K+-transporting ATPase, A chain	0	0	1	0	DRgain
COG2072	P	TrkA	Predicted flavoprotein involved in K+ transport	0	0	1	0	DRgain
COG2111	P	MnhB	Multisubunit Na+/H+ antiporter, MnhB subunit	1	0	1	0	DRgain
COG2156	P	KdpC	K+-transporting ATPase, c chain	0	0	1	0	DRgain
COG2212	P	MnhF	Multisubunit Na+/H+ antiporter, MnhF subunit	1	0	1	0	DRgain
COG2375	P	ViuB	Siderophore-interacting protein	0	0	1	0	DRgain
COG2807	P	CynX	Cyanate permease	0	0	1	0	DRgain
COG2837	P	-	Predicted iron-dependent peroxidase	0	0	1	0	DRgain
COG2967	P	ApaG	Uncharacterized protein affecting Mg2+/Co2+ transport	0	0	1	0	DRgain
COG3230	P	HemO	Heme oxygenase	0	0	1	0	DRgain
COG3793	P	TerB	Tellurite resistance protein	0	0	1	0	DRgain
COG3853	P	TelA	Uncharacterized protein involved in tellurite resistance	0	0	1	0	DRgain
COG4362	PE	-	Nitric oxide synthase, oxygenase domain	0	0	1	0	DRgain
COG3135	Q	BenE	Uncharacterized protein involved in benzoate metabolism	0	0	1	0	DRgain
COG3424	Q	BcsA	Predicted naringenin-chalcone synthase	0	0	1	0	DRgain
COG3648	Q	-	Uricase (urate oxidase)	0	0	1	0	DRgain
COG3733	Q	TynA	Cu2+-containing amine oxidase	0	0	1	0	DRgain
COG3971	Q	-	2-keto-4-pentenoate hydratase	0	0	1	0	DRgain
COG0375	R	HybF	Zn finger protein HypA/HybF (possibly regulating hydrogenase expression)	0	1	1	0	DRgain
COG0613	R	-	Predicted metal-dependent phosphoesterases (PHP family)	1	1	1	0	DRgain
COG0645	R	-	Predicted kinase	0	1	1	0	DRgain
COG0790	R	-	FOG: TPR repeat, SEL1 subfamily	0	0	1	0	DRgain
COG1026	R	-	Predicted Zn-dependent peptidases, insulinase-like	0	0	1	0	DRgain
COG1075	R	LipA	Predicted acetyltransferases and hydrolases with the alpha/beta hydrolase fold	0	0	1	0	DRgain
COG1380	R	-	Putative effector of murein hydrolase LrgA	0	0	1	0	DRgain
COG1719	R	-	Predicted hydrocarbon binding protein (contains V4R domain)	0	1	1	0	DRgain
COG1735	R	Php	Predicted metal-dependent hydrolase with the TIM-barrel fold	0	0	1	0	DRgain
COG1754	R	-	Uncharacterized C-terminal domain of topoisomerase IA	0	0	1	0	DRgain
COG2068	R	-	Uncharacterized MobA-related protein	0	0	1	0	DRgain
COG2229	R	-	Predicted GTPase	0	1	1	0	DRgain
COG2312	R	-	Erythromycin esterase homolog	0	0	1	0	DRgain
COG2319	R	-	FOG: WD40 repeat	1	0	1	0	DRgain
COG2321	R	-	Predicted metalloprotease	0	0	1	0	DRgain
COG2351	R	-	Transthyretin-like protein	0	0	1	0	DRgain
COG2372	R	CopC	Uncharacterized protein, homolog of Cu resistance protein CopC	0	0	1	0	DRgain
COG2374	R	-	Predicted extracellular nuclease	0	0	1	0	DRgain
COG2384	R	-	Predicted SAM-dependent methyltransferase	0	0	1	0	DRgain
COG2388	R	-	Predicted acetyltransferase	0	0	1	0	DRgain
COG2391	R	-	Predicted transporter component	1	0	1	0	DRgain
COG2409	R	-	Predicted drug exporters of the RND superfamily	0	0	1	0	DRgain
COG2802	R	-	Uncharacterized protein, similar to the N-terminal domain of Lon protease	0	0	1	0	DRgain
COG2819	R	-	Predicted hydrolase of the alpha/beta superfamily	0	0	1	0	DRgain
COG2823	R	OsmY	Predicted periplasmic or secreted lipoprotein	0	0	1	0	DRgain
COG2842	R	-	Uncharacterized ATPase, putative transposase	0	0	1	0	DRgain
COG3173	R	-	Predicted aminoglycoside phosphotransferase	0	0	1	0	DRgain
COG3179	R	-	Predicted chitinase	0	0	1	0	DRgain
COG3257	R	GlxB	Uncharacterized protein, possibly involved in glyoxylate utilization	0	0	1	0	DRgain
COG3545	R	-	Predicted esterase of the alpha/beta hydrolase fold	0	0	1	0	DRgain
COG3576	R	-	Predicted flavin-nucleotide-binding protein structurally related to pyridoxine 5'-phosphate oxidase	0	0	1	0	DRgain
COG3631	R	-	Ketosteroid isomerase-related protein	0	0	1	0	DRgain
COG3668	R	ParE	Plasmid stabilization system protein	0	0	1	0	DRgain
COG3871	R	-	Uncharacterized stress protein (general stress protein 26)	0	0	1	0	DRgain
COG3895	R	-	Predicted periplasmic protein	0	0	1	0	DRgain
COG3968	R	-	Uncharacterized protein related to glutamine synthetase	0	0	1	0	DRgain
COG3973	R	-	Superfamily I DNA and RNA helicases	0	0	1	0	DRgain
COG4106	R	Tam	Trans-aconitate methyltransferase	0	0	1	0	DRgain
COG4110	R	-	Uncharacterized protein involved in stress response	0	0	1	0	DRgain
COG4248	R	-	Uncharacterized protein with protein kinase and helix-hairpin-helix DNA-binding domains	0	0	1	0	DRgain
COG4373	R	-	Mu-like prophage FluMu protein gp28	0	0	1	0	DRgain
COG4533	R	-	ABC-type uncharacterized transport system, periplasmic component	0	0	1	0	DRgain
COG4674	R	-	Uncharacterized ABC-type transport system, ATPase component	0	0	1	0	DRgain
COG4928	R	-	Predicted P-loop ATPase	1	0	1	0	DRgain
COG5005	R	-	Mu-like prophage protein gpG	0	0	1	0	DRgain
COG5006	R	-	Predicted permease, DMT superfamily	0	0	1	0	DRgain
COG1416	S	-	Uncharacterized conserved protein	0	1	1	0	DRgain
COG1628	S	-	Uncharacterized conserved protein	0	0	1	0	DRgain
COG1649	S	-	Uncharacterized protein conserved in bacteria	0	0	1	0	DRgain
COG1755	S	-	Uncharacterized protein conserved in bacteria	0	0	1	0	DRgain
COG1806	S	-	Uncharacterized protein conserved in bacteria	0	0	1	0	DRgain
COG1814	S	-	Uncharacterized membrane protein	1	0	1	0	DRgain
COG2013	S	-	Uncharacterized conserved protein	1	0	1	0	DRgain
COG2261	S	-	Predicted membrane protein	0	0	1	0	DRgain
COG2306	S	-	Uncharacterized conserved protein	0	0	1	0	DRgain
COG2307	S	-	Uncharacterized protein conserved in bacteria	0	0	1	0	DRgain
COG2308	S	-	Uncharacterized conserved protein	0	0	1	0	DRgain
COG2311	S	-	Predicted membrane protein	0	0	1	0	DRgain
COG2314	S	XynA	Predicted membrane protein	0	0	1	0	DRgain
COG2318	S	DinB	Uncharacterized protein conserved in bacteria	0	0	1	0	DRgain
COG2320	S	GrpB	Uncharacterized conserved protein	0	0	1	0	DRgain
COG2324	S	-	Predicted membrane protein	0	0	1	0	DRgain
COG2339	S	-	Predicted membrane protein	0	0	1	0	DRgain
COG2343	S	-	Uncharacterized protein conserved in bacteria	0	0	1	0	DRgain
COG2354	S	-	Uncharacterized protein conserved in bacteria	0	0	1	0	DRgain
COG2364	S	-	Predicted membrane protein	0	0	1	0	DRgain
COG2369	S	-	Uncharacterized protein, homolog of phage Mu protein gp30	0	0	1	0	DRgain
COG2832	S	-	Uncharacterized protein conserved in bacteria	0	0	1	0	DRgain
COG2852	S	-	Uncharacterized protein conserved in bacteria	0	0	1	0	DRgain
COG2899	S	-	Uncharacterized protein conserved in bacteria	0	0	1	0	DRgain
COG2949	S	SanA	Uncharacterized membrane protein	0	0	1	0	DRgain
COG3012	S	-	Uncharacterized protein conserved in bacteria	0	0	1	0	DRgain
COG3021	S	-	Uncharacterized protein conserved in bacteria	0	0	1	0	DRgain
COG3162	S	-	Predicted membrane protein	0	0	1	0	DRgain
COG3169	S	-	Uncharacterized protein conserved in bacteria	0	0	1	0	DRgain
COG3195	S	-	Uncharacterized protein conserved in bacteria	0	0	1	0	DRgain
COG3214	S	-	Uncharacterized protein conserved in bacteria	0	0	1	0	DRgain
COG3224	S	-	Uncharacterized protein conserved in bacteria	0	0	1	0	DRgain
COG3236	S	-	Uncharacterized protein conserved in bacteria	0	0	1	0	DRgain
COG3238	S	-	Uncharacterized protein conserved in bacteria	0	0	1	0	DRgain
COG3246	S	-	Uncharacterized conserved protein	0	0	1	0	DRgain
COG3336	S	-	Predicted membrane protein	0	0	1	0	DRgain
COG3358	S	-	Uncharacterized conserved protein	0	0	1	0	DRgain
COG3403	S	-	Uncharacterized conserved protein	0	0	1	0	DRgain
COG3412	S	-	Uncharacterized protein conserved in bacteria	0	0	1	0	DRgain
COG3427	S	-	Uncharacterized conserved protein	0	0	1	0	DRgain
COG3502	S	-	Uncharacterized protein conserved in bacteria	0	0	1	0	DRgain
COG3544	S	-	Uncharacterized protein conserved in bacteria	0	0	1	0	DRgain
COG3548	S	-	Predicted integral membrane protein	0	0	1	0	DRgain
COG3575	S	-	Uncharacterized protein conserved in bacteria	0	0	1	0	DRgain
COG3595	S	-	Uncharacterized conserved protein	0	0	1	0	DRgain
COG3597	S	-	Uncharacterized protein/domain associated with GTPases	0	0	1	0	DRgain
COG3603	S	-	Uncharacterized conserved protein	0	0	1	0	DRgain
COG3644	S	-	Uncharacterized protein conserved in bacteria	0	0	1	0	DRgain
COG3652	S	-	Predicted outer membrane protein	0	0	1	0	DRgain
COG3665	S	-	Uncharacterized conserved protein	0	0	1	0	DRgain
COG3680	S	-	Uncharacterized protein conserved in bacteria	0	0	1	0	DRgain
COG3698	S	-	Predicted periplasmic protein	0	0	1	0	DRgain
COG3755	S	-	Uncharacterized protein conserved in bacteria	0	0	1	0	DRgain
COG3798	S	-	Uncharacterized protein conserved in bacteria	0	0	1	0	DRgain
COG3831	S	-	Uncharacterized conserved protein	0	0	1	0	DRgain
COG3860	S	-	Uncharacterized protein conserved in bacteria	0	0	1	0	DRgain
COG3861	S	-	Uncharacterized protein conserved in bacteria	0	0	1	0	DRgain
COG3864	S	-	Uncharacterized protein conserved in bacteria	1	0	1	0	DRgain
COG3868	S	-	Uncharacterized conserved protein	0	1	1	0	DRgain
COG3878	S	-	Uncharacterized protein conserved in bacteria	0	0	1	0	DRgain
COG3881	S	-	Uncharacterized protein conserved in bacteria	0	0	1	0	DRgain
COG4222	S	-	Uncharacterized protein conserved in bacteria	0	0	1	0	DRgain
COG4226	S	HicB	Uncharacterized protein encoded in hypervariable junctions of pilus gene clusters	0	0	1	0	DRgain
COG4269	S	-	Predicted membrane protein	0	0	1	0	DRgain
COG4270	S	-	Predicted membrane protein	0	0	1	0	DRgain
COG4291	S	-	Predicted membrane protein	0	0	1	0	DRgain
COG4292	S	-	Predicted membrane protein	0	0	1	0	DRgain
COG4293	S	-	Uncharacterized protein conserved in bacteria	0	0	1	0	DRgain
COG4295	S	-	Uncharacterized protein conserved in bacteria	0	0	1	0	DRgain
COG4296	S	-	Uncharacterized protein conserved in bacteria	0	0	1	0	DRgain
COG4297	S	-	Uncharacterized protein containing double-stranded beta helix domain	0	0	1	0	DRgain
COG4298	S	-	Uncharacterized protein conserved in bacteria	0	0	1	0	DRgain
COG4299	S	-	Uncharacterized conserved protein	0	0	1	0	DRgain
COG4367	S	-	Uncharacterized protein conserved in bacteria	0	0	1	0	DRgain
COG4370	S	-	Uncharacterized protein conserved in bacteria	0	0	1	0	DRgain
COG4392	S	-	Predicted membrane protein	0	0	1	0	DRgain
COG4420	S	-	Predicted membrane protein	0	0	1	0	DRgain
COG4627	S	-	Uncharacterized protein conserved in bacteria	0	0	1	0	DRgain
COG4628	S	-	Uncharacterized conserved protein	0	0	1	0	DRgain
COG4696	S	-	Uncharacterized protein conserved in bacteria	0	0	1	0	DRgain
COG4709	S	-	Predicted membrane protein	0	0	1	0	DRgain
COG4715	S	-	Uncharacterized conserved protein	0	0	1	0	DRgain
COG4719	S	-	Uncharacterized protein conserved in bacteria	0	0	1	0	DRgain
COG4762	S	-	Uncharacterized protein conserved in bacteria	0	0	1	0	DRgain
COG4828	S	-	Predicted membrane protein	0	0	1	0	DRgain
COG4850	S	-	Uncharacterized conserved protein	0	0	1	0	DRgain
COG4891	S	-	Uncharacterized conserved protein	0	0	1	0	DRgain
COG4895	S	-	Uncharacterized conserved protein	0	0	1	0	DRgain
COG5280	S	-	Phage-related minor tail protein	0	0	1	0	DRgain
COG5339	S	-	Uncharacterized protein conserved in bacteria	0	0	1	0	DRgain
COG5403	S	-	Uncharacterized conserved protein	0	0	1	0	DRgain
COG5430	S	-	Uncharacterized secreted protein	0	0	1	0	DRgain
COG5497	S	-	Predicted secreted protein	0	0	1	0	DRgain
COG5530	S	-	Predicted integral membrane protein	0	0	1	0	DRgain
COG5637	S	-	Predicted integral membrane protein	0	0	1	0	DRgain
COG1716	T	-	FOG: FHA domain	0	0	1	0	DRgain
COG2310	T	TerZ	Uncharacterized proteins involved in stress response, homologs of TerZ and putative cAMP-binding protein CABP1	0	0	1	0	DRgain
COG2365	T	-	Protein tyrosine/serine phosphatase	0	0	1	0	DRgain
COG2453	T	CDC14	Predicted protein-tyrosine phosphatase	0	0	1	0	DRgain
COG2770	T	ResE	FOG: HAMP domain	0	1	1	0	DRgain
COG3614	T	-	Predicted periplasmic ligand-binding sensor domain	0	0	1	0	DRgain
COG3629	T	DnrI	DNA-binding transcriptional activator of the SARP family	1	0	1	0	DRgain
COG4251	T	-	Bacteriophytochrome (light-regulated signal transduction histidine kinase)	0	0	1	0	DRgain
COG4252	T	-	Predicted transmembrane sensor domain	0	0	1	0	DRgain
COG5278	T	-	Predicted periplasmic ligand-binding sensor domain	0	0	1	0	DRgain
COG1718	TD	RIO1	Serine/threonine protein kinase involved in cell cycle control	0	0	1	0	DRgain
COG4964	U	CpaC	Flp pilus assembly protein, secretin CpaC	0	0	1	0	DRgain
COG1401	V	McrB	GTPase subunit of restriction endonuclease	0	1	1	0	DRgain
COG1715	V	Mrr	Restriction endonuclease	0	0	1	0	DRgain
COG1787	V	-	Predicted endonuclease distantly related to archaeal Holliday junction resolvase and Mrr-like restriction enzymes	1	0	1	0	DRgain
COG2746	V	-	Aminoglycoside N3'-acetyltransferase	0	0	1	0	DRgain
COG2810	V	-	Predicted type IV restriction endonuclease	0	0	1	0	DRgain
COG3183	V	-	Predicted restriction endonuclease	0	0	1	0	DRgain
COG3440	V	-	Predicted restriction endonuclease	0	0	1	0	DRgain
COG3570	V	StrB	Streptomycin 6-kinase	0	0	1	0	DRgain
COG4268	V	McrC	McrBC 5-methylcytosine restriction system component	0	0	1	0	DRgain
COG4845	V	-	Chloramphenicol O-acetyltransferase	0	0	1	0	DRgain
COG0674	C	PorA	Pyruvate:ferredoxin oxidoreductase and related 2-oxoacid:ferredoxin oxidoreductases, alpha subunit	1	1	0	1	DRloss
COG0822	C	IscU	NifU homolog involved in Fe-S cluster formation	1	1	0	1	DRloss
COG1013	C	PorB	Pyruvate:ferredoxin oxidoreductase and related 2-oxoacid:ferredoxin oxidoreductases, beta subunit	1	1	0	1	DRloss
COG1014	C	PorG	Pyruvate:ferredoxin oxidoreductase and related 2-oxoacid:ferredoxin oxidoreductases, gamma subunit	1	1	0	1	DRloss
COG1282	C	PntB	NAD/NADP transhydrogenase beta subunit	0	0	0	1	DRloss
COG3288	C	PntA	NAD/NADP transhydrogenase alpha subunit	0	0	0	1	DRloss
COG1052	CHR	LdhA	Lactate dehydrogenase and related dehydrogenases	0	1	0	1	DRloss
COG1077	D	MreB	Actin-like ATPase involved in cell morphogenesis	1	1	0	1	DRloss
COG0329	EM	DapA	Dihydrodipicolinate synthase/N-acetylneuraminate lyase	1	1	0	1	DRloss
COG0591	ER	PutP	Na+/proline symporter	0	0	0	1	DRloss
COG0005	F	Pnp	Purine nucleoside phosphorylase	1	1	0	1	DRloss
COG0717	F	Dcd	Deoxycytidine deaminase	0	1	0	1	DRloss
COG1351	F	THY1	Predicted alternative thymidylate synthase	1	1	0	1	DRloss
COG0235	G	AraD	Ribulose-5-phosphate 4-epimerase and related epimerases and aldolases	1	1	0	1	DRloss
COG0662	G	{ManC}	Mannose-6-phosphate isomerase	1	1	0	1	DRloss
COG0800	G	Eda	2-keto-3-deoxy-6-phosphogluconate aldolase	1	0	0	1	DRloss
COG1082	G	IolE	Sugar phosphate isomerases/epimerases	1	0	0	1	DRloss
COG1638	G	DctP	TRAP-type C4-dicarboxylate transport system, periplasmic component	1	0	0	1	DRloss
COG0029	H	NadB	Aspartate oxidase	0	1	0	1	DRloss
COG0157	H	NadC	Nicotinate-nucleotide pyrophosphorylase	1	1	0	1	DRloss
COG0379	H	NadA	Quinolinate synthase	1	1	0	1	DRloss
COG0502	H	BioB	Biotin synthase and related enzymes	1	1	0	1	DRloss
COG0611	H	ThiL	Thiamine monophosphate kinase	0	1	0	1	DRloss
COG1010	H	CobJ	Precorrin-3B methylase	0	0	0	1	DRloss
COG1057	H	NadD	Nicotinic acid mononucleotide adenylyltransferase	1	1	0	1	DRloss
COG1648	H	CysG	Siroheme synthase (precorrin-2 oxidase/ferrochelatase domain)	0	1	0	1	DRloss
COG2082	H	CobH	Precorrin isomerase	0	0	0	1	DRloss
COG2241	H	CobL	Precorrin-6B methylase 1	0	0	0	1	DRloss
COG2242	H	CobL	Precorrin-6B methylase 2	0	0	0	1	DRloss
COG2243	H	CobF	Precorrin-2 methylase	0	0	0	1	DRloss
COG2875	H	CobM	Precorrin-4 methylase	0	0	0	1	DRloss
COG1189	J	-	Predicted rRNA methylase	1	1	0	1	DRloss
COG1420	K	HrcA	Transcriptional regulator of heat shock gene	1	0	0	1	DRloss
COG0350	L	Ada	Methylated DNA-protein cysteine methyltransferase	1	1	0	1	DRloss
COG0551	L	TopA	Zn-finger domain associated with topoisomerase type I	1	0	0	1	DRloss
COG3328	L	-	Transposase and inactivated derivatives	0	0	0	1	DRloss
COG4974	L	XerD	Site-specific recombinase XerD	0	0	0	1	DRloss
COG0399	M	WecE	Predicted pyridoxal phosphate-dependent enzyme apparently involved in regulation of cell wall biogenesis	1	1	0	1	DRloss
COG0741	M	MltE	Soluble lytic murein transglycosylase and related regulatory proteins (some contain LysM/invasin domains)	1	1	0	1	DRloss
COG1792	M	MreC	Cell shape-determining protein	0	1	0	1	DRloss
COG2885	M	OmpA	Outer membrane protein and related peptidoglycan-associated (lipo)proteins	0	1	0	1	DRloss
COG0533	O	QRI7	Metal-dependent proteases with possible chaperone activity	1	1	0	1	DRloss
COG0474	P	MgtA	Cation transport ATPase	0	1	0	1	DRloss
COG1055	P	ArsB	Na+/H+ antiporter NhaD and related arsenite permeases	1	0	0	1	DRloss
COG1840	P	AfuA	ABC-type Fe3+ transport system, periplasmic component	0	0	0	1	DRloss
COG2193	P	Bfr	Bacterioferritin (cytochrome b1)	0	0	0	1	DRloss
COG2239	P	MgtE	Mg/Co/Ni transporter MgtE (contains CBS domain)	1	0	0	1	DRloss
COG4149	P	ModC	ABC-type molybdate transport system, permease component	0	1	0	1	DRloss
COG2132	Q	SufI	Putative multicopper oxidases	0	1	0	1	DRloss
COG0300	R	DltE	Short-chain dehydrogenases of various substrate specificities	0	0	0	1	DRloss
COG0679	R	-	Predicted permeases	1	1	0	1	DRloss
COG1409	R	Icc	Predicted phosphohydrolases	0	1	0	1	DRloss
COG1752	R	RssA	Predicted esterase of the alpha-beta hydrolase superfamily	1	1	0	1	DRloss
COG1714	S	-	Predicted membrane protein/domain	0	0	0	1	DRloss
COG1917	S	-	Uncharacterized conserved protein, contains double-stranded beta-helix domain	1	1	0	1	DRloss
COG2606	S	EbsC	Uncharacterized conserved protein	0	0	0	1	DRloss
COG3177	S	-	Uncharacterized conserved protein	0	1	0	1	DRloss
COG2062	T	SixA	Phosphohistidine phosphatase SixA	0	1	0	1	DRloss
COG0286	V	HsdM	Type I restriction-modification system methyltransferase subunit	0	0	0	1	DRloss
COG0123	BQ	AcuC	Deacetylases, including yeast histone deacetylase and acetoin utilization protein	0	1	1	1	DRTTgain
COG1139	C	-	Uncharacterized conserved protein containing a ferredoxin-like domain	0	0	1	1	DRTTgain
COG1155	C	NtpA	Archaeal/vacuolar-type H+-ATPase subunit A	0	0	1	1	DRTTgain
COG1156	C	NtpB	Archaeal/vacuolar-type H+-ATPase subunit B	0	0	1	1	DRTTgain
COG1269	C	NtpI	Archaeal/vacuolar-type H+-ATPase subunit I	0	0	1	1	DRTTgain
COG1390	C	NtpE	Archaeal/vacuolar-type H+-ATPase subunit E	0	0	1	1	DRTTgain
COG1394	C	NtpD	Archaeal/vacuolar-type H+-ATPase subunit D	0	0	1	1	DRTTgain
COG1436	C	NtpG	Archaeal/vacuolar-type H+-ATPase subunit F	0	0	1	1	DRTTgain
COG1527	C	NtpC	Archaeal/vacuolar-type H+-ATPase subunit C	0	0	1	1	DRTTgain
COG1804	C	CaiB	Predicted acyl-CoA transferases/carnitine dehydratase	0	0	1	1	DRTTgain
COG1866	C	PckA	Phosphoenolpyruvate carboxykinase (ATP)	0	0	1	1	DRTTgain
COG2352	C	Ppc	Phosphoenolpyruvate carboxylase	0	0	1	1	DRTTgain
COG2609	C	AceE	Pyruvate dehydrogenase complex, dehydrogenase (E1) component	0	0	1	1	DRTTgain
COG2811	C	NtpF	Archaeal/vacuolar-type H+-ATPase subunit H	0	0	1	1	DRTTgain
COG3411	C	-	Ferredoxin	1	1	1	1	DRTTgain
COG1668	CP	NatB	ABC-type Na+ efflux pump, permease component	1	0	1	1	DRTTgain
COG4555	CP	NatA	ABC-type Na+ transport system, ATPase component	1	0	1	1	DRTTgain
COG2919	D	-	Septum formation initiator	0	0	1	1	DRTTgain
COG4942	D	-	Membrane-bound metallopeptidase	0	0	1	1	DRTTgain
COG0686	E	Ald	Alanine dehydrogenase	0	0	1	1	DRTTgain
COG1246	E	ArgA	N-acetylglutamate synthase and related acetyltransferases	0	1	1	1	DRTTgain
COG1506	E	DAP2	Dipeptidyl aminopeptidases/acylaminoacyl-peptidases	0	0	1	1	DRTTgain
COG1703	E	ArgK	Putative periplasmic protein kinase ArgK and related GTPases of G3E family	0	0	1	1	DRTTgain
COG2021	E	MET2	Homoserine acetyltransferase	0	0	1	1	DRTTgain
COG2195	E	PepD	Di- and tripeptidases	0	0	1	1	DRTTgain
COG2309	E	AmpS	Leucyl aminopeptidase (aminopeptidase T)	0	1	1	1	DRTTgain
COG2317	E	-	Zn-dependent carboxypeptidase	0	0	1	1	DRTTgain
COG2355	E	-	Zn-dependent dipeptidase, microsomal dipeptidase homolog	0	0	1	1	DRTTgain
COG3191	EQ	DmpA	L-aminopeptidase/D-esterase	0	0	1	1	DRTTgain
COG0033	G	Pgm	Phosphoglucomutase	0	0	1	1	DRTTgain
COG1015	G	DeoB	Phosphopentomutase	1	0	1	1	DRTTgain
COG2074	G	-	2-phosphoglycerate kinase	0	0	1	1	DRTTgain
COG2133	G	-	Glucose/sorbosone dehydrogenases	0	0	1	1	DRTTgain
COG2182	G	MalE	Maltose-binding periplasmic proteins/domains	1	0	1	1	DRTTgain
COG2379	G	GckA	Putative glycerate kinase	1	0	1	1	DRTTgain
COG2723	G	BglB	Beta-glucosidase/6-phospho-beta-glucosidase/beta-galactosidase	0	0	1	1	DRTTgain
COG3635	G	-	Predicted phosphoglycerate mutase, AP superfamily	1	1	1	1	DRTTgain
COG3833	G	MalG	ABC-type maltose transport systems, permease component	1	0	1	1	DRTTgain
COG0684	H	MenG	Demethylmenaquinone methyltransferase	0	0	1	1	DRTTgain
COG1232	H	HemY	Protoporphyrinogen oxidase	0	1	1	1	DRTTgain
COG1239	H	ChlI	Mg-chelatase subunit ChlI	0	0	1	1	DRTTgain
COG1541	H	PaaK	Coenzyme F390 synthetase	0	0	1	1	DRTTgain
COG2266	H	-	GTP:adenosylcobinamide-phosphate guanylyltransferase	0	0	1	1	DRTTgain
COG4143	H	TbpA	ABC-type thiamine transport system, periplasmic component	0	0	1	1	DRTTgain
COG2045	HR	-	Phosphosulfolactate phosphohydrolase and related enzymes	1	0	1	1	DRTTgain
COG1562	I	ERG9	Phytoene/squalene synthetase	0	0	1	1	DRTTgain
COG1884	I	Sbm	Methylmalonyl-CoA mutase, N-terminal domain/subunit	0	0	1	1	DRTTgain
COG2185	I	Sbm	Methylmalonyl-CoA mutase, C-terminal domain/subunit (cobalamin-binding)	0	0	1	1	DRTTgain
COG2272	I	PnbA	Carboxylesterase type B	0	0	1	1	DRTTgain
COG2867	I	-	Oligoketide cyclase/lipid transport protein	0	0	1	1	DRTTgain
COG4799	I	-	Acetyl-CoA carboxylase, carboxyltransferase component (subunits alpha and beta)	1	0	1	1	DRTTgain
COG1098	J	VacB	Predicted RNA binding protein (contains ribosomal protein S1 domain)	1	0	1	1	DRTTgain
COG1236	J	YSH1	Predicted exonuclease of the beta-lactamase fold involved in RNA processing	0	0	1	1	DRTTgain
COG1514	J	LigT	2'-5' RNA ligase	1	1	1	1	DRTTgain
COG2813	J	RsmC	16S RNA G1207 methylase RsmC	1	0	1	1	DRTTgain
COG1329	K	-	Transcriptional regulators, similar to M. xanthus CarD	0	0	1	1	DRTTgain
COG1654	K	BirA	Biotin operon repressor	0	0	1	1	DRTTgain
COG2345	K	-	Predicted transcriptional regulator	0	0	1	1	DRTTgain
COG1842	KT	PspA	Phage shock protein A (IM30), suppresses sigma54-dependent transcription	0	1	1	1	DRTTgain
COG0675	L	-	Transposase and inactivated derivatives	1	1	1	1	DRTTgain
COG1372	L	-	Intein/homing endonuclease	0	1	1	1	DRTTgain
COG1515	L	Nfi	Deoxyinosine 3'endonuclease (endonuclease V)	1	1	1	1	DRTTgain
COG1796	L	POL4	DNA polymerase IV (family X)	0	1	1	1	DRTTgain
COG3335	L	-	Transposase and inactivated derivatives	0	0	1	1	DRTTgain
COG3385	L	-	FOG: Transposase and inactivated derivatives	0	0	1	1	DRTTgain
COG3415	L	-	Transposase and inactivated derivatives	0	0	1	1	DRTTgain
COG4294	L	Uve	UV damage repair endonuclease	0	0	1	1	DRTTgain
COG5534	L	-	Plasmid replication initiator protein	0	0	1	1	DRTTgain
COG0510	M	CotS	Predicted choline kinase involved in LPS biosynthesis	0	0	1	1	DRTTgain
COG1462	M	CsgG	Uncharacterized protein involved in formation of curli polymers	0	1	1	1	DRTTgain
COG1922	M	WecG	Teichoic acid biosynthesis proteins	1	0	1	1	DRTTgain
COG2222	M	AgaS	Predicted phosphosugar isomerases	1	0	1	1	DRTTgain
COG2825	M	HlpA	Outer membrane protein	1	1	1	1	DRTTgain
COG2834	M	LolA	Outer membrane lipoprotein-sorting protein	0	1	1	1	DRTTgain
COG5479	M	-	Uncharacterized protein potentially involved in peptidoglycan biosynthesis	0	0	1	1	DRTTgain
COG1538	MU	TolC	Outer membrane protein	0	1	1	1	DRTTgain
COG3166	NU	PilN	Tfp pilus assembly protein PilN	0	0	1	1	DRTTgain
COG3167	NU	PilO	Tfp pilus assembly protein PilO	0	0	1	1	DRTTgain
COG4972	NU	PilM	Tfp pilus assembly protein, ATPase PilM	0	0	1	1	DRTTgain
COG1047	O	SlpA	FKBP-type peptidyl-prolyl cis-trans isomerases 2	0	0	1	1	DRTTgain
COG1138	O	CcmF	Cytochrome c biogenesis factor	0	0	1	1	DRTTgain
COG1331	O	-	Highly conserved protein containing a thioredoxin domain	0	1	1	1	DRTTgain
COG1397	O	DraG	ADP-ribosylglycohydrolase	0	1	1	1	DRTTgain
COG1495	O	DsbB	Disulfide bond formation protein DsbB	0	0	1	1	DRTTgain
COG1612	O	CtaA	Uncharacterized protein required for cytochrome oxidase assembly	0	1	1	1	DRTTgain
COG2332	O	CcmE	Cytochrome c-type biogenesis protein CcmE	0	0	1	1	DRTTgain
COG2386	O	CcmB	ABC-type transport system involved in cytochrome c biogenesis, permease component	0	0	1	1	DRTTgain
COG3088	O	CcmH	Uncharacterized protein involved in biosynthesis of c-type cytochromes	0	0	1	1	DRTTgain
COG4235	O	-	Cytochrome c biogenesis factor	0	0	1	1	DRTTgain
COG0025	P	NhaP	NhaP-type Na+/H+ and K+/H+ antiporters	0	0	1	1	DRTTgain
COG0428	P	-	Predicted divalent heavy-metal cations transporter	1	1	1	1	DRTTgain
COG0490	P	-	Putative regulatory, ligand-binding protein related to C-terminal domains of K+ channels	0	1	1	1	DRTTgain
COG1324	P	CutA	Uncharacterized protein involved in tolerance to divalent cations	1	1	1	1	DRTTgain
COG1785	P	PhoA	Alkaline phosphatase	1	0	1	1	DRTTgain
COG2046	P	MET3	ATP sulfurylase (sulfate adenylyltransferase)	0	1	1	1	DRTTgain
COG4558	P	ChuT	ABC-type hemin transport system, periplasmic component	0	0	1	1	DRTTgain
COG4559	P	-	ABC-type hemin transport system, ATPase component	0	0	1	1	DRTTgain
COG1233	Q	-	Phytoene dehydrogenase and related proteins	0	0	1	1	DRTTgain
COG2313	Q	IndA	Uncharacterized enzyme involved in pigment biosynthesis	1	0	1	1	DRTTgain
COG2368	Q	-	Aromatic ring hydroxylase	0	0	1	1	DRTTgain
COG3460	Q	-	Uncharacterized enzyme of phenylacetate metabolism	0	0	1	1	DRTTgain
COG3485	Q	PcaH	Protocatechuate 3,4-dioxygenase beta subunit	0	0	1	1	DRTTgain
COG0400	R	-	Predicted esterase	0	0	1	1	DRTTgain
COG0433	R	-	Predicted ATPase	1	1	1	1	DRTTgain
COG0699	R	-	Predicted GTPases (dynamin-related)	0	0	1	1	DRTTgain
COG1100	R	-	GTPase SAR1 and related small G proteins	0	1	1	1	DRTTgain
COG1205	R	-	Distinct helicase family with a unique C-terminal domain including a metal-binding cysteine cluster	0	0	1	1	DRTTgain
COG1310	R	-	Predicted metal-dependent protease of the PAD1/JAB1 superfamily	0	1	1	1	DRTTgain
COG1418	R	-	Predicted HD superfamily hydrolase	1	1	1	1	DRTTgain
COG1427	R	-	Predicted periplasmic solute-binding protein	0	1	1	1	DRTTgain
COG1487	R	VapC	Predicted nucleic acid-binding protein, contains PIN domain	0	0	1	1	DRTTgain
COG1574	R	-	Predicted metal-dependent hydrolase with the TIM-barrel fold	1	1	1	1	DRTTgain
COG1669	R	-	Predicted nucleotidyltransferases	1	0	1	1	DRTTgain
COG1721	R	-	Uncharacterized conserved protein (some members contain a von Willebrand factor type A (vWA) domain)	1	1	1	1	DRTTgain
COG1768	R	-	Predicted phosphohydrolase	0	0	1	1	DRTTgain
COG1811	R	-	Uncharacterized membrane protein, possible Na+ channel or pump	1	0	1	1	DRTTgain
COG1832	R	-	Predicted CoA-binding protein	1	1	1	1	DRTTgain
COG1848	R	-	Predicted nucleic acid-binding protein, contains PIN domain	0	0	1	1	DRTTgain
COG1896	R	-	Predicted hydrolases of HD superfamily	0	0	1	1	DRTTgain
COG1994	R	SpoIVFB	Zn-dependent proteases	1	1	1	1	DRTTgain
COG1999	R	-	Uncharacterized protein SCO1/SenC/PrrC, involved in biogenesis of respiratory and photosynthetic systems	0	1	1	1	DRTTgain
COG2018	R	-	Uncharacterized distant relative of homeotic protein bithoraxoid	0	1	1	1	DRTTgain
COG2107	R	-	Predicted periplasmic solute-binding protein	0	1	1	1	DRTTgain
COG2110	R	-	Predicted phosphatase homologous to the C-terminal domain of histone macroH2A1	1	1	1	1	DRTTgain
COG2151	R	PaaD	Predicted metal-sulfur cluster biosynthetic enzyme	1	0	1	1	DRTTgain
COG2179	R	-	Predicted hydrolase of the HAD superfamily	1	0	1	1	DRTTgain
COG2304	R	-	Uncharacterized protein containing a von Willebrand factor type A (vWA) domain	0	0	1	1	DRTTgain
COG2316	R	-	Predicted hydrolase (HD superfamily)	1	0	1	1	DRTTgain
COG2329	R	-	Conserved protein involved in polyketide biosynthesis related to monooxygenase	0	0	1	1	DRTTgain
COG2344	R	-	AT-rich DNA-binding protein	1	0	1	1	DRTTgain
COG2358	R	Imp	TRAP-type uncharacterized transport system, periplasmic component	0	0	1	1	DRTTgain
COG2366	R	-	Protein related to penicillin acylase	0	0	1	1	DRTTgain
COG2389	R	-	Uncharacterized metal-binding protein	0	1	1	1	DRTTgain
COG2514	R	-	Predicted ring-cleavage extradiol dioxygenase	0	0	1	1	DRTTgain
COG2738	R	-	Predicted Zn-dependent protease	1	0	1	1	DRTTgain
COG2872	R	-	Predicted metal-dependent hydrolases related to alanyl-tRNA synthetase HxxxH domain	1	0	1	1	DRTTgain
COG3573	R	-	Predicted oxidoreductase	0	0	1	1	DRTTgain
COG3694	R	-	ABC-type uncharacterized transport system, permease component	0	0	1	1	DRTTgain
COG4147	R	DhlC	Predicted symporter	0	1	1	1	DRTTgain
COG4586	R	-	ABC-type uncharacterized transport system, ATPase component	0	0	1	1	DRTTgain
COG4587	R	-	ABC-type uncharacterized transport system, permease component	0	0	1	1	DRTTgain
COG4666	R	-	TRAP-type uncharacterized transport system, fused permease components	0	0	1	1	DRTTgain
COG4867	R	-	Uncharacterized protein with a von Willebrand factor type A (vWA) domain	0	0	1	1	DRTTgain
COG5322	R	-	Predicted dehydrogenase	0	0	1	1	DRTTgain
COG5496	R	-	Predicted thioesterase	1	0	1	1	DRTTgain
COG5512	R	-	Zn-ribbon-containing, possibly RNA-binding protein and truncated derivatives	1	0	1	1	DRTTgain
COG5621	R	-	Predicted secreted hydrolase	0	0	1	1	DRTTgain
COG0432	S	-	Uncharacterized conserved protein	1	1	1	1	DRTTgain
COG0585	S	-	Uncharacterized conserved protein	0	1	1	1	DRTTgain
COG1302	S	-	Uncharacterized protein conserved in bacteria	1	0	1	1	DRTTgain
COG1520	S	-	FOG: WD40-like repeat	1	0	1	1	DRTTgain
COG1547	S	-	Uncharacterized conserved protein	0	1	1	1	DRTTgain
COG1550	S	-	Uncharacterized protein conserved in bacteria	1	0	1	1	DRTTgain
COG1556	S	-	Uncharacterized conserved protein	0	0	1	1	DRTTgain
COG1690	S	RtcB	Uncharacterized conserved protein	1	1	1	1	DRTTgain
COG1692	S	-	Uncharacterized protein conserved in bacteria	0	1	1	1	DRTTgain
COG1774	S	-	Uncharacterized homolog of PSP1	1	1	1	1	DRTTgain
COG1934	S	-	Uncharacterized protein conserved in bacteria	0	1	1	1	DRTTgain
COG1950	S	-	Predicted membrane protein	0	0	1	1	DRTTgain
COG1963	S	-	Uncharacterized protein conserved in bacteria	1	0	1	1	DRTTgain
COG2096	S	-	Uncharacterized conserved protein	0	0	1	1	DRTTgain
COG2105	S	-	Uncharacterized conserved protein	0	0	1	1	DRTTgain
COG2120	S	-	Uncharacterized proteins, LmbE homologs	0	0	1	1	DRTTgain
COG2138	S	-	Uncharacterized conserved protein	0	0	1	1	DRTTgain
COG2322	S	-	Predicted membrane protein	0	1	1	1	DRTTgain
COG2327	S	WcaK	Uncharacterized conserved protein	1	0	1	1	DRTTgain
COG2331	S	-	Uncharacterized protein conserved in bacteria	1	0	1	1	DRTTgain
COG2359	S	SpoVS	Uncharacterized protein conserved in bacteria	1	0	1	1	DRTTgain
COG2361	S	-	Uncharacterized conserved protein	0	0	1	1	DRTTgain
COG2380	S	-	Uncharacterized protein conserved in bacteria	1	1	1	1	DRTTgain
COG2383	S	-	Uncharacterized conserved protein	0	0	1	1	DRTTgain
COG2839	S	-	Uncharacterized protein conserved in bacteria	0	0	1	1	DRTTgain
COG2862	S	-	Predicted membrane protein	0	1	1	1	DRTTgain
COG2911	S	-	Uncharacterized protein conserved in bacteria	0	0	1	1	DRTTgain
COG2947	S	-	Uncharacterized conserved protein	0	0	1	1	DRTTgain
COG3253	S	-	Uncharacterized conserved protein	0	0	1	1	DRTTgain
COG3294	S	-	Uncharacterized conserved protein	0	0	1	1	DRTTgain
COG3295	S	-	Uncharacterized protein conserved in bacteria	0	0	1	1	DRTTgain
COG3296	S	-	Uncharacterized protein conserved in bacteria	0	0	1	1	DRTTgain
COG3374	S	-	Predicted membrane protein	1	0	1	1	DRTTgain
COG3375	S	-	Uncharacterized conserved protein	0	0	1	1	DRTTgain
COG3391	S	-	Uncharacterized conserved protein	0	0	1	1	DRTTgain
COG3396	S	-	Uncharacterized conserved protein	0	0	1	1	DRTTgain
COG3584	S	-	Uncharacterized protein conserved in bacteria	1	0	1	1	DRTTgain
COG3656	S	-	Predicted periplasmic protein	0	0	1	1	DRTTgain
COG3870	S	-	Uncharacterized protein conserved in bacteria	0	0	1	1	DRTTgain
COG3877	S	-	Uncharacterized protein conserved in bacteria	1	0	1	1	DRTTgain
COG4365	S	-	Uncharacterized protein conserved in bacteria	0	0	1	1	DRTTgain
COG4371	S	-	Predicted membrane protein	0	0	1	1	DRTTgain
COG4372	S	-	Uncharacterized protein conserved in bacteria with the myosin-like domain	0	0	1	1	DRTTgain
COG4374	S	-	Uncharacterized protein conserved in bacteria	0	0	1	1	DRTTgain
COG4636	S	Uma2	Uncharacterized protein conserved in cyanobacteria	0	1	1	1	DRTTgain
COG4712	S	-	Uncharacterized protein conserved in bacteria	0	0	1	1	DRTTgain
COG5316	S	-	Uncharacterized conserved protein	0	0	1	1	DRTTgain
COG5652	S	-	Predicted integral membrane protein	1	0	1	1	DRTTgain
COG2203	T	FhlA	FOG: GAF domain	1	1	1	1	DRTTgain
COG2206	T	-	HD-GYP domain	1	1	1	1	DRTTgain
COG2336	T	MazE	Growth regulator	0	0	1	1	DRTTgain
COG3947	T	-	Response regulator containing CheY-like receiver and SARP domains	0	0	1	1	DRTTgain
COG5002	T	VicK	Signal transduction histidine kinase	0	0	1	1	DRTTgain
COG2348	V	-	Uncharacterized protein involved in methicillin resistance	0	0	1	1	DRTTgain
COG2720	V	-	Uncharacterized vancomycin resistance protein	0	0	1	1	DRTTgain
COG0055	C	AtpD	F0F1-type ATP synthase, beta subunit	1	1	0	0	DRTTloss
COG0056	C	AtpA	F0F1-type ATP synthase, alpha subunit	1	1	0	0	DRTTloss
COG0224	C	AtpG	F0F1-type ATP synthase, gamma subunit	1	1	0	0	DRTTloss
COG0355	C	AtpC	F0F1-type ATP synthase, epsilon subunit (mitochondrial delta subunit)	1	1	0	0	DRTTloss
COG0356	C	AtpB	F0F1-type ATP synthase, subunit a	1	1	0	0	DRTTloss
COG0644	C	FixC	Dehydrogenases (flavoproteins)	1	1	0	0	DRTTloss
COG0711	C	AtpF	F0F1-type ATP synthase, subunit b	1	1	0	0	DRTTloss
COG0712	C	AtpH	F0F1-type ATP synthase, delta subunit (mitochondrial oligomycin sensitivity protein)	1	1	0	0	DRTTloss
COG0716	C	FldA	Flavodoxins	0	0	0	0	DRTTloss
COG1062	C	AdhC	Zn-dependent alcohol dehydrogenases, class III	0	0	0	0	DRTTloss
COG1141	C	Fer	Ferredoxin	1	0	0	0	DRTTloss
COG1271	C	CydA	Cytochrome bd-type quinol oxidase, subunit 1	0	1	0	0	DRTTloss
COG1294	C	AppB	Cytochrome bd-type quinol oxidase, subunit 2	0	1	0	0	DRTTloss
COG1454	C	EutG	Alcohol dehydrogenase, class IV	1	1	0	0	DRTTloss
COG1773	C	-	Rubredoxin	1	0	0	0	DRTTloss
COG0241	E	HisB	Histidinol phosphatase and related phosphatases	0	0	0	0	DRTTloss
COG0253	E	DapF	Diaminopimelate epimerase	1	1	0	0	DRTTloss
COG0289	E	DapB	Dihydrodipicolinate reductase	1	1	0	0	DRTTloss
COG0531	E	PotE	Amino acid transporters	0	0	0	0	DRTTloss
COG0560	E	SerB	Phosphoserine phosphatase	0	0	0	0	DRTTloss
COG0786	E	GltS	Na+/glutamate symporter	0	0	0	0	DRTTloss
COG1027	E	AspA	Aspartate ammonia-lyase	1	0	0	0	DRTTloss
COG1045	E	CysE	Serine acetyltransferase	1	0	0	0	DRTTloss
COG1114	E	BrnQ	Branched-chain amino acid permeases	0	0	0	0	DRTTloss
COG1770	E	PtrB	Protease II	0	0	0	0	DRTTloss
COG1982	E	LdcC	Arginine/lysine/ornithine decarboxylases	0	0	0	0	DRTTloss
COG2066	E	GlsA	Glutaminase	0	0	0	0	DRTTloss
COG2171	E	DapD	Tetrahydrodipicolinate N-succinyltransferase	1	0	0	0	DRTTloss
COG2755	E	TesA	Lysophospholipase L1 and related esterases	0	0	0	0	DRTTloss
COG4166	E	OppA	ABC-type oligopeptide transport system, periplasmic component	1	0	0	0	DRTTloss
COG0145	EQ	HyuA	N-methylhydantoinase A/acetone carboxylase, beta subunit	0	1	0	0	DRTTloss
COG0146	EQ	HyuB	N-methylhydantoinase B/acetone carboxylase, alpha subunit	0	1	0	0	DRTTloss
COG0756	F	Dut	dUTPase	0	1	0	0	DRTTloss
COG0061	G	-	Predicted sugar kinase	1	1	0	0	DRTTloss
COG0246	G	MtlD	Mannitol-1-phosphate/altronate dehydrogenases	1	0	0	0	DRTTloss
COG0279	G	GmhA	Phosphoheptose isomerase	0	1	0	0	DRTTloss
COG0362	G	Gnd	6-phosphogluconate dehydrogenase	1	0	0	0	DRTTloss
COG0363	G	NagB	6-phosphogluconolactonase/Glucosamine-6-phosphate isomerase/deaminase	1	0	0	0	DRTTloss
COG0588	G	GpmA	Phosphoglycerate mutase 1	0	0	0	0	DRTTloss
COG0647	G	NagD	Predicted sugar phosphatases of the HAD superfamily	1	1	0	0	DRTTloss
COG0698	G	RpiB	Ribose 5-phosphate isomerase RpiB	1	1	0	0	DRTTloss
COG1070	G	XylB	Sugar (pentulose and hexulose) kinases	1	0	0	0	DRTTloss
COG1879	G	RbsB	ABC-type sugar transport system, periplasmic component	1	0	0	0	DRTTloss
COG1929	G	-	Glycerate kinase	0	0	0	0	DRTTloss
COG2893	G	ManX	Phosphotransferase system, mannose/fructose-specific component IIA	0	0	0	0	DRTTloss
COG1134	GM	TagH	ABC-type polysaccharide/polyol phosphate transport system, ATPase component	0	1	0	0	DRTTloss
COG1682	GM	TagG	ABC-type polysaccharide/polyol phosphate export systems, permease component	0	1	0	0	DRTTloss
COG1762	GT	PtsN	Phosphotransferase system mannitol/fructose-specific IIA domain (Ntr-type)	0	0	0	0	DRTTloss
COG0095	H	LplA	Lipoate-protein ligase A	1	1	0	0	DRTTloss
COG0132	H	BioD	Dethiobiotin synthetase	0	1	0	0	DRTTloss
COG1179	H	-	Dinucleotide-utilizing enzymes involved in molybdopterin and thiamine biosynthesis family 1	0	0	0	0	DRTTloss
COG1575	H	MenA	1,4-dihydroxy-2-naphthoate octaprenyltransferase	1	0	0	0	DRTTloss
COG1763	H	MobB	Molybdopterin-guanine dinucleotide biosynthesis protein	0	1	0	0	DRTTloss
COG1893	H	ApbA	Ketopantoate reductase	0	1	0	0	DRTTloss
COG2099	H	CobK	Precorrin-6x reductase	0	0	0	0	DRTTloss
COG0543	HC	UbiB	2-polyprenylphenol hydroxylase and related flavodoxin oxidoreductases	1	1	0	0	DRTTloss
COG1932	HE	SerC	Phosphoserine aminotransferase	0	0	0	0	DRTTloss
COG0558	I	PgsA	Phosphatidylglycerophosphate synthase	1	1	0	0	DRTTloss
COG1183	I	PssA	Phosphatidylserine synthase	0	0	0	0	DRTTloss
COG0349	J	Rnd	Ribonuclease D	0	0	0	0	DRTTloss
COG0751	J	GlyS	Glycyl-tRNA synthetase, beta subunit	1	1	0	0	DRTTloss
COG0752	J	GlyQ	Glycyl-tRNA synthetase, alpha subunit	1	1	0	0	DRTTloss
COG0828	J	RpsU	Ribosomal protein S21	0	1	0	0	DRTTloss
COG1188	J	-	Ribosome-associated heat shock protein implicated in the recycling of the 50S subunit (S4 paralog)	1	0	0	0	DRTTloss
COG1530	J	CafA	Ribonucleases G and E	1	1	0	0	DRTTloss
COG1191	K	FliA	DNA-directed RNA polymerase specialized sigma subunit	1	1	0	0	DRTTloss
COG1508	K	RpoN	DNA-directed RNA polymerase specialized sigma subunit, sigma54 homolog	0	1	0	0	DRTTloss
COG1725	K	-	Predicted transcriptional regulators	1	0	0	0	DRTTloss
COG1737	K	RpiR	Transcriptional regulators	1	0	0	0	DRTTloss
COG2183	K	Tex	Transcriptional accessory protein	0	0	0	0	DRTTloss
COG2207	K	AraC	AraC-type DNA-binding domain-containing proteins	1	0	0	0	DRTTloss
COG1199	KL	DinG	Rad3-related DNA helicases	0	1	0	0	DRTTloss
COG3279	KT	LytT	Response regulator of the LytR/AlgR family	0	0	0	0	DRTTloss
COG0270	L	Dcm	Site-specific DNA methylase	0	0	0	0	DRTTloss
COG0338	L	Dam	Site-specific DNA methylase	0	0	0	0	DRTTloss
COG0389	L	DinP	Nucleotidyltransferase/DNA polymerase involved in DNA repair	0	0	0	0	DRTTloss
COG1074	L	RecB	ATP-dependent exoDNAse (exonuclease V) beta subunit (contains helicase and exonuclease domains)	0	0	0	0	DRTTloss
COG1112	L	-	Superfamily I DNA and RNA helicases and helicase subunits	1	1	0	0	DRTTloss
COG1525	L	-	Micrococcal nuclease (thermonuclease) homologs	0	1	0	0	DRTTloss
COG1533	L	SplB	DNA repair photolyase	1	0	0	0	DRTTloss
COG2003	L	RadC	DNA repair proteins	1	1	0	0	DRTTloss
COG2827	L	-	Predicted endonuclease containing a URI domain	0	0	0	0	DRTTloss
COG3145	L	AlkB	Alkylated DNA repair protein	0	0	0	0	DRTTloss
COG3344	L	-	Retron-type reverse transcriptase	0	0	0	0	DRTTloss
COG0794	M	GutQ	Predicted sugar phosphate isomerase involved in capsule formation	0	1	0	0	DRTTloss
COG1004	M	Ugd	Predicted UDP-glucose 6-dehydrogenase	0	1	0	0	DRTTloss
COG1089	M	Gmd	GDP-D-mannose dehydratase	0	1	0	0	DRTTloss
COG1210	M	GalU	UDP-glucose pyrophosphorylase	0	1	0	0	DRTTloss
COG1215	M	-	Glycosyltransferases, probably involved in cell wall biogenesis	0	1	0	0	DRTTloss
COG1368	M	MdoB	Phosphoglycerol transferase and related proteins, alkaline phosphatase superfamily	1	0	0	0	DRTTloss
COG1686	M	DacC	D-alanyl-D-alanine carboxypeptidase	0	0	0	0	DRTTloss
COG1807	M	ArnT	4-amino-4-deoxy-L-arabinose transferase and related glycosyltransferases of PMT family	0	1	0	0	DRTTloss
COG1086	MG	-	Predicted nucleoside-diphosphate sugar epimerases	1	0	0	0	DRTTloss
COG1536	N	FliG	Flagellar motor switch protein	1	1	0	0	DRTTloss
COG1157	NU	FliI	Flagellar biosynthesis/type III secretory pathway ATPase	1	1	0	0	DRTTloss
COG1298	NU	FlhA	Flagellar biosynthesis pathway, component FlhA	1	1	0	0	DRTTloss
COG1317	NU	FliH	Flagellar biosynthesis/type III secretory pathway protein	1	0	0	0	DRTTloss
COG1338	NU	FliP	Flagellar biosynthesis pathway, component FliP	1	1	0	0	DRTTloss
COG1377	NU	FlhB	Flagellar biosynthesis pathway, component FlhB	1	1	0	0	DRTTloss
COG1886	NU	FliN	Flagellar motor switch/type III secretory pathway protein	1	1	0	0	DRTTloss
COG0326	O	HtpG	Molecular chaperone, HSP90 family	0	0	0	0	DRTTloss
COG0386	O	BtuE	Glutathione peroxidase	0	0	0	0	DRTTloss
COG0602	O	NrdG	Organic radical activating enzymes	0	1	0	0	DRTTloss
COG2077	O	Tpx	Peroxiredoxin	0	1	0	0	DRTTloss
COG0376	P	KatG	Catalase (peroxidase I)	0	0	0	0	DRTTloss
COG1118	P	CysA	ABC-type sulfate/molybdate transport systems, ATPase component	0	0	0	0	DRTTloss
COG1218	P	CysQ	3'-Phosphoadenosine 5'-phosphosulfate (PAPS) 3'-phosphatase	0	1	0	0	DRTTloss
COG1283	P	NptA	Na+/phosphate symporter	0	0	0	0	DRTTloss
COG1613	P	Sbp	ABC-type sulfate transport system, periplasmic component	0	0	0	0	DRTTloss
COG3639	P	-	ABC-type phosphate/phosphonate transport system, permease component	0	0	0	0	DRTTloss
COG4208	P	CysW	ABC-type sulfate transport system, permease component	0	0	0	0	DRTTloss
COG0767	Q	Ttg2B	ABC-type transport system involved in resistance to organic solvents, permease component	0	1	0	0	DRTTloss
COG1020	Q	EntF	Non-ribosomal peptide synthetase modules and related proteins	0	0	0	0	DRTTloss
COG1127	Q	Ttg2A	ABC-type transport system involved in resistance to organic solvents, ATPase component	0	1	0	0	DRTTloss
COG1463	Q	Ttg2C	ABC-type transport system involved in resistance to organic solvents, periplasmic component	0	1	0	0	DRTTloss
COG0121	R	-	Predicted glutamine amidotransferase	0	0	0	0	DRTTloss
COG0218	R	-	Predicted GTPase	1	1	0	0	DRTTloss
COG0385	R	-	Predicted Na+-dependent transporter	0	1	0	0	DRTTloss
COG0579	R	-	Predicted dehydrogenase	1	0	0	0	DRTTloss
COG0627	R	-	Predicted esterase	0	0	0	0	DRTTloss
COG0656	R	ARA1	Aldo/keto reductases, related to diketogulonate reductase	1	0	0	0	DRTTloss
COG0661	R	AarF	Predicted unusual protein kinase	0	0	0	0	DRTTloss
COG0701	R	-	Predicted permeases	1	1	0	0	DRTTloss
COG0733	R	-	Na+-dependent transporters of the SNF family	0	1	0	0	DRTTloss
COG1064	R	AdhP	Zn-dependent alcohol dehydrogenases	0	0	0	0	DRTTloss
COG1162	R	-	Predicted GTPases	1	1	0	0	DRTTloss
COG1235	R	PhnP	Metal-dependent hydrolases of the beta-lactamase superfamily I	0	1	0	0	DRTTloss
COG1279	R	-	Lysine efflux permease	0	0	0	0	DRTTloss
COG1741	R	-	Pirin-related protein	0	0	0	0	DRTTloss
COG1881	R	-	Phospholipid-binding protein	0	1	0	0	DRTTloss
COG1923	R	Hfq	Uncharacterized host factor I protein	1	1	0	0	DRTTloss
COG1942	R	-	Uncharacterized protein, 4-oxalocrotonate tautomerase homolog	0	0	0	0	DRTTloss
COG2071	R	-	Predicted glutamine amidotransferases	0	0	0	0	DRTTloss
COG2081	R	-	Predicted flavoproteins	0	0	0	0	DRTTloss
COG2249	R	MdaB	Putative NADPH-quinone reductase (modulator of drug activity B)	0	0	0	0	DRTTloss
COG4123	R	-	Predicted O-methyltransferase	1	1	0	0	DRTTloss
COG0011	S	-	Uncharacterized conserved protein	1	1	0	0	DRTTloss
COG0392	S	-	Predicted integral membrane protein	1	1	0	0	DRTTloss
COG0398	S	-	Uncharacterized conserved protein	0	0	0	0	DRTTloss
COG0762	S	-	Predicted integral membrane protein	1	0	0	0	DRTTloss
COG1284	S	-	Uncharacterized conserved protein	1	0	0	0	DRTTloss
COG1376	S	ErfK	Uncharacterized protein conserved in bacteria	1	0	0	0	DRTTloss
COG1479	S	-	Uncharacterized conserved protein	1	0	0	0	DRTTloss
COG1561	S	-	Uncharacterized stress-induced protein	1	1	0	0	DRTTloss
COG1666	S	-	Uncharacterized protein conserved in bacteria	0	0	0	0	DRTTloss
COG1799	S	-	Uncharacterized protein conserved in bacteria	0	0	0	0	DRTTloss
COG1971	S	-	Predicted membrane protein	0	0	0	0	DRTTloss
COG2246	S	-	Predicted membrane protein	0	0	0	0	DRTTloss
COG2764	S	PhnB	Uncharacterized protein conserved in bacteria	0	0	0	0	DRTTloss
COG2855	S	-	Predicted membrane protein	0	0	0	0	DRTTloss
COG2966	S	-	Uncharacterized conserved protein	0	0	0	0	DRTTloss
COG3027	S	-	Uncharacterized protein conserved in bacteria	0	0	0	0	DRTTloss
COG3610	S	-	Uncharacterized conserved protein	0	0	0	0	DRTTloss
COG3619	S	-	Predicted membrane protein	0	0	0	0	DRTTloss
COG1734	T	DksA	DnaK suppressor protein	0	1	0	0	DRTTloss
COG1966	T	CstA	Carbon starvation protein, predicted membrane protein	0	1	0	0	DRTTloss
COG2204	T	AtoC	Response regulator containing CheY-like receiver, AAA-type ATPase, and DNA-binding domains	0	1	0	0	DRTTloss
COG3920	T	-	Signal transduction histidine kinase	0	0	0	0	DRTTloss
COG2208	TK	RsbU	Serine phosphatase RsbU, regulator of sigma subunit	1	0	0	0	DRTTloss
COG1862	U	YajC	Preprotein translocase subunit YajC	1	1	0	0	DRTTloss
COG0732	V	HsdS	Restriction endonuclease S subunits	0	0	0	0	DRTTloss
COG0022	C	AcoB	Pyruvate/2-oxoglutarate dehydrogenase complex, dehydrogenase (E1) component, eukaryotic type, beta subunit	0	0	1	1	LBCA
COG0039	C	Mdh	Malate/lactate dehydrogenases	1	1	1	1	LBCA
COG0045	C	SucC	Succinyl-CoA synthetase, beta subunit	0	1	1	1	LBCA
COG0074	C	SucD	Succinyl-CoA synthetase, alpha subunit	0	1	1	1	LBCA
COG0114	C	FumC	Fumarase	0	0	1	1	LBCA
COG0221	C	Ppa	Inorganic pyrophosphatase	0	1	1	1	LBCA
COG0240	C	GpsA	Glycerol-3-phosphate dehydrogenase	1	1	1	1	LBCA
COG0243	C	BisC	Anaerobic dehydrogenases, typically selenocysteine-containing	0	1	1	1	LBCA
COG0247	C	GlpC	Fe-S oxidoreductase	0	1	1	1	LBCA
COG0277	C	GlcD	FAD/FMN-containing dehydrogenases	0	1	1	1	LBCA
COG0281	C	SfcA	Malic enzyme	1	0	1	1	LBCA
COG0372	C	GltA	Citrate synthase	1	1	1	1	LBCA
COG0377	C	NuoB	NADH:ubiquinone oxidoreductase 20 kD subunit and related Fe-S oxidoreductases	1	1	1	1	LBCA
COG0479	C	FrdB	Succinate dehydrogenase/fumarate reductase, Fe-S protein subunit	0	1	1	1	LBCA
COG0508	C	AceF	Pyruvate/2-oxoglutarate dehydrogenase complex, dihydrolipoamide acyltransferase (E2) component, and related enzymes	0	0	1	1	LBCA
COG0538	C	Icd	Isocitrate dehydrogenases	1	1	1	1	LBCA
COG0567	C	SucA	2-oxoglutarate dehydrogenase complex, dehydrogenase (E1) component, and related enzymes	0	0	1	1	LBCA
COG0636	C	AtpE	F0F1-type ATP synthase, subunit c/Archaeal/vacuolar-type H+-ATPase, subunit K	1	1	1	1	LBCA
COG0649	C	NuoD	NADH:ubiquinone oxidoreductase 49 kD subunit 7	1	1	1	1	LBCA
COG0667	C	Tas	Predicted oxidoreductases (related to aryl-alcohol dehydrogenases)	1	1	1	1	LBCA
COG0713	C	NuoK	NADH:ubiquinone oxidoreductase subunit 11 or 4L (chain K)	0	1	1	1	LBCA
COG0723	C	QcrA	Rieske Fe-S protein	0	1	1	1	LBCA
COG0778	C	NfnB	Nitroreductase	1	1	1	1	LBCA
COG0838	C	NuoA	NADH:ubiquinone oxidoreductase subunit 3 (chain A)	0	1	1	1	LBCA
COG0839	C	NuoJ	NADH:ubiquinone oxidoreductase subunit 6 (chain J)	0	1	1	1	LBCA
COG0843	C	CyoB	Heme/copper-type cytochrome/quinol oxidases, subunit 1	0	1	1	1	LBCA
COG0852	C	NuoC	NADH:ubiquinone oxidoreductase 27 kD subunit	1	1	1	1	LBCA
COG1005	C	NuoH	NADH:ubiquinone oxidoreductase subunit 1 (chain H)	0	1	1	1	LBCA
COG1007	C	NuoN	NADH:ubiquinone oxidoreductase subunit 2 (chain N)	0	1	1	1	LBCA
COG1008	C	NuoM	NADH:ubiquinone oxidoreductase subunit 4 (chain M)	0	1	1	1	LBCA
COG1012	C	PutA	NAD-dependent aldehyde dehydrogenases	0	1	1	1	LBCA
COG1032	C	-	Fe-S oxidoreductase	1	0	1	1	LBCA
COG1034	C	NuoG	NADH dehydrogenase/NADH:ubiquinone oxidoreductase 75 kD subunit (chain G)	1	1	1	1	LBCA
COG1048	C	AcnA	Aconitase A	0	1	1	1	LBCA
COG1053	C	SdhA	Succinate dehydrogenase/fumarate reductase, flavoprotein subunit	1	1	1	1	LBCA
COG1071	C	AcoA	Pyruvate/2-oxoglutarate dehydrogenase complex, dehydrogenase (E1) component, eukaryotic type, alpha subunit	0	0	1	1	LBCA
COG1143	C	NuoI	Formate hydrogenlyase subunit 6/NADH:ubiquinone oxidoreductase 23 kD subunit (chain I)	1	1	1	1	LBCA
COG1145	C	NapF	Ferredoxin	1	0	1	1	LBCA
COG1146	C	-	Ferredoxin	1	0	1	1	LBCA
COG1249	C	Lpd	Pyruvate/2-oxoglutarate dehydrogenase complex, dihydrolipoamide dehydrogenase (E3) component, and related enzymes	1	1	1	1	LBCA
COG1254	C	AcyP	Acylphosphatases	1	0	1	1	LBCA
COG1290	C	QcrB	Cytochrome b subunit of the bc complex	0	1	1	1	LBCA
COG1304	C	LldD	L-lactate dehydrogenase (FMN-dependent) and related alpha-hydroxy acid dehydrogenases	0	0	1	1	LBCA
COG1600	C	-	Uncharacterized Fe-S protein	0	0	1	1	LBCA
COG1622	C	CyoA	Heme/copper-type cytochrome/quinol oxidases, subunit 2	0	1	1	1	LBCA
COG1845	C	CyoC	Heme/copper-type cytochrome/quinol oxidase, subunit 3	0	1	1	1	LBCA
COG1894	C	NuoF	NADH:ubiquinone oxidoreductase, NADH-binding (51 kD) subunit	1	1	1	1	LBCA
COG1902	C	NemA	NADH:flavin oxidoreductases, Old Yellow Enzyme family	1	0	1	1	LBCA
COG1905	C	NuoE	NADH:ubiquinone oxidoreductase 24 kD subunit	1	1	1	1	LBCA
COG2009	C	SdhC	Succinate dehydrogenase/fumarate reductase, cytochrome b subunit	0	0	1	1	LBCA
COG2010	C	CccA	Cytochrome c, mono- and diheme variants	0	0	1	1	LBCA
COG2025	C	FixB	Electron transfer flavoprotein, alpha subunit	1	0	1	1	LBCA
COG2086	C	FixA	Electron transfer flavoprotein, beta subunit	1	0	1	1	LBCA
COG2141	C	-	Coenzyme F420-dependent N5,N10-methylene tetrahydromethanopterin reductase and related flavin-dependent oxidoreductases	0	0	1	1	LBCA
COG2142	C	SdhD	Succinate dehydrogenase, hydrophobic anchor subunit	0	0	1	1	LBCA
COG2224	C	AceA	Isocitrate lyase	0	0	1	1	LBCA
COG2225	C	AceB	Malate synthase	0	0	1	1	LBCA
COG0473	CE	LeuB	Isocitrate/isopropylmalate dehydrogenase	1	1	1	1	LBCA
COG1009	CP	NuoL	NADH:ubiquinone oxidoreductase subunit 5 (chain L)/Multisubunit Na+/H+ antiporter, MnhA subunit	0	1	1	1	LBCA
COG0604	CR	Qor	NADPH:quinone reductase and related Zn-dependent oxidoreductases	0	1	1	1	LBCA
COG0037	D	MesJ	Predicted ATPase of the PP-loop superfamily implicated in cell cycle control	1	1	1	1	LBCA
COG0206	D	FtsZ	Cell division GTPase	1	1	1	1	LBCA
COG0239	D	CrcB	Integral membrane protein possibly involved in chromosome condensation	1	1	1	1	LBCA
COG0424	D	Maf	Nucleotide-binding protein implicated in inhibition of septum formation	1	1	1	1	LBCA
COG0445	D	GidA	NAD/FAD-utilizing enzyme apparently involved in cell division	1	1	1	1	LBCA
COG0489	D	Mrp	ATPases involved in chromosome partitioning	1	1	1	1	LBCA
COG0772	D	FtsW	Bacterial cell division membrane protein	1	1	1	1	LBCA
COG0849	D	FtsA	Actin-like ATPase involved in cell division	1	1	1	1	LBCA
COG0851	D	MinE	Septum formation topological specificity factor	0	0	1	1	LBCA
COG1192	D	Soj	ATPases involved in chromosome partitioning	0	1	1	1	LBCA
COG1196	D	Smc	Chromosome segregation ATPases	1	1	1	1	LBCA
COG1674	D	FtsK	DNA segregation ATPase FtsK/SpoIIIE and related proteins	0	0	1	1	LBCA
COG2177	D	FtsX	Cell division protein	0	0	1	1	LBCA
COG2385	D	SpoIID	Sporulation protein and related proteins	0	0	1	1	LBCA
COG2884	D	FtsE	Predicted ATPase involved in cell division	0	0	1	1	LBCA
COG2894	D	MinD	Septum formation inhibitor-activating ATPase	1	1	1	1	LBCA
COG3599	D	DivIVA	Cell division initiation protein	0	0	1	1	LBCA
COG0002	E	ArgC	Acetylglutamate semialdehyde dehydrogenase	1	1	1	1	LBCA
COG0006	E	PepP	Xaa-Pro aminopeptidase	1	1	1	1	LBCA
COG0010	E	SpeB	Arginase/agmatinase/formimionoglutamate hydrolase, arginase family	0	0	1	1	LBCA
COG0014	E	ProA	Gamma-glutamyl phosphate reductase	1	1	1	1	LBCA
COG0031	E	CysK	Cysteine synthase	1	1	1	1	LBCA
COG0040	E	HisG	ATP phosphoribosyltransferase	1	1	1	1	LBCA
COG0065	E	LeuC	3-isopropylmalate dehydratase large subunit	1	1	1	1	LBCA
COG0066	E	LeuD	3-isopropylmalate dehydratase small subunit	1	1	1	1	LBCA
COG0067	E	GltB	Glutamate synthase domain 1	1	1	1	1	LBCA
COG0069	E	GltB	Glutamate synthase domain 2	1	1	1	1	LBCA
COG0070	E	GltB	Glutamate synthase domain 3	1	1	1	1	LBCA
COG0075	E	-	Serine-pyruvate aminotransferase/archaeal aspartate aminotransferase	1	1	1	1	LBCA
COG0078	E	ArgF	Ornithine carbamoyltransferase	1	1	1	1	LBCA
COG0079	E	HisC	Histidinol-phosphate/aromatic aminotransferase and cobyric acid decarboxylase	1	1	1	1	LBCA
COG0082	E	AroC	Chorismate synthase	1	1	1	1	LBCA
COG0083	E	ThrB	Homoserine kinase	1	1	1	1	LBCA
COG0106	E	HisA	Phosphoribosylformimino-5-aminoimidazole carboxamide ribonucleotide (ProFAR) isomerase	1	1	1	1	LBCA
COG0107	E	HisF	Imidazoleglycerol-phosphate synthase	1	1	1	1	LBCA
COG0112	E	GlyA	Glycine/serine hydroxymethyltransferase	1	1	1	1	LBCA
COG0118	E	HisH	Glutamine amidotransferase	1	1	1	1	LBCA
COG0119	E	LeuA	Isopropylmalate/homocitrate/citramalate synthases	1	1	1	1	LBCA
COG0128	E	AroA	5-enolpyruvylshikimate-3-phosphate synthase	1	1	1	1	LBCA
COG0131	E	HisB	Imidazoleglycerol-phosphate dehydratase	1	1	1	1	LBCA
COG0133	E	TrpB	Tryptophan synthase beta chain	1	1	1	1	LBCA
COG0134	E	TrpC	Indole-3-glycerol phosphate synthase	1	1	1	1	LBCA
COG0135	E	TrpF	Phosphoribosylanthranilate isomerase	1	1	1	1	LBCA
COG0136	E	Asd	Aspartate-semialdehyde dehydrogenase	1	1	1	1	LBCA
COG0137	E	ArgG	Argininosuccinate synthase	1	1	1	1	LBCA
COG0139	E	HisI	Phosphoribosyl-AMP cyclohydrolase	1	1	1	1	LBCA
COG0140	E	HisI	Phosphoribosyl-ATP pyrophosphohydrolase	1	1	1	1	LBCA
COG0141	E	HisD	Histidinol dehydrogenase	1	1	1	1	LBCA
COG0159	E	TrpA	Tryptophan synthase alpha chain	1	1	1	1	LBCA
COG0160	E	GabT	4-aminobutyrate aminotransferase and related aminotransferases	0	0	1	1	LBCA
COG0165	E	ArgH	Argininosuccinate lyase	1	1	1	1	LBCA
COG0169	E	AroE	Shikimate 5-dehydrogenase	1	1	1	1	LBCA
COG0174	E	GlnA	Glutamine synthetase	1	1	1	1	LBCA
COG0260	E	PepB	Leucyl aminopeptidase	0	1	1	1	LBCA
COG0263	E	ProB	Glutamate 5-kinase	1	1	1	1	LBCA
COG0287	E	TyrA	Prephenate dehydrogenase	1	1	1	1	LBCA
COG0334	E	GdhA	Glutamate dehydrogenase/leucine dehydrogenase	1	0	1	1	LBCA
COG0337	E	AroB	3-dehydroquinate synthetase	1	0	1	1	LBCA
COG0345	E	ProC	Pyrroline-5-carboxylate reductase	1	1	1	1	LBCA
COG0346	E	GloA	Lactoylglutathione lyase and related lyases	0	0	1	1	LBCA
COG0347	E	GlnK	Nitrogen regulatory protein PII	1	1	1	1	LBCA
COG0403	E	GcvP	Glycine cleavage system protein P (pyridoxal-binding), N-terminal domain	1	1	1	1	LBCA
COG0404	E	GcvT	Glycine cleavage system T protein (aminomethyltransferase)	1	1	1	1	LBCA
COG0405	E	Ggt	Gamma-glutamyltransferase	0	0	1	1	LBCA
COG0410	E	LivF	ABC-type branched-chain amino acid transport systems, ATPase component	1	0	1	1	LBCA
COG0411	E	LivG	ABC-type branched-chain amino acid transport systems, ATPase component	1	0	1	1	LBCA
COG0421	E	SpeE	Spermidine synthase	1	1	1	1	LBCA
COG0436	E	-	Aspartate/tyrosine/aromatic aminotransferase	1	1	1	1	LBCA
COG0440	E	IlvH	Acetolactate synthase, small (regulatory) subunit	1	1	1	1	LBCA
COG0460	E	ThrA	Homoserine dehydrogenase	1	1	1	1	LBCA
COG0498	E	ThrC	Threonine synthase	1	1	1	1	LBCA
COG0506	E	PutA	Proline dehydrogenase	0	0	1	1	LBCA
COG0509	E	GcvH	Glycine cleavage system H protein (lipoate-binding)	1	1	1	1	LBCA
COG0520	E	CsdB	Selenocysteine lyase	1	0	1	1	LBCA
COG0527	E	LysC	Aspartokinases	1	1	1	1	LBCA
COG0547	E	TrpD	Anthranilate phosphoribosyltransferase	1	1	1	1	LBCA
COG0548	E	ArgB	Acetylglutamate kinase	1	1	1	1	LBCA
COG0559	E	LivH	Branched-chain amino acid ABC-type transport system, permease components	1	0	1	1	LBCA
COG0624	E	ArgE	Acetylornithine deacetylase/Succinyl-diaminopimelate desuccinylase and related deacylases	1	1	1	1	LBCA
COG0646	E	MetH	Methionine synthase I (cobalamin-dependent), methyltransferase domain	1	0	1	1	LBCA
COG0665	E	DadA	Glycine/D-amino acid oxidases (deaminating)	0	1	1	1	LBCA
COG0683	E	LivK	ABC-type branched-chain amino acid transport systems, periplasmic component	1	0	1	1	LBCA
COG0685	E	MetF	5,10-methylenetetrahydrofolate reductase	1	1	1	1	LBCA
COG0687	E	PotD	Spermidine/putrescine-binding periplasmic protein	1	0	1	1	LBCA
COG0703	E	AroK	Shikimate kinase	1	1	1	1	LBCA
COG0747	E	DdpA	ABC-type dipeptide transport system, periplasmic component	1	1	1	1	LBCA
COG0757	E	AroQ	3-dehydroquinate dehydratase II	1	0	1	1	LBCA
COG0765	E	HisM	ABC-type amino acid transport system, permease component	1	0	1	1	LBCA
COG1003	E	GcvP	Glycine cleavage system protein P (pyridoxal-binding), C-terminal domain	1	1	1	1	LBCA
COG1104	E	NifS	Cysteine sulfinate desulfinase/cysteine desulfurase and related enzymes	1	1	1	1	LBCA
COG1115	E	AlsT	Na+/alanine symporter	0	0	1	1	LBCA
COG1126	E	GlnQ	ABC-type polar amino acid transport system, ATPase component	1	0	1	1	LBCA
COG1164	E	-	Oligoendopeptidase F	1	0	1	1	LBCA
COG1166	E	SpeA	Arginine decarboxylase (spermidine biosynthesis)	0	0	1	1	LBCA
COG1168	E	MalY	Bifunctional PLP-dependent enzyme with beta-cystathionase and maltose regulon repressor activities	0	0	1	1	LBCA
COG1171	E	IlvA	Threonine dehydratase	1	0	1	1	LBCA
COG1176	E	PotB	ABC-type spermidine/putrescine transport system, permease component I	1	0	1	1	LBCA
COG1177	E	PotC	ABC-type spermidine/putrescine transport system, permease component II	1	0	1	1	LBCA
COG1296	E	AzlC	Predicted branched-chain amino acid permease (azaleucine resistance)	0	0	1	1	LBCA
COG1364	E	ArgJ	N-acetylglutamate synthase (N-acetylornithine aminotransferase)	1	1	1	1	LBCA
COG1410	E	MetH	Methionine synthase I, cobalamin-binding domain	1	0	1	1	LBCA
COG1605	E	PheA	Chorismate mutase	1	1	1	1	LBCA
COG1760	E	SdaA	L-serine deaminase	0	0	1	1	LBCA
COG1984	E	DUR1	Allophanate hydrolase subunit 2	0	0	1	1	LBCA
COG2008	E	GLY1	Threonine aldolase	1	0	1	1	LBCA
COG2049	E	DUR1	Allophanate hydrolase subunit 1	0	0	1	1	LBCA
COG2873	E	MET17	O-acetylhomoserine sulfhydrylase	1	0	1	1	LBCA
COG2876	E	AroA	3-deoxy-D-arabino-heptulosonate 7-phosphate (DAHP) synthase	1	0	1	1	LBCA
COG3705	E	HisZ	ATP phosphoribosyltransferase involved in histidine biosynthesis	0	1	1	1	LBCA
COG3842	E	PotA	ABC-type spermidine/putrescine transport systems, ATPase components	1	0	1	1	LBCA
COG4177	E	LivM	ABC-type branched-chain amino acid transport system, permease component	1	0	1	1	LBCA
COG4608	E	AppF	ABC-type oligopeptide transport system, ATPase component	1	1	1	1	LBCA
COG4992	E	ArgD	Ornithine/acetylornithine aminotransferase	1	1	1	1	LBCA
COG0458	EF	CarB	Carbamoylphosphate synthase large subunit (split gene in MJ)	1	1	1	1	LBCA
COG0505	EF	CarA	Carbamoylphosphate synthase small subunit	1	1	1	1	LBCA
COG0129	EG	IlvD	Dihydroxyacid dehydratase/phosphogluconate dehydratase	1	1	1	1	LBCA
COG0028	EH	IlvB	Thiamine pyrophosphate-requiring enzymes [acetolactate synthase, pyruvate dehydrogenase (cytochrome), glyoxylate carboligase, phosphonopyruvate decarboxylase]	1	1	1	1	LBCA
COG0059	EH	IlvC	Ketol-acid reductoisomerase	1	1	1	1	LBCA
COG0115	EH	IlvE	Branched-chain amino acid aminotransferase/4-amino-4-deoxychorismate lyase	1	1	1	1	LBCA
COG0147	EH	TrpE	Anthranilate/para-aminobenzoate synthases component I	1	1	1	1	LBCA
COG0175	EH	CysH	3'-phosphoadenosine 5'-phosphosulfate sulfotransferase (PAPS reductase)/FAD synthetase and related enzymes	0	0	1	1	LBCA
COG0512	EH	PabA	Anthranilate/para-aminobenzoate synthases component II	1	1	1	1	LBCA
COG0444	EP	DppD	ABC-type dipeptide/oligopeptide/nickel transport system, ATPase component	1	1	1	1	LBCA
COG0601	EP	DppB	ABC-type dipeptide/oligopeptide/nickel transport systems, permease components	1	1	1	1	LBCA
COG1173	EP	DppC	ABC-type dipeptide/oligopeptide/nickel transport systems, permease components	1	1	1	1	LBCA
COG1063	ER	Tdh	Threonine dehydrogenase and related Zn-dependent dehydrogenases	1	0	1	1	LBCA
COG1387	ER	HIS2	Histidinol phosphatase and related hydrolases of the PHP family	1	1	1	1	LBCA
COG0834	ET	HisJ	ABC-type amino acid transport/signal transduction systems, periplasmic component/domain	1	0	1	1	LBCA
COG0015	F	PurB	Adenylosuccinate lyase	1	1	1	1	LBCA
COG0026	F	PurK	Phosphoribosylaminoimidazole carboxylase (NCAIR synthetase)	1	1	1	1	LBCA
COG0034	F	PurF	Glutamine phosphoribosylpyrophosphate amidotransferase	1	1	1	1	LBCA
COG0035	F	Upp	Uracil phosphoribosyltransferase	1	1	1	1	LBCA
COG0041	F	PurE	Phosphoribosylcarboxyaminoimidazole (NCAIR) mutase	1	1	1	1	LBCA
COG0044	F	PyrC	Dihydroorotase and related cyclic amidohydrolases	1	1	1	1	LBCA
COG0046	F	PurL	Phosphoribosylformylglycinamidine (FGAM) synthase, synthetase domain	1	1	1	1	LBCA
COG0047	F	PurL	Phosphoribosylformylglycinamidine (FGAM) synthase, glutamine amidotransferase domain	1	1	1	1	LBCA
COG0104	F	PurA	Adenylosuccinate synthase	1	1	1	1	LBCA
COG0105	F	Ndk	Nucleoside diphosphate kinase	0	1	1	1	LBCA
COG0125	F	Tmk	Thymidylate kinase	1	1	1	1	LBCA
COG0127	F	-	Xanthosine triphosphate pyrophosphatase	1	1	1	1	LBCA
COG0138	F	PurH	AICAR transformylase/IMP cyclohydrolase PurH (only IMP cyclohydrolase domain in Aful)	1	1	1	1	LBCA
COG0150	F	PurM	Phosphoribosylaminoimidazole (AIR) synthetase	1	1	1	1	LBCA
COG0151	F	PurD	Phosphoribosylamine-glycine ligase	1	1	1	1	LBCA
COG0152	F	PurC	Phosphoribosylaminoimidazolesuccinocarboxamide (SAICAR) synthase	1	1	1	1	LBCA
COG0167	F	PyrD	Dihydroorotate dehydrogenase	1	1	1	1	LBCA
COG0194	F	Gmk	Guanylate kinase	1	1	1	1	LBCA
COG0208	F	NrdF	Ribonucleotide reductase, beta subunit	0	1	1	1	LBCA
COG0209	F	NrdA	Ribonucleotide reductase, alpha subunit	1	1	1	1	LBCA
COG0213	F	DeoA	Thymidine phosphorylase	1	0	1	1	LBCA
COG0232	F	Dgt	dGTP triphosphohydrolase	0	0	1	1	LBCA
COG0274	F	DeoC	Deoxyribose-phosphate aldolase	1	1	1	1	LBCA
COG0283	F	Cmk	Cytidylate kinase	1	1	1	1	LBCA
COG0284	F	PyrF	Orotidine-5'-phosphate decarboxylase	1	1	1	1	LBCA
COG0295	F	Cdd	Cytidine deaminase	1	0	1	1	LBCA
COG0299	F	PurN	Folate-dependent phosphoribosylglycinamide formyltransferase PurN	1	1	1	1	LBCA
COG0461	F	PyrE	Orotate phosphoribosyltransferase	1	1	1	1	LBCA
COG0503	F	Apt	Adenine/guanine phosphoribosyltransferases and related PRPP-binding proteins	1	0	1	1	LBCA
COG0504	F	PyrG	CTP synthase (UTP-ammonia lyase)	1	1	1	1	LBCA
COG0516	F	GuaB	IMP dehydrogenase/GMP reductase	1	1	1	1	LBCA
COG0518	F	GuaA	GMP synthase - Glutamine amidotransferase domain	1	1	1	1	LBCA
COG0519	F	GuaA	GMP synthase, PP-ATPase domain/subunit	1	1	1	1	LBCA
COG0528	F	PyrH	Uridylate kinase	1	1	1	1	LBCA
COG0540	F	PyrB	Aspartate carbamoyltransferase, catalytic chain	1	1	1	1	LBCA
COG0563	F	Adk	Adenylate kinase and related kinases	1	1	1	1	LBCA
COG0572	F	Udk	Uridine kinase	1	0	1	1	LBCA
COG0634	F	Hpt	Hypoxanthine-guanine phosphoribosyltransferase	1	1	1	1	LBCA
COG0737	F	UshA	5'-nucleotidase/2',3'-cyclic phosphodiesterase and related esterases	1	1	1	1	LBCA
COG0775	F	Pfs	Nucleoside phosphorylase	1	0	1	1	LBCA
COG0788	F	PurU	Formyltetrahydrofolate hydrolase	0	1	1	1	LBCA
COG0813	F	DeoD	Purine-nucleoside phosphorylase	0	0	1	1	LBCA
COG1051	F	-	ADP-ribose pyrophosphatase	0	1	1	1	LBCA
COG1828	F	PurS	Phosphoribosylformylglycinamidine (FGAM) synthase, PurS component	1	1	1	1	LBCA
COG2065	F	PyrR	Pyrimidine operon attenuation protein/uracil phosphoribosyltransferase	0	0	1	1	LBCA
COG2233	F	UraA	Xanthine/uracil permeases	1	0	1	1	LBCA
COG0462	FE	PrsA	Phosphoribosylpyrophosphate synthetase	1	1	1	1	LBCA
COG0537	FGR	Hit	Diadenosine tetraphosphate (Ap4A) hydrolase and other HIT family hydrolases	0	1	1	1	LBCA
COG0590	FJ	CumB	Cytosine/adenosine deaminases	0	1	1	1	LBCA
COG0248	FP	GppA	Exopolyphosphatase	1	1	1	1	LBCA
COG0402	FR	SsnA	Cytosine deaminase and related metal-dependent hydrolases	1	1	1	1	LBCA
COG0021	G	TktA	Transketolase	1	1	1	1	LBCA
COG0036	G	Rpe	Pentose-5-phosphate-3-epimerase	1	1	1	1	LBCA
COG0057	G	GapA	Glyceraldehyde-3-phosphate dehydrogenase/erythrose-4-phosphate dehydrogenase	1	1	1	1	LBCA
COG0058	G	GlgP	Glucan phosphorylase	0	1	1	1	LBCA
COG0063	G	-	Predicted sugar kinase	1	1	1	1	LBCA
COG0120	G	RpiA	Ribose 5-phosphate isomerase	0	0	1	1	LBCA
COG0126	G	Pgk	3-phosphoglycerate kinase	1	1	1	1	LBCA
COG0148	G	Eno	Enolase	1	1	1	1	LBCA
COG0149	G	TpiA	Triosephosphate isomerase	1	1	1	1	LBCA
COG0166	G	Pgi	Glucose-6-phosphate isomerase	1	1	1	1	LBCA
COG0176	G	MipB	Transaldolase	1	1	1	1	LBCA
COG0191	G	Fba	Fructose/tagatose bisphosphate aldolase	1	1	1	1	LBCA
COG0205	G	PfkA	6-phosphofructokinase	1	1	1	1	LBCA
COG0297	G	GlgA	Glycogen synthase	1	1	1	1	LBCA
COG0366	G	AmyA	Glycosidases	1	0	1	1	LBCA
COG0395	G	UgpE	ABC-type sugar transport system, permease component	1	0	1	1	LBCA
COG0406	G	GpmB	Fructose-2,6-bisphosphatase	1	1	1	1	LBCA
COG0448	G	GlgC	ADP-glucose pyrophosphorylase	1	0	1	1	LBCA
COG0469	G	PykF	Pyruvate kinase	1	0	1	1	LBCA
COG0483	G	SuhB	Archaeal fructose-1,6-bisphosphatase and related enzymes of inositol monophosphatase family	1	1	1	1	LBCA
COG0524	G	RbsK	Sugar kinases, ribokinase family	1	0	1	1	LBCA
COG0574	G	PpsA	Phosphoenolpyruvate synthase/pyruvate phosphate dikinase	1	1	1	1	LBCA
COG0726	G	CDA1	Predicted xylanase/chitin deacetylase	1	0	1	1	LBCA
COG1109	G	{ManB}	Phosphomannomutase	1	1	1	1	LBCA
COG1175	G	UgpA	ABC-type sugar transport systems, permease components	1	0	1	1	LBCA
COG1482	G	ManA	Phosphomannose isomerase	1	0	1	1	LBCA
COG1494	G	GlpX	Fructose-1,6-bisphosphatase/sedoheptulose 1,7-bisphosphatase and related proteins	0	0	1	1	LBCA
COG1640	G	MalQ	4-alpha-glucanotransferase	0	1	1	1	LBCA
COG1653	G	UgpB	ABC-type sugar transport system, periplasmic component	1	0	1	1	LBCA
COG1820	G	NagA	N-acetylglucosamine-6-phosphate deacetylase	1	0	1	1	LBCA
COG3839	G	MalK	ABC-type sugar transport systems, ATPase components	1	1	1	1	LBCA
COG0477	GEPR	ProP	Permeases of the major facilitator superfamily	1	1	1	1	LBCA
COG0697	GER	RhaT	Permeases of the drug/metabolite transporter (DMT) superfamily	1	1	1	1	LBCA
COG0001	H	HemL	Glutamate-1-semialdehyde aminotransferase	0	1	1	1	LBCA
COG0007	H	CysG	Uroporphyrinogen-III methylase	0	1	1	1	LBCA
COG0043	H	UbiD	3-polyprenyl-4-hydroxybenzoate decarboxylase and related decarboxylases	0	1	1	1	LBCA
COG0054	H	RibH	Riboflavin synthase beta-chain	1	1	1	1	LBCA
COG0108	H	RibB	3,4-dihydroxy-2-butanone 4-phosphate synthase	1	1	1	1	LBCA
COG0113	H	HemB	Delta-aminolevulinic acid dehydratase	0	1	1	1	LBCA
COG0117	H	RibD	Pyrimidine deaminase	1	1	1	1	LBCA
COG0142	H	IspA	Geranylgeranyl pyrophosphate synthase	1	1	1	1	LBCA
COG0156	H	BioF	7-keto-8-aminopelargonate synthetase and related enzymes	0	1	1	1	LBCA
COG0163	H	UbiX	3-polyprenyl-4-hydroxybenzoate decarboxylase	0	1	1	1	LBCA
COG0171	H	NadE	NAD synthase	1	1	1	1	LBCA
COG0181	H	HemC	Porphobilinogen deaminase	0	1	1	1	LBCA
COG0190	H	FolD	5,10-methylene-tetrahydrofolate dehydrogenase/Methenyl tetrahydrofolate cyclohydrolase	1	1	1	1	LBCA
COG0192	H	MetK	S-adenosylmethionine synthetase	1	1	1	1	LBCA
COG0196	H	RibF	FAD synthase	1	1	1	1	LBCA
COG0212	H	-	5-formyltetrahydrofolate cyclo-ligase	0	1	1	1	LBCA
COG0214	H	SNZ1	Pyridoxine biosynthesis enzyme	1	0	1	1	LBCA
COG0237	H	CoaE	Dephospho-CoA kinase	1	1	1	1	LBCA
COG0276	H	HemH	Protoheme ferro-lyase (ferrochelatase)	0	1	1	1	LBCA
COG0285	H	FolC	Folylpolyglutamate synthase	1	1	1	1	LBCA
COG0294	H	FolP	Dihydropteroate synthase and related enzymes	1	1	1	1	LBCA
COG0302	H	FolE	GTP cyclohydrolase I	0	1	1	1	LBCA
COG0303	H	MoeA	Molybdopterin biosynthesis enzyme	0	1	1	1	LBCA
COG0307	H	RibC	Riboflavin synthase alpha chain	1	1	1	1	LBCA
COG0311	H	PDX2	Predicted glutamine amidotransferase involved in pyridoxine biosynthesis	1	0	1	1	LBCA
COG0314	H	MoaE	Molybdopterin converting factor, large subunit	0	1	1	1	LBCA
COG0315	H	MoaC	Molybdenum cofactor biosynthesis enzyme	0	1	1	1	LBCA
COG0320	H	LipA	Lipoate synthase	0	1	1	1	LBCA
COG0321	H	LipB	Lipoate-protein ligase B	0	0	1	1	LBCA
COG0340	H	BirA	Biotin-(acetyl-CoA carboxylase) ligase	1	1	1	1	LBCA
COG0351	H	ThiD	Hydroxymethylpyrimidine/phosphomethylpyrimidine kinase	1	1	1	1	LBCA
COG0352	H	ThiE	Thiamine monophosphate synthase	0	1	1	1	LBCA
COG0368	H	CobS	Cobalamin-5-phosphate synthase	0	0	1	1	LBCA
COG0373	H	HemA	Glutamyl-tRNA reductase	0	1	1	1	LBCA
COG0382	H	UbiA	4-hydroxybenzoate polyprenyltransferase and related prenyltransferases	0	1	1	1	LBCA
COG0407	H	HemE	Uroporphyrinogen-III decarboxylase	0	1	1	1	LBCA
COG0413	H	PanB	Ketopantoate hydroxymethyltransferase	1	1	1	1	LBCA
COG0414	H	PanC	Panthothenate synthetase	1	1	1	1	LBCA
COG0422	H	ThiC	Thiamine biosynthesis protein ThiC	1	1	1	1	LBCA
COG0452	H	Dfp	Phosphopantothenoylcysteine synthetase/decarboxylase	1	1	1	1	LBCA
COG0476	H	ThiF	Dinucleotide-utilizing enzymes involved in molybdopterin and thiamine biosynthesis family 2	0	1	1	1	LBCA
COG0521	H	MoaB	Molybdopterin biosynthesis enzymes	0	1	1	1	LBCA
COG0635	H	HemN	Coproporphyrinogen III oxidase and related Fe-S oxidoreductases	1	1	1	1	LBCA
COG0669	H	CoaD	Phosphopantetheine adenylyltransferase	1	1	1	1	LBCA
COG0746	H	MobA	Molybdopterin-guanine dinucleotide biosynthesis protein A	0	1	1	1	LBCA
COG0801	H	FolK	7,8-dihydro-6-hydroxymethylpterin-pyrophosphokinase	1	1	1	1	LBCA
COG0807	H	RibA	GTP cyclohydrolase II	1	1	1	1	LBCA
COG0853	H	PanD	Aspartate 1-decarboxylase	1	1	1	1	LBCA
COG1270	H	CbiB	Cobalamin biosynthesis protein CobD/CbiB	0	0	1	1	LBCA
COG1477	H	ApbE	Membrane-associated lipoprotein involved in thiamine biosynthesis	1	1	1	1	LBCA
COG1488	H	PncB	Nicotinic acid phosphoribosyltransferase	1	1	1	1	LBCA
COG1492	H	CobQ	Cobyric acid synthase	0	0	1	1	LBCA
COG1539	H	FolB	Dihydroneopterin aldolase	0	0	1	1	LBCA
COG1564	H	THI80	Thiamine pyrophosphokinase	1	0	1	1	LBCA
COG1587	H	HemD	Uroporphyrinogen-III synthase	0	1	1	1	LBCA
COG1713	H	-	Predicted HD superfamily hydrolase involved in NAD metabolism	1	0	1	1	LBCA
COG1797	H	CobB	Cobyrinic acid a,c-diamide synthase	0	0	1	1	LBCA
COG1977	H	MoaD	Molybdopterin converting factor, small subunit	0	1	1	1	LBCA
COG1985	H	RibD	Pyrimidine reductase, riboflavin biosynthesis	1	1	1	1	LBCA
COG2022	H	ThiG	Uncharacterized enzyme of thiazole biosynthesis	0	1	1	1	LBCA
COG2038	H	CobT	NaMN:DMB phosphoribosyltransferase	0	0	1	1	LBCA
COG2087	H	CobU	Adenosyl cobinamide kinase/adenosyl cobinamide phosphate guanylyltransferase	0	0	1	1	LBCA
COG2104	H	ThiS	Sulfur transfer protein involved in thiamine biosynthesis	0	1	1	1	LBCA
COG2109	H	BtuR	ATP:corrinoid adenosyltransferase	1	0	1	1	LBCA
COG2226	H	UbiE	Methylase involved in ubiquinone/menaquinone biosynthesis	1	1	1	1	LBCA
COG2896	H	MoaA	Molybdenum cofactor biosynthesis enzyme	0	1	1	1	LBCA
COG0111	HE	SerA	Phosphoglycerate dehydrogenase and related dehydrogenases	1	1	1	1	LBCA
COG1154	HI	Dxs	Deoxyxylulose-5-phosphate synthase	1	1	1	1	LBCA
COG0189	HJ	RimK	Glutathione synthase/Ribosomal protein S6 modification enzyme (glutaminyl transferase)	0	0	1	1	LBCA
COG1060	HR	ThiH	Thiamine biosynthesis enzyme ThiH and related uncharacterized enzymes	1	1	1	1	LBCA
COG0020	I	UppS	Undecaprenyl pyrophosphate synthase	1	1	1	1	LBCA
COG0183	I	PaaJ	Acetyl-CoA acetyltransferase	0	0	1	1	LBCA
COG0204	I	PlsC	1-acyl-sn-glycerol-3-phosphate acyltransferase	1	1	1	1	LBCA
COG0245	I	IspF	2C-methyl-D-erythritol 2,4-cyclodiphosphate synthase	1	1	1	1	LBCA
COG0331	I	FabD	(acyl-carrier-protein) S-malonyltransferase	1	1	1	1	LBCA
COG0332	I	FabH	3-oxoacyl-[acyl-carrier-protein] synthase III	0	1	1	1	LBCA
COG0365	I	Acs	Acyl-coenzyme A synthetases/AMP-(fatty) acid ligases	0	1	1	1	LBCA
COG0416	I	PlsX	Fatty acid/phospholipid biosynthesis enzyme	1	1	1	1	LBCA
COG0439	I	AccC	Biotin carboxylase	0	1	1	1	LBCA
COG0511	I	AccB	Biotin carboxyl carrier protein	1	1	1	1	LBCA
COG0575	I	CdsA	CDP-diglyceride synthetase	1	1	1	1	LBCA
COG0623	I	FabI	Enoyl-[acyl-carrier-protein] reductase (NADH)	0	1	1	1	LBCA
COG0736	I	AcpS	Phosphopantetheinyl transferase (holo-ACP synthase)	1	1	1	1	LBCA
COG0743	I	Dxr	1-deoxy-D-xylulose 5-phosphate reductoisomerase	1	1	1	1	LBCA
COG0764	I	FabA	3-hydroxymyristoyl/3-hydroxydecanoyl-(acyl carrier protein) dehydratases	1	1	1	1	LBCA
COG0777	I	AccD	Acetyl-CoA carboxylase beta subunit	0	1	1	1	LBCA
COG0821	I	GcpE	Enzyme involved in the deoxyxylulose pathway of isoprenoid biosynthesis	1	1	1	1	LBCA
COG0825	I	AccA	Acetyl-CoA carboxylase alpha subunit	0	1	1	1	LBCA
COG1024	I	CaiD	Enoyl-CoA hydratase/carnithine racemase	0	1	1	1	LBCA
COG1211	I	IspD	4-diphosphocytidyl-2-methyl-D-erithritol synthase	1	1	1	1	LBCA
COG1250	I	FadB	3-hydroxyacyl-CoA dehydrogenase	0	0	1	1	LBCA
COG1502	I	Cls	Phosphatidylserine/phosphatidylglycerophosphate/cardiolipin synthases and related enzymes	1	0	1	1	LBCA
COG1607	I	-	Acyl-CoA hydrolase	0	0	1	1	LBCA
COG1835	I	-	Predicted acyltransferases	0	0	1	1	LBCA
COG1947	I	IspE	4-diphosphocytidyl-2C-methyl-D-erythritol 2-phosphate synthase	1	1	1	1	LBCA
COG1960	I	CaiA	Acyl-CoA dehydrogenases	0	0	1	1	LBCA
COG2030	I	MaoC	Acyl dehydratase	0	0	1	1	LBCA
COG2084	I	MmsB	3-hydroxyisobutyrate dehydrogenase and related beta-hydroxyacid dehydrogenases	0	1	1	1	LBCA
COG2267	I	PldB	Lysophospholipase	1	0	1	1	LBCA
COG0761	IM	LytB	Penicillin tolerance protein	1	1	1	1	LBCA
COG0236	IQ	AcpP	Acyl carrier protein	1	1	1	1	LBCA
COG0304	IQ	FabB	3-oxoacyl-(acyl-carrier-protein) synthase	1	1	1	1	LBCA
COG0318	IQ	CaiC	Acyl-CoA synthetases (AMP-forming)/AMP-acid ligases II	0	0	1	1	LBCA
COG1028	IQR	FabG	Dehydrogenases with different specificities (related to short-chain alcohol dehydrogenases)	1	1	1	1	LBCA
COG1597	IR	LCB5	Sphingosine kinase and enzymes related to eukaryotic diacylglycerol kinase	1	0	1	1	LBCA
COG0008	J	GlnS	Glutamyl- and glutaminyl-tRNA synthetases	1	1	1	1	LBCA
COG0009	J	SUA5	Putative translation factor (SUA5)	1	1	1	1	LBCA
COG0012	J	-	Predicted GTPase, probable translation factor	1	1	1	1	LBCA
COG0013	J	AlaS	Alanyl-tRNA synthetase	1	1	1	1	LBCA
COG0016	J	PheS	Phenylalanyl-tRNA synthetase alpha subunit	1	1	1	1	LBCA
COG0017	J	AsnS	Aspartyl/asparaginyl-tRNA synthetases	0	0	1	1	LBCA
COG0018	J	ArgS	Arginyl-tRNA synthetase	1	1	1	1	LBCA
COG0024	J	Map	Methionine aminopeptidase	1	1	1	1	LBCA
COG0030	J	KsgA	Dimethyladenosine transferase (rRNA methylation)	1	1	1	1	LBCA
COG0042	J	-	tRNA-dihydrouridine synthase	1	1	1	1	LBCA
COG0048	J	RpsL	Ribosomal protein S12	1	1	1	1	LBCA
COG0049	J	RpsG	Ribosomal protein S7	1	1	1	1	LBCA
COG0050	J	TufB	GTPases - translation elongation factors	1	1	1	1	LBCA
COG0051	J	RpsJ	Ribosomal protein S10	1	1	1	1	LBCA
COG0052	J	RpsB	Ribosomal protein S2	1	1	1	1	LBCA
COG0060	J	IleS	Isoleucyl-tRNA synthetase	1	1	1	1	LBCA
COG0064	J	GatB	Asp-tRNAAsn/Glu-tRNAGln amidotransferase B subunit (PET112 homolog)	1	1	1	1	LBCA
COG0072	J	PheT	Phenylalanyl-tRNA synthetase beta subunit	1	1	1	1	LBCA
COG0080	J	RplK	Ribosomal protein L11	1	1	1	1	LBCA
COG0081	J	RplA	Ribosomal protein L1	1	1	1	1	LBCA
COG0087	J	RplC	Ribosomal protein L3	1	1	1	1	LBCA
COG0088	J	RplD	Ribosomal protein L4	1	1	1	1	LBCA
COG0089	J	RplW	Ribosomal protein L23	1	1	1	1	LBCA
COG0090	J	RplB	Ribosomal protein L2	1	1	1	1	LBCA
COG0091	J	RplV	Ribosomal protein L22	1	1	1	1	LBCA
COG0092	J	RpsC	Ribosomal protein S3	1	1	1	1	LBCA
COG0093	J	RplN	Ribosomal protein L14	1	1	1	1	LBCA
COG0094	J	RplE	Ribosomal protein L5	1	1	1	1	LBCA
COG0096	J	RpsH	Ribosomal protein S8	1	1	1	1	LBCA
COG0097	J	RplF	Ribosomal protein L6P/L9E	1	1	1	1	LBCA
COG0098	J	RpsE	Ribosomal protein S5	1	1	1	1	LBCA
COG0099	J	RpsM	Ribosomal protein S13	1	1	1	1	LBCA
COG0100	J	RpsK	Ribosomal protein S11	1	1	1	1	LBCA
COG0101	J	TruA	Pseudouridylate synthase	1	1	1	1	LBCA
COG0102	J	RplM	Ribosomal protein L13	1	1	1	1	LBCA
COG0103	J	RpsI	Ribosomal protein S9	1	1	1	1	LBCA
COG0124	J	HisS	Histidyl-tRNA synthetase	1	1	1	1	LBCA
COG0130	J	TruB	Pseudouridine synthase	1	1	1	1	LBCA
COG0143	J	MetG	Methionyl-tRNA synthetase	1	1	1	1	LBCA
COG0144	J	Sun	tRNA and rRNA cytosine-C5-methylases	1	0	1	1	LBCA
COG0154	J	GatA	Asp-tRNAAsn/Glu-tRNAGln amidotransferase A subunit and related amidases	1	1	1	1	LBCA
COG0162	J	TyrS	Tyrosyl-tRNA synthetase	1	1	1	1	LBCA
COG0172	J	SerS	Seryl-tRNA synthetase	1	1	1	1	LBCA
COG0173	J	AspS	Aspartyl-tRNA synthetase	1	1	1	1	LBCA
COG0180	J	TrpS	Tryptophanyl-tRNA synthetase	1	1	1	1	LBCA
COG0184	J	RpsO	Ribosomal protein S15P/S13E	1	1	1	1	LBCA
COG0185	J	RpsS	Ribosomal protein S19	1	1	1	1	LBCA
COG0186	J	RpsQ	Ribosomal protein S17	1	1	1	1	LBCA
COG0193	J	Pth	Peptidyl-tRNA hydrolase	1	1	1	1	LBCA
COG0197	J	RplP	Ribosomal protein L16/L10E	1	1	1	1	LBCA
COG0198	J	RplX	Ribosomal protein L24	1	1	1	1	LBCA
COG0199	J	RpsN	Ribosomal protein S14	1	1	1	1	LBCA
COG0200	J	RplO	Ribosomal protein L15	1	1	1	1	LBCA
COG0203	J	RplQ	Ribosomal protein L17	1	1	1	1	LBCA
COG0211	J	RpmA	Ribosomal protein L27	1	1	1	1	LBCA
COG0215	J	CysS	Cysteinyl-tRNA synthetase	1	1	1	1	LBCA
COG0216	J	PrfA	Protein chain release factor A	1	1	1	1	LBCA
COG0219	J	CspR	Predicted rRNA methylase (SpoU class)	0	0	1	1	LBCA
COG0222	J	RplL	Ribosomal protein L7/L12	1	1	1	1	LBCA
COG0223	J	Fmt	Methionyl-tRNA formyltransferase	1	1	1	1	LBCA
COG0227	J	RpmB	Ribosomal protein L28	1	1	1	1	LBCA
COG0228	J	RpsP	Ribosomal protein S16	1	1	1	1	LBCA
COG0231	J	Efp	Translation elongation factor P (EF-P)/translation initiation factor 5A (eIF-5A)	1	1	1	1	LBCA
COG0233	J	Frr	Ribosome recycling factor	1	1	1	1	LBCA
COG0238	J	RpsR	Ribosomal protein S18	1	1	1	1	LBCA
COG0242	J	Def	N-formylmethionyl-tRNA deformylase	1	1	1	1	LBCA
COG0244	J	RplJ	Ribosomal protein L10	1	1	1	1	LBCA
COG0251	J	TdcF	Putative translation initiation inhibitor, yjgF family	1	1	1	1	LBCA
COG0254	J	RpmE	Ribosomal protein L31	1	1	1	1	LBCA
COG0255	J	RpmC	Ribosomal protein L29	1	1	1	1	LBCA
COG0256	J	RplR	Ribosomal protein L18	1	1	1	1	LBCA
COG0257	J	RpmJ	Ribosomal protein L36	1	1	1	1	LBCA
COG0261	J	RplU	Ribosomal protein L21	1	1	1	1	LBCA
COG0264	J	Tsf	Translation elongation factor Ts	1	1	1	1	LBCA
COG0267	J	RpmG	Ribosomal protein L33	1	1	1	1	LBCA
COG0268	J	RpsT	Ribosomal protein S20	1	1	1	1	LBCA
COG0290	J	InfC	Translation initiation factor 3 (IF-3)	1	1	1	1	LBCA
COG0291	J	RpmI	Ribosomal protein L35	1	1	1	1	LBCA
COG0292	J	RplT	Ribosomal protein L20	1	1	1	1	LBCA
COG0324	J	MiaA	tRNA delta(2)-isopentenylpyrophosphate transferase	1	1	1	1	LBCA
COG0333	J	RpmF	Ribosomal protein L32	1	1	1	1	LBCA
COG0335	J	RplS	Ribosomal protein L19	1	1	1	1	LBCA
COG0336	J	TrmD	tRNA-(guanine-N1)-methyltransferase	1	1	1	1	LBCA
COG0343	J	Tgt	Queuine/archaeosine tRNA-ribosyltransferase	1	1	1	1	LBCA
COG0359	J	RplI	Ribosomal protein L9	1	1	1	1	LBCA
COG0360	J	RpsF	Ribosomal protein S6	1	1	1	1	LBCA
COG0361	J	InfA	Translation initiation factor 1 (IF-1)	1	1	1	1	LBCA
COG0423	J	GRS1	Glycyl-tRNA synthetase (class II)	0	0	1	1	LBCA
COG0441	J	ThrS	Threonyl-tRNA synthetase	1	1	1	1	LBCA
COG0442	J	ProS	Prolyl-tRNA synthetase	1	1	1	1	LBCA
COG0480	J	FusA	Translation elongation factors (GTPases)	1	1	1	1	LBCA
COG0482	J	TrmU	Predicted tRNA(5-methylaminomethyl-2-thiouridylate) methyltransferase, contains the PP-loop ATPase domain	1	1	1	1	LBCA
COG0495	J	LeuS	Leucyl-tRNA synthetase	1	1	1	1	LBCA
COG0522	J	RpsD	Ribosomal protein S4 and related proteins	1	1	1	1	LBCA
COG0525	J	ValS	Valyl-tRNA synthetase	1	1	1	1	LBCA
COG0532	J	InfB	Translation initiation factor 2 (IF-2; GTPase)	1	1	1	1	LBCA
COG0539	J	RpsA	Ribosomal protein S1	1	1	1	1	LBCA
COG0564	J	RluA	Pseudouridylate synthases, 23S RNA-specific	1	1	1	1	LBCA
COG0565	J	LasT	rRNA methylase	0	0	1	1	LBCA
COG0566	J	SpoU	rRNA methylases	1	1	1	1	LBCA
COG0594	J	RnpA	RNase P protein component	1	0	1	1	LBCA
COG0617	J	PcnB	tRNA nucleotidyltransferase/poly(A) polymerase	1	1	1	1	LBCA
COG0621	J	MiaB	2-methylthioadenine synthetase	1	1	1	1	LBCA
COG0721	J	GatC	Asp-tRNAAsn/Glu-tRNAGln amidotransferase C subunit	1	1	1	1	LBCA
COG0806	J	RimM	RimM protein, required for 16S rRNA processing	1	1	1	1	LBCA
COG0809	J	QueA	S-adenosylmethionine:tRNA-ribosyltransferase-isomerase (queuine synthetase)	1	1	1	1	LBCA
COG0858	J	RbfA	Ribosome-binding factor A	1	1	1	1	LBCA
COG1185	J	Pnp	Polyribonucleotide nucleotidyltransferase (polynucleotide phosphorylase)	1	1	1	1	LBCA
COG1186	J	PrfB	Protein chain release factor B	1	1	1	1	LBCA
COG1187	J	RsuA	16S rRNA uridine-516 pseudouridylate synthase and related pseudouridylate synthases	1	1	1	1	LBCA
COG1190	J	LysU	Lysyl-tRNA synthetase (class II)	1	1	1	1	LBCA
COG1206	J	Gid	NAD(FAD)-utilizing enzyme possibly involved in translation	1	1	1	1	LBCA
COG1490	J	Dtd	D-Tyr-tRNAtyr deacylase	1	1	1	1	LBCA
COG1544	J	-	Ribosome-associated protein Y (PSrp-1)	1	1	1	1	LBCA
COG1670	J	RimL	Acetyltransferases, including N-acetylases of ribosomal proteins	1	0	1	1	LBCA
COG1825	J	RplY	Ribosomal protein L25 (general stress protein Ctc)	1	1	1	1	LBCA
COG1841	J	RpmD	Ribosomal protein L30/L7E	1	1	1	1	LBCA
COG2264	J	PrmA	Ribosomal protein L11 methylase	1	1	1	1	LBCA
COG2265	J	TrmA	SAM-dependent methyltransferases related to tRNA (uracil-5-)-methyltransferase	1	1	1	1	LBCA
COG2890	J	HemK	Methylase of polypeptide chain release factors	1	1	1	1	LBCA
COG0085	K	RpoB	DNA-directed RNA polymerase, beta subunit/140 kD subunit	1	1	1	1	LBCA
COG0086	K	RpoC	DNA-directed RNA polymerase, beta' subunit/160 kD subunit	1	1	1	1	LBCA
COG0195	K	NusA	Transcription elongation factor	1	1	1	1	LBCA
COG0202	K	RpoA	DNA-directed RNA polymerase, alpha subunit/40 kD subunit	1	1	1	1	LBCA
COG0250	K	NusG	Transcription antiterminator	1	1	1	1	LBCA
COG0557	K	VacB	Exoribonuclease R	1	1	1	1	LBCA
COG0568	K	RpoD	DNA-directed RNA polymerase, sigma subunit (sigma70/sigma32)	1	1	1	1	LBCA
COG0583	K	LysR	Transcriptional regulator	0	1	1	1	LBCA
COG0640	K	ArsR	Predicted transcriptional regulators	1	1	1	1	LBCA
COG0781	K	NusB	Transcription termination factor	1	1	1	1	LBCA
COG0782	K	GreA	Transcription elongation factor	1	0	1	1	LBCA
COG0789	K	SoxR	Predicted transcriptional regulators	0	1	1	1	LBCA
COG0846	K	SIR2	NAD-dependent protein deacetylases, SIR2 family	1	1	1	1	LBCA
COG1158	K	Rho	Transcription termination factor	1	1	1	1	LBCA
COG1278	K	CspC	Cold shock proteins	1	1	1	1	LBCA
COG1293	K	-	Predicted RNA-binding protein homologous to eukaryotic snRNP	1	0	1	1	LBCA
COG1309	K	AcrR	Transcriptional regulator	1	1	1	1	LBCA
COG1316	K	LytR	Transcriptional regulator	1	0	1	1	LBCA
COG1321	K	TroR	Mn-dependent transcriptional regulator	1	0	1	1	LBCA
COG1327	K	-	Predicted transcriptional regulator, consists of a Zn-ribbon and ATP-cone domains	1	0	1	1	LBCA
COG1386	K	-	Predicted transcriptional regulator containing the HTH domain	1	0	1	1	LBCA
COG1414	K	IclR	Transcriptional regulator	1	1	1	1	LBCA
COG1438	K	ArgR	Arginine repressor	1	0	1	1	LBCA
COG1475	K	Spo0J	Predicted transcriptional regulators	0	1	1	1	LBCA
COG1521	K	-	Putative transcriptional regulator, homolog of Bvg accessory factor	1	1	1	1	LBCA
COG1522	K	Lrp	Transcriptional regulators	0	0	1	1	LBCA
COG1595	K	RpoE	DNA-directed RNA polymerase specialized sigma subunit, sigma24 homolog	1	0	1	1	LBCA
COG1609	K	PurR	Transcriptional regulators	1	0	1	1	LBCA
COG1733	K	-	Predicted transcriptional regulators	0	0	1	1	LBCA
COG1758	K	RpoZ	DNA-directed RNA polymerase, subunit K/omega	1	1	1	1	LBCA
COG1802	K	GntR	Transcriptional regulators	1	0	1	1	LBCA
COG1846	K	MarR	Transcriptional regulators	1	0	1	1	LBCA
COG1959	K	-	Predicted transcriptional regulator	1	1	1	1	LBCA
COG2378	K	-	Predicted transcriptional regulator	0	0	1	1	LBCA
COG2740	K	-	Predicted nucleic-acid-binding protein implicated in transcription termination	0	0	1	1	LBCA
COG2865	K	-	Predicted transcriptional regulator containing an HTH domain and an uncharacterized domain shared with the mammalian protein Schlafen	0	0	1	1	LBCA
COG1167	KE	ARO8	Transcriptional regulators containing a DNA-binding HTH domain and an aminotransferase domain (MocR family) and their eukaryotic orthologs	1	0	1	1	LBCA
COG1940	KG	NagC	Transcriptional regulator/sugar kinase	1	1	1	1	LBCA
COG0454	KR	WecD	Histone acetyltransferase HPA2 and related acetyltransferases	1	1	1	1	LBCA
COG0084	L	TatD	Mg-dependent DNase	1	1	1	1	LBCA
COG0116	L	-	Predicted N6-adenine-specific DNA methylase	0	0	1	1	LBCA
COG0122	L	AlkA	3-methyladenine DNA glycosylase/8-oxoguanine DNA glycosylase	0	0	1	1	LBCA
COG0164	L	RnhB	Ribonuclease HII	1	1	1	1	LBCA
COG0177	L	Nth	Predicted EndoIII-related endonuclease	1	1	1	1	LBCA
COG0178	L	UvrA	Excinuclease ATPase subunit	1	1	1	1	LBCA
COG0187	L	GyrB	Type IIA topoisomerase (DNA gyrase/topo II, topoisomerase IV), B subunit	1	1	1	1	LBCA
COG0188	L	GyrA	Type IIA topoisomerase (DNA gyrase/topo II, topoisomerase IV), A subunit	1	1	1	1	LBCA
COG0210	L	UvrD	Superfamily I DNA and RNA helicases	1	1	1	1	LBCA
COG0249	L	MutS	Mismatch repair ATPase (MutS family)	1	1	1	1	LBCA
COG0258	L	Exo	5'-3' exonuclease (including N-terminal domain of PolI)	1	1	1	1	LBCA
COG0266	L	Nei	Formamidopyrimidine-DNA glycosylase	0	0	1	1	LBCA
COG0272	L	Lig	NAD-dependent DNA ligase (contains BRCT domain type II)	1	1	1	1	LBCA
COG0305	L	DnaB	Replicative DNA helicase	1	1	1	1	LBCA
COG0322	L	UvrC	Nuclease subunit of the excinuclease complex	1	1	1	1	LBCA
COG0323	L	MutL	DNA mismatch repair enzyme (predicted ATPase)	1	1	1	1	LBCA
COG0328	L	RnhA	Ribonuclease HI	0	0	1	1	LBCA
COG0353	L	RecR	Recombinational DNA repair protein (RecF pathway)	0	1	1	1	LBCA
COG0358	L	DnaG	DNA primase (bacterial type)	1	1	1	1	LBCA
COG0419	L	SbcC	ATPase involved in DNA repair	1	1	1	1	LBCA
COG0420	L	SbcD	DNA repair exonuclease	1	1	1	1	LBCA
COG0468	L	RecA	RecA/RadA recombinase	1	1	1	1	LBCA
COG0470	L	HolB	ATPase involved in DNA replication	1	1	1	1	LBCA
COG0497	L	RecN	ATPase involved in DNA repair	0	1	1	1	LBCA
COG0514	L	RecQ	Superfamily II DNA helicase	0	0	1	1	LBCA
COG0550	L	TopA	Topoisomerase IA	1	1	1	1	LBCA
COG0556	L	UvrB	Helicase subunit of the DNA excision repair complex	1	1	1	1	LBCA
COG0582	L	XerC	Integrase	1	1	1	1	LBCA
COG0587	L	DnaE	DNA polymerase III, alpha subunit	1	1	1	1	LBCA
COG0592	L	DnaN	DNA polymerase sliding clamp subunit (PCNA homolog)	1	1	1	1	LBCA
COG0593	L	DnaA	ATPase involved in DNA replication initiation	1	1	1	1	LBCA
COG0608	L	RecJ	Single-stranded DNA-specific exonuclease	1	1	1	1	LBCA
COG0629	L	Ssb	Single-stranded DNA-binding protein	1	1	1	1	LBCA
COG0632	L	RuvA	Holliday junction resolvasome, DNA-binding subunit	1	0	1	1	LBCA
COG0742	L	-	N6-adenine-specific methylase	1	0	1	1	LBCA
COG0749	L	PolA	DNA polymerase I - 3'-5' exonuclease and polymerase domains	1	1	1	1	LBCA
COG0776	L	HimA	Bacterial nucleoid DNA-binding protein	1	1	1	1	LBCA
COG0792	L	-	Predicted endonuclease distantly related to archaeal Holliday junction resolvase	1	1	1	1	LBCA
COG0816	L	-	Predicted endonuclease involved in recombination (possible Holliday junction resolvase in Mycoplasmas and B. subtilis)	1	1	1	1	LBCA
COG0817	L	RuvC	Holliday junction resolvasome, endonuclease subunit	1	0	1	1	LBCA
COG0847	L	DnaQ	DNA polymerase III, epsilon subunit and related 3'-5' exonucleases	1	1	1	1	LBCA
COG0863	L	-	DNA modification methylase	1	0	1	1	LBCA
COG1193	L	-	Mismatch repair ATPase (MutS family)	1	1	1	1	LBCA
COG1194	L	MutY	A/G-specific DNA glycosylase	0	0	1	1	LBCA
COG1195	L	RecF	Recombinational DNA repair ATPase (RecF pathway)	0	0	1	1	LBCA
COG1198	L	PriA	Primosomal protein N' (replication factor Y) - superfamily II helicase	1	1	1	1	LBCA
COG1381	L	RecO	Recombinational DNA repair protein (RecF pathway)	0	0	1	1	LBCA
COG1466	L	HolA	DNA polymerase III, delta subunit	1	1	1	1	LBCA
COG1555	L	ComEA	DNA uptake protein and related DNA-binding proteins	1	0	1	1	LBCA
COG1573	L	-	Uracil-DNA glycosylase	1	1	1	1	LBCA
COG2255	L	RuvB	Holliday junction resolvasome, helicase subunit	1	0	1	1	LBCA
COG2256	L	-	ATPase related to the helicase subunit of the Holliday junction resolvase	1	0	1	1	LBCA
COG2801	L	Tra5	Transposase and inactivated derivatives	0	0	1	1	LBCA
COG2812	L	DnaX	DNA polymerase III, gamma/tau subunits	1	1	1	1	LBCA
COG2963	L	-	Transposase and inactivated derivatives	0	0	1	1	LBCA
COG1197	LK	Mfd	Transcription-repair coupling factor (superfamily II helicase)	1	0	1	1	LBCA
COG1200	LK	RecG	RecG-like helicase	1	1	1	1	LBCA
COG0513	LKJ	SrmB	Superfamily II DNA and RNA helicases	0	1	1	1	LBCA
COG0494	LR	MutT	NTP pyrophosphohydrolases including oxidative damage repair enzymes	1	1	1	1	LBCA
COG0758	LU	Smf	Predicted Rossmann fold nucleotide-binding protein involved in DNA uptake	1	1	1	1	LBCA
COG0275	M	-	Predicted S-adenosylmethionine-dependent methyltransferase involved in cell envelope biogenesis	1	1	1	1	LBCA
COG0357	M	GidB	Predicted S-adenosylmethionine-dependent methyltransferase involved in bacterial cell division	1	1	1	1	LBCA
COG0381	M	WecB	UDP-N-acetylglucosamine 2-epimerase	1	0	1	1	LBCA
COG0438	M	RfaG	Glycosyltransferase	1	1	1	1	LBCA
COG0449	M	GlmS	Glucosamine 6-phosphate synthetase, contains amidotransferase and phosphosugar isomerase domains	1	1	1	1	LBCA
COG0463	M	WcaA	Glycosyltransferases involved in cell wall biogenesis	1	1	1	1	LBCA
COG0472	M	Rfe	UDP-N-acetylmuramyl pentapeptide phosphotransferase/UDP-N-acetylglucosamine-1-phosphate transferase	1	1	1	1	LBCA
COG0481	M	LepA	Membrane GTPase LepA	1	1	1	1	LBCA
COG0562	M	Glf	UDP-galactopyranose mutase	0	0	1	1	LBCA
COG0668	M	MscS	Small-conductance mechanosensitive channel	1	1	1	1	LBCA
COG0682	M	Lgt	Prolipoprotein diacylglyceryltransferase	1	1	1	1	LBCA
COG0707	M	MurG	UDP-N-acetylglucosamine:LPS N-acetylglucosamine transferase	1	1	1	1	LBCA
COG0739	M	NlpD	Membrane proteins related to metalloendopeptidases	1	1	1	1	LBCA
COG0744	M	MrcB	Membrane carboxypeptidase (penicillin-binding protein)	1	0	1	1	LBCA
COG0750	M	-	Predicted membrane-associated Zn-dependent proteases 1	1	1	1	1	LBCA
COG0766	M	MurA	UDP-N-acetylglucosamine enolpyruvyl transferase	1	1	1	1	LBCA
COG0768	M	FtsI	Cell division protein FtsI/penicillin-binding protein 2	1	1	1	1	LBCA
COG0769	M	MurE	UDP-N-acetylmuramyl tripeptide synthase	1	1	1	1	LBCA
COG0770	M	MurF	UDP-N-acetylmuramyl pentapeptide synthase	1	1	1	1	LBCA
COG0771	M	MurD	UDP-N-acetylmuramoylalanine-D-glutamate ligase	1	1	1	1	LBCA
COG0773	M	MurC	UDP-N-acetylmuramate-alanine ligase	1	1	1	1	LBCA
COG0787	M	Alr	Alanine racemase	0	1	1	1	LBCA
COG0791	M	Spr	Cell wall-associated hydrolases (invasion-associated proteins)	0	0	1	1	LBCA
COG0793	M	Prc	Periplasmic protease	1	1	1	1	LBCA
COG0796	M	MurI	Glutamate racemase	0	1	1	1	LBCA
COG0812	M	MurB	UDP-N-acetylmuramate dehydrogenase	1	1	1	1	LBCA
COG0815	M	Lnt	Apolipoprotein N-acyltransferase	1	1	1	1	LBCA
COG0818	M	DgkA	Diacylglycerol kinase	1	0	1	1	LBCA
COG0836	M	{ManC}	Mannose-1-phosphate guanylyltransferase	1	1	1	1	LBCA
COG0845	M	AcrA	Membrane-fusion protein	1	1	1	1	LBCA
COG0860	M	AmiC	N-acetylmuramoyl-L-alanine amidase	0	1	1	1	LBCA
COG1087	M	GalE	UDP-glucose 4-epimerase	0	1	1	1	LBCA
COG1181	M	DdlA	D-alanine-D-alanine ligase and related ATP-grasp enzymes	1	1	1	1	LBCA
COG1207	M	GlmU	N-acetylglucosamine-1-phosphate uridyltransferase (contains nucleotidyltransferase and I-patch acetyltransferase domains)	1	1	1	1	LBCA
COG1209	M	RfbA	dTDP-glucose pyrophosphorylase	1	0	1	1	LBCA
COG1247	M	-	Sortase and related acyltransferases	0	0	1	1	LBCA
COG1388	M	LytE	FOG: LysM repeat	0	1	1	1	LBCA
COG1589	M	FtsQ	Cell division septal protein	0	0	1	1	LBCA
COG1970	M	MscL	Large-conductance mechanosensitive channel	0	0	1	1	LBCA
COG2148	M	WcaJ	Sugar transferases involved in lipopolysaccharide synthesis	1	0	1	1	LBCA
COG3307	M	RfaL	Lipid A core - O-antigen ligase and related enzymes	1	0	1	1	LBCA
COG4591	M	LolE	ABC-type transport system, involved in lipoprotein release, permease component	0	1	1	1	LBCA
COG4775	M	-	Outer membrane protein/protective antigen OMA87	1	1	1	1	LBCA
COG0702	MG	-	Predicted nucleoside-diphosphate-sugar epimerases	0	1	1	1	LBCA
COG4948	MR	-	L-alanine-DL-glutamate epimerase and related enzymes of enolase superfamily	1	0	1	1	LBCA
COG0597	MU	LspA	Lipoprotein signal peptidase	1	1	1	1	LBCA
COG1989	NOU	PulO	Type II secretory pathway, prepilin signal peptidase PulO and related peptidases	1	1	1	1	LBCA
COG1459	NU	PulF	Type II secretory pathway, component PulF	1	1	1	1	LBCA
COG2165	NU	PulG	Type II secretory pathway, pseudopilin PulG	1	1	1	1	LBCA
COG2804	NU	PulE	Type II secretory pathway, ATPase PulE/Tfp pilus assembly pathway, ATPase PilB	1	1	1	1	LBCA
COG2805	NU	PilT	Tfp pilus assembly protein, pilus retraction ATPase PilT	1	1	1	1	LBCA
COG0071	O	IbpA	Molecular chaperone (small heat shock protein)	1	1	1	1	LBCA
COG0109	O	CyoE	Polyprenyltransferase (cytochrome oxidase assembly factor)	0	1	1	1	LBCA
COG0225	O	MsrA	Peptide methionine sulfoxide reductase	0	0	1	1	LBCA
COG0234	O	GroS	Co-chaperonin GroES (HSP10)	1	1	1	1	LBCA
COG0265	O	DegQ	Trypsin-like serine proteases, typically periplasmic, contain C-terminal PDZ domain	1	1	1	1	LBCA
COG0396	O	SufC	ABC-type transport system involved in Fe-S cluster assembly, ATPase component	1	0	1	1	LBCA
COG0443	O	DnaK	Molecular chaperone	1	1	1	1	LBCA
COG0459	O	GroL	Chaperonin GroEL (HSP60 family)	1	1	1	1	LBCA
COG0465	O	HflB	ATP-dependent Zn proteases	1	1	1	1	LBCA
COG0466	O	Lon	ATP-dependent Lon protease, bacterial type	1	1	1	1	LBCA
COG0484	O	DnaJ	DnaJ-class molecular chaperone with C-terminal Zn finger domain	1	1	1	1	LBCA
COG0492	O	TrxB	Thioredoxin reductase	1	1	1	1	LBCA
COG0542	O	ClpA	ATPases with chaperone activity, ATP-binding subunit	1	1	1	1	LBCA
COG0544	O	Tig	FKBP-type peptidyl-prolyl cis-trans isomerase (trigger factor)	1	1	1	1	LBCA
COG0576	O	GrpE	Molecular chaperone GrpE (heat shock protein)	1	1	1	1	LBCA
COG0606	O	-	Predicted ATPase with chaperone activity	1	1	1	1	LBCA
COG0691	O	SmpB	tmRNA-binding protein	1	1	1	1	LBCA
COG0719	O	SufB	ABC-type transport system involved in Fe-S cluster assembly, permease component	1	0	1	1	LBCA
COG0755	O	CcmC	ABC-type transport system involved in cytochrome c biogenesis, permease component	0	1	1	1	LBCA
COG0760	O	SurA	Parvulin-like peptidyl-prolyl isomerase	1	1	1	1	LBCA
COG0785	O	CcdA	Cytochrome c biogenesis protein	1	1	1	1	LBCA
COG1066	O	Sms	Predicted ATP-dependent serine protease	1	1	1	1	LBCA
COG1214	O	-	Inactive homolog of metal-dependent proteases, putative molecular chaperone	1	1	1	1	LBCA
COG1219	O	ClpX	ATP-dependent protease Clp, ATPase subunit	1	1	1	1	LBCA
COG1225	O	Bcp	Peroxiredoxin	1	1	1	1	LBCA
COG1281	O	-	Disulfide bond chaperones of the HSP33 family	1	1	1	1	LBCA
COG1404	O	AprE	Subtilisin-like serine proteases	0	1	1	1	LBCA
COG1651	O	DsbG	Protein-disulfide isomerase	0	1	1	1	LBCA
COG1764	O	OsmC	Predicted redox protein, regulator of disulfide bond formation	0	0	1	1	LBCA
COG1765	O	-	Predicted redox protein, regulator of disulfide bond formation	1	1	1	1	LBCA
COG2039	O	Pcp	Pyrrolidone-carboxylate peptidase (N-terminal pyroglutamyl peptidase)	0	0	1	1	LBCA
COG2214	O	CbpA	DnaJ-class molecular chaperone	1	0	1	1	LBCA
COG0526	OC	TrxA	Thiol-disulfide isomerase and thioredoxins	1	1	1	1	LBCA
COG0616	OU	SppA	Periplasmic serine proteases (ClpP class)	1	1	1	1	LBCA
COG0740	OU	ClpP	Protease subunit of ATP-dependent Clp proteases	1	1	1	1	LBCA
COG0004	P	AmtB	Ammonia permease	1	1	1	1	LBCA
COG0038	P	EriC	Chloride channel protein EriC	0	1	1	1	LBCA
COG0053	P	MMT1	Predicted Co/Zn/Cd cation transporters	1	1	1	1	LBCA
COG0155	P	CysI	Sulfite reductase, beta subunit (hemoprotein)	0	1	1	1	LBCA
COG0168	P	TrkG	Trk-type K+ transport systems, membrane components	1	1	1	1	LBCA
COG0226	P	PstS	ABC-type phosphate transport system, periplasmic component	1	1	1	1	LBCA
COG0475	P	KefB	Kef-type K+ transport systems, membrane components	0	1	1	1	LBCA
COG0569	P	TrkA	K+ transport systems, NAD-binding component	1	1	1	1	LBCA
COG0573	P	PstC	ABC-type phosphate transport system, permease component	1	1	1	1	LBCA
COG0581	P	PstA	ABC-type phosphate transport system, permease component	1	1	1	1	LBCA
COG0600	P	TauC	ABC-type nitrate/sulfonate/bicarbonate transport system, permease component	1	0	1	1	LBCA
COG0605	P	SodA	Superoxide dismutase	0	1	1	1	LBCA
COG0607	P	PspE	Rhodanese-related sulfurtransferase	0	1	1	1	LBCA
COG0609	P	FepD	ABC-type Fe3+-siderophore transport system, permease component	1	0	1	1	LBCA
COG0614	P	FepB	ABC-type Fe3+-hydroxamate transport system, periplasmic component	1	0	1	1	LBCA
COG0704	P	PhoU	Phosphate uptake regulator	1	1	1	1	LBCA
COG0715	P	TauA	ABC-type nitrate/sulfonate/bicarbonate transport systems, periplasmic components	1	0	1	1	LBCA
COG0725	P	ModA	ABC-type molybdate transport system, periplasmic component	0	1	1	1	LBCA
COG0735	P	Fur	Fe2+/Zn2+ uptake regulation proteins	1	1	1	1	LBCA
COG0803	P	LraI	ABC-type metal ion transport system, periplasmic component/surface adhesin	1	1	1	1	LBCA
COG0855	P	Ppk	Polyphosphate kinase	0	0	1	1	LBCA
COG0861	P	TerC	Membrane protein TerC, possibly involved in tellurium resistance	0	0	1	1	LBCA
COG1108	P	ZnuB	ABC-type Mn2+/Zn2+ transport systems, permease components	1	1	1	1	LBCA
COG1116	P	TauB	ABC-type nitrate/sulfonate/bicarbonate transport system, ATPase component	1	0	1	1	LBCA
COG1117	P	PstB	ABC-type phosphate transport system, ATPase component	1	1	1	1	LBCA
COG1121	P	ZnuC	ABC-type Mn/Zn transport systems, ATPase component	1	1	1	1	LBCA
COG1178	P	ThiP	ABC-type Fe3+ transport system, permease component	0	0	1	1	LBCA
COG2076	P	EmrE	Membrane transporters of cations and cationic drugs	0	0	1	1	LBCA
COG2217	P	ZntA	Cation transport ATPase	1	1	1	1	LBCA
COG2382	P	Fes	Enterochelin esterase and related enzymes	0	0	1	1	LBCA
COG2608	P	CopZ	Copper chaperone	1	1	1	1	LBCA
COG2897	P	SseA	Rhodanese-related sulfurtransferase	0	1	1	1	LBCA
COG1120	PH	FepC	ABC-type cobalamin/Fe3+-siderophores transport systems, ATPase components	1	0	1	1	LBCA
COG2146	PR	{NirD}	Ferredoxin subunits of nitrite reductase and ring-hydroxylating dioxygenases	0	0	1	1	LBCA
COG0179	Q	MhpD	2-keto-4-pentenoate hydratase/2-oxohepta-3-ene-1,7-dioic acid hydratase (catechol pathway)	0	0	1	1	LBCA
COG1335	Q	PncA	Amidases related to nicotinamidase	1	1	1	1	LBCA
COG2050	Q	PaaI	Uncharacterized protein, possibly involved in aromatic compounds catabolism	0	1	1	1	LBCA
COG2124	Q	CypX	Cytochrome P450	0	0	1	1	LBCA
COG0500	QR	SmtA	SAM-dependent methyltransferases	1	1	1	1	LBCA
COG0073	R	ARC1	EMAP domain	1	1	1	1	LBCA
COG0110	R	WbbJ	Acetyltransferase (isoleucine patch superfamily)	1	0	1	1	LBCA
COG0220	R	-	Predicted S-adenosylmethionine-dependent methyltransferase	1	1	1	1	LBCA
COG0312	R	TldD	Predicted Zn-dependent proteases and their inactivated homologs	1	1	1	1	LBCA
COG0313	R	-	Predicted methyltransferases	1	1	1	1	LBCA
COG0319	R	-	Predicted metal-dependent hydrolase	1	1	1	1	LBCA
COG0325	R	-	Predicted enzyme with a TIM-barrel fold	1	1	1	1	LBCA
COG0354	R	-	Predicted aminomethyltransferase related to GcvT	0	1	1	1	LBCA
COG0384	R	-	Predicted epimerase, PhzC/PhzF homolog	0	0	1	1	LBCA
COG0388	R	-	Predicted amidohydrolase	1	1	1	1	LBCA
COG0446	R	HcaD	Uncharacterized NAD(FAD)-dependent dehydrogenases	1	1	1	1	LBCA
COG0457	R	NrfG	FOG: TPR repeat	1	1	1	1	LBCA
COG0486	R	ThdF	Predicted GTPase	1	1	1	1	LBCA
COG0491	R	GloB	Zn-dependent hydrolases, including glyoxylases	1	1	1	1	LBCA
COG0496	R	SurE	Predicted acid phosphatase	1	1	1	1	LBCA
COG0517	R	-	FOG: CBS domain	1	1	1	1	LBCA
COG0536	R	Obg	Predicted GTPase	1	1	1	1	LBCA
COG0561	R	Cof	Predicted hydrolases of the HAD superfamily	1	0	1	1	LBCA
COG0595	R	-	Predicted hydrolase of the metallo-beta-lactamase superfamily	1	0	1	1	LBCA
COG0596	R	MhpC	Predicted hydrolases or acyltransferases (alpha/beta hydrolase superfamily)	0	1	1	1	LBCA
COG0612	R	PqqL	Predicted Zn-dependent peptidases	1	1	1	1	LBCA
COG0618	R	-	Exopolyphosphatase-related proteins	1	1	1	1	LBCA
COG0628	R	PerM	Predicted permease	1	1	1	1	LBCA
COG0637	R	-	Predicted phosphatase/phosphohexomutase	1	0	1	1	LBCA
COG0655	R	WrbA	Multimeric flavodoxin WrbA	0	1	1	1	LBCA
COG0658	R	ComEC	Predicted membrane metal-binding protein	1	1	1	1	LBCA
COG0663	R	PaaY	Carbonic anhydrases/acetyltransferases, isoleucine patch superfamily	0	1	1	1	LBCA
COG0673	R	MviM	Predicted dehydrogenases and related proteins	1	1	1	1	LBCA
COG0693	R	ThiJ	Putative intracellular protease/amidase	0	1	1	1	LBCA
COG0705	R	GlpG	Uncharacterized membrane protein (homolog of Drosophila rhomboid)	1	1	1	1	LBCA
COG0714	R	-	MoxR-like ATPases	1	1	1	1	LBCA
COG0728	R	MviN	Uncharacterized membrane protein, putative virulence factor	1	1	1	1	LBCA
COG0730	R	-	Predicted permeases	1	1	1	1	LBCA
COG0795	R	-	Predicted permeases	1	0	1	1	LBCA
COG0802	R	-	Predicted ATPase or kinase	1	1	1	1	LBCA
COG0820	R	-	Predicted Fe-S-cluster redox enzyme	1	1	1	1	LBCA
COG0824	R	FcbC	Predicted thioesterase	0	1	1	1	LBCA
COG1011	R	-	Predicted hydrolase (HAD superfamily)	1	0	1	1	LBCA
COG1040	R	ComFC	Predicted amidophosphoribosyltransferases	1	1	1	1	LBCA
COG1058	R	CinA	Predicted nucleotide-utilizing enzyme related to molybdopterin-biosynthesis enzyme MoeA	1	0	1	1	LBCA
COG1073	R	-	Hydrolases of the alpha/beta superfamily	1	0	1	1	LBCA
COG1079	R	-	Uncharacterized ABC-type transport system, permease component	1	0	1	1	LBCA
COG1092	R	-	Predicted SAM-dependent methyltransferases	1	1	1	1	LBCA
COG1137	R	YhbG	ABC-type (unclassified) transport system, ATPase component	1	1	1	1	LBCA
COG1159	R	Era	GTPase	1	1	1	1	LBCA
COG1160	R	-	Predicted GTPases	1	1	1	1	LBCA
COG1216	R	-	Predicted glycosyltransferases	0	0	1	1	LBCA
COG1253	R	TlyC	Hemolysins and related proteins containing CBS domains	1	1	1	1	LBCA
COG1266	R	-	Predicted metal-dependent membrane protease	1	1	1	1	LBCA
COG1268	R	BioY	Uncharacterized conserved protein	1	0	1	1	LBCA
COG1272	R	-	Predicted membrane protein, hemolysin III homolog	0	0	1	1	LBCA
COG1277	R	NosY	ABC-type transport system involved in multi-copper enzyme maturation, permease component	1	0	1	1	LBCA
COG1399	R	-	Predicted metal-binding, possibly nucleic acid-binding protein	1	1	1	1	LBCA
COG1461	R	-	Predicted kinase related to dihydroxyacetone kinase	1	0	1	1	LBCA
COG1485	R	-	Predicted ATPase	0	0	1	1	LBCA
COG1540	R	-	Uncharacterized proteins, homologs of lactam utilization protein B	0	0	1	1	LBCA
COG1546	R	CinA	Uncharacterized protein (competence- and mitomycin-induced)	1	1	1	1	LBCA
COG1559	R	-	Predicted periplasmic solute-binding protein	0	1	1	1	LBCA
COG1579	R	-	Zn-ribbon protein, possibly nucleic acid-binding	0	1	1	1	LBCA
COG1611	R	-	Predicted Rossmann fold nucleotide-binding protein	1	1	1	1	LBCA
COG1660	R	-	Predicted P-loop-containing kinase	0	0	1	1	LBCA
COG1694	R	MazG	Predicted pyrophosphatase	1	1	1	1	LBCA
COG1744	R	Med	Uncharacterized ABC-type transport system, periplasmic component/surface lipoprotein	1	0	1	1	LBCA
COG1837	R	-	Predicted RNA-binding protein (contains KH domain)	1	1	1	1	LBCA
COG1847	R	Jag	Predicted RNA-binding protein	1	0	1	1	LBCA
COG1853	R	-	Conserved protein/domain typically associated with flavoprotein oxygenases, DIM6/NTAB family	1	1	1	1	LBCA
COG2041	R	-	Sulfite oxidase and related enzymes	0	1	1	1	LBCA
COG2070	R	-	Dioxygenases related to 2-nitropropane dioxygenase	1	1	1	1	LBCA
COG2137	R	OraA	Uncharacterized protein conserved in bacteria	1	0	1	1	LBCA
COG2166	R	-	SufE protein probably involved in Fe-S center assembly	0	0	1	1	LBCA
COG2220	R	-	Predicted Zn-dependent hydrolases of the beta-lactamase fold	1	0	1	1	LBCA
COG2244	R	RfbX	Membrane protein involved in the export of O-antigen and teichoic acid	1	0	1	1	LBCA
COG2262	R	HflX	GTPases	1	1	1	1	LBCA
COG2333	R	ComEC	Predicted hydrolase (metallo-beta-lactamase superfamily)	0	0	1	1	LBCA
COG3845	R	-	ABC-type uncharacterized transport systems, ATPase components	1	0	1	1	LBCA
COG4221	R	-	Short-chain alcohol dehydrogenase of unknown specificity	0	0	1	1	LBCA
COG4603	R	-	ABC-type uncharacterized transport system, permease component	1	0	1	1	LBCA
COG4956	R	-	Integral membrane protein (PIN domain superfamily)	0	0	1	1	LBCA
COG0515	RTKL	SPS1	Serine/threonine protein kinase	0	1	1	1	LBCA
COG0062	S	-	Uncharacterized conserved protein	1	1	1	1	LBCA
COG0217	S	-	Uncharacterized conserved protein	1	1	1	1	LBCA
COG0316	S	IscA	Uncharacterized conserved protein	0	1	1	1	LBCA
COG0327	S	-	Uncharacterized conserved protein	0	0	1	1	LBCA
COG0344	S	-	Predicted membrane protein	1	1	1	1	LBCA
COG0391	S	-	Uncharacterized conserved protein	1	1	1	1	LBCA
COG0586	S	DedA	Uncharacterized membrane-associated protein	0	0	1	1	LBCA
COG0599	S	-	Uncharacterized homolog of gamma-carboxymuconolactone decarboxylase subunit	1	0	1	1	LBCA
COG0718	S	-	Uncharacterized protein conserved in bacteria	1	0	1	1	LBCA
COG0759	S	-	Uncharacterized conserved protein	1	1	1	1	LBCA
COG0779	S	-	Uncharacterized protein conserved in bacteria	1	1	1	1	LBCA
COG0799	S	-	Uncharacterized homolog of plant Iojap protein	1	1	1	1	LBCA
COG1295	S	Rbn	Predicted membrane protein	0	1	1	1	LBCA
COG1307	S	DegV	Uncharacterized protein conserved in bacteria	1	0	1	1	LBCA
COG1354	S	-	Uncharacterized conserved protein	1	1	1	1	LBCA
COG1385	S	-	Uncharacterized protein conserved in bacteria	1	1	1	1	LBCA
COG1432	S	-	Uncharacterized conserved protein	0	1	1	1	LBCA
COG1434	S	-	Uncharacterized conserved protein	1	1	1	1	LBCA
COG1496	S	-	Uncharacterized conserved protein	0	1	1	1	LBCA
COG1576	S	-	Uncharacterized conserved protein	1	0	1	1	LBCA
COG1624	S	-	Uncharacterized conserved protein	0	1	1	1	LBCA
COG1738	S	-	Uncharacterized conserved protein	1	0	1	1	LBCA
COG1739	S	-	Uncharacterized conserved protein	1	0	1	1	LBCA
COG1801	S	-	Uncharacterized conserved protein	1	1	1	1	LBCA
COG1937	S	-	Uncharacterized protein conserved in bacteria	0	0	1	1	LBCA
COG2001	S	-	Uncharacterized protein conserved in bacteria	0	0	1	1	LBCA
COG2128	S	-	Uncharacterized conserved protein	0	0	1	1	LBCA
COG2258	S	-	Uncharacterized protein conserved in bacteria	0	0	1	1	LBCA
COG2302	S	-	Uncharacterized conserved protein, contains S4-like domain	0	0	1	1	LBCA
COG2340	S	-	Uncharacterized protein with SCP/PR1 domains	0	0	1	1	LBCA
COG2353	S	-	Uncharacterized conserved protein	0	0	1	1	LBCA
COG2815	S	-	Uncharacterized protein conserved in bacteria	1	0	1	1	LBCA
COG2847	S	-	Uncharacterized protein conserved in bacteria	0	1	1	1	LBCA
COG2860	S	-	Predicted membrane protein	0	0	1	1	LBCA
COG4121	S	-	Uncharacterized conserved protein	0	1	1	1	LBCA
COG0394	T	Wzb	Protein-tyrosine-phosphatase	0	1	1	1	LBCA
COG0589	T	UspA	Universal stress protein UspA and related nucleotide-binding proteins	0	1	1	1	LBCA
COG0631	T	PTC1	Serine/threonine protein phosphatase	0	1	1	1	LBCA
COG0639	T	ApaH	Diadenosine tetraphosphatase and related serine/threonine protein phosphatases	1	0	1	1	LBCA
COG0642	T	BaeS	Signal transduction histidine kinase	1	1	1	1	LBCA
COG0664	T	Crp	cAMP-binding proteins - catabolite gene activator and regulatory subunit of cAMP-dependent protein kinases	1	1	1	1	LBCA
COG0784	T	CheY	FOG: CheY-like receiver	1	0	1	1	LBCA
COG1217	T	TypA	Predicted membrane GTPase involved in stress response	0	0	1	1	LBCA
COG1702	T	PhoH	Phosphate starvation-inducible protein PhoH, predicted ATPase	1	1	1	1	LBCA
COG1854	T	LuxS	LuxS protein involved in autoinducer AI2 synthesis	0	0	1	1	LBCA
COG2199	T	-	FOG: GGDEF domain	1	1	1	1	LBCA
COG2200	T	Rtn	FOG: EAL domain	0	1	1	1	LBCA
COG2202	T	AtoS	FOG: PAS/PAC domain	1	1	1	1	LBCA
COG4585	T	-	Signal transduction histidine kinase	0	0	1	1	LBCA
COG0317	TK	SpoT	Guanosine polyphosphate pyrophosphohydrolases/synthetases	1	1	1	1	LBCA
COG0745	TK	OmpR	Response regulators consisting of a CheY-like receiver domain and a winged-helix DNA-binding domain	1	1	1	1	LBCA
COG2197	TK	CitB	Response regulator containing a CheY-like receiver domain and an HTH DNA-binding domain	0	0	1	1	LBCA
COG2508	TQ	-	Regulator of polyketide synthase expression	0	0	1	1	LBCA
COG0201	U	SecY	Preprotein translocase subunit SecY	1	1	1	1	LBCA
COG0341	U	SecF	Preprotein translocase subunit SecF	1	1	1	1	LBCA
COG0342	U	SecD	Preprotein translocase subunit SecD	1	1	1	1	LBCA
COG0541	U	Ffh	Signal recognition particle GTPase	1	1	1	1	LBCA
COG0552	U	FtsY	Signal recognition particle GTPase	1	1	1	1	LBCA
COG0653	U	SecA	Preprotein translocase subunit SecA (ATPase, RNA helicase)	1	1	1	1	LBCA
COG0681	U	LepB	Signal peptidase I	1	1	1	1	LBCA
COG0690	U	SecE	Preprotein translocase subunit SecE	1	1	1	1	LBCA
COG0706	U	YidC	Preprotein translocase subunit YidC	1	1	1	1	LBCA
COG0805	U	TatC	Sec-independent protein secretion pathway component TatC	0	1	1	1	LBCA
COG0811	U	TolQ	Biopolymer transport proteins	0	1	1	1	LBCA
COG0848	U	ExbD	Biopolymer transport protein	0	1	1	1	LBCA
COG1314	U	SecG	Preprotein translocase subunit SecG	0	1	1	1	LBCA
COG1826	U	TatA	Sec-independent protein secretion pathway components	0	1	1	1	LBCA
COG2095	U	MarC	Multiple antibiotic transporter	0	1	1	1	LBCA
COG0577	V	SalY	ABC-type antimicrobial peptide transport system, permease component	1	0	1	1	LBCA
COG0841	V	AcrB	Cation/multidrug efflux pump	1	1	1	1	LBCA
COG0842	V	-	ABC-type multidrug transport system, permease component	1	0	1	1	LBCA
COG1002	V	-	Type II restriction enzyme, methylase subunits	0	0	1	1	LBCA
COG1131	V	CcmA	ABC-type multidrug transport system, ATPase component	1	0	1	1	LBCA
COG1132	V	MdlB	ABC-type multidrug transport system, ATPase and permease components	1	1	1	1	LBCA
COG1136	V	SalX	ABC-type antimicrobial peptide transport system, ATPase component	1	1	1	1	LBCA
COG1403	V	McrA	Restriction endonuclease	0	0	1	1	LBCA
COG1680	V	AmpC	Beta-lactamase class C and other penicillin binding proteins	0	0	1	1	LBCA
COG1968	V	BacA	Uncharacterized bacitracin resistance protein	1	1	1	1	LBCA
COG2367	V	PenP	Beta-lactamase class A	0	0	1	1	LBCA
COG0427	C	ACH1	Acetyl-CoA hydrolase	0	0	0	1	TTgain
COG0437	C	HybA	Fe-S-cluster-containing hydrogenase components 1	0	1	0	1	TTgain
COG1042	C	-	Acyl-CoA synthetase (NDP forming)	0	0	0	1	TTgain
COG1085	C	GalT	Galactose-1-phosphate uridylyltransferase	1	0	0	1	TTgain
COG1413	C	-	FOG: HEAT repeat	0	0	0	1	TTgain
COG1526	C	FdhD	Uncharacterized protein required for formate dehydrogenase activity	0	0	0	1	TTgain
COG2055	C	-	Malate/L-lactate dehydrogenases	0	0	0	1	TTgain
COG2180	C	NarJ	Nitrate reductase delta subunit	0	0	0	1	TTgain
COG2414	C	-	Aldehyde:ferredoxin oxidoreductase	0	0	0	1	TTgain
COG3258	C	-	Cytochrome c	0	0	0	1	TTgain
COG3474	C	-	Cytochrome c2	0	0	0	1	TTgain
COG3488	C	-	Predicted thiol oxidoreductase	0	0	0	1	TTgain
COG5557	C	-	Polysulphide reductase	0	0	0	1	TTgain
COG2161	D	StbD	Antitoxin of toxin-antitoxin stability system	1	0	0	1	TTgain
COG4118	D	Phd	Antitoxin of toxin-antitoxin stability system	0	0	0	1	TTgain
COG0367	E	AsnB	Asparagine synthase (glutamine-hydrolyzing)	0	0	0	1	TTgain
COG1586	E	SpeD	S-adenosylmethionine decarboxylase	1	1	0	1	TTgain
COG4401	E	AroH	Chorismate mutase	0	0	0	1	TTgain
COG4448	E	AnsA	L-asparaginase II	0	0	0	1	TTgain
COG2759	F	MIS1	Formyltetrahydrofolate synthetase	1	0	0	1	TTgain
COG0153	G	GalK	Galactokinase	1	0	0	1	TTgain
COG1449	G	-	Alpha-amylase/alpha-mannosidase	0	1	0	1	TTgain
COG1501	G	-	Alpha-glucosidases, family 31 of glycosyl hydrolases	1	0	0	1	TTgain
COG1593	G	DctQ	TRAP-type C4-dicarboxylate transport system, large permease component	1	0	0	1	TTgain
COG1626	G	TreA	Neutral trehalase	0	0	0	1	TTgain
COG1803	G	MgsA	Methylglyoxal synthase	1	0	0	1	TTgain
COG1980	G	-	Archaeal fructose 1,6-bisphosphatase	0	1	0	1	TTgain
COG2152	G	-	Predicted glycosylase	1	1	0	1	TTgain
COG2211	G	MelB	Na+/melibiose symporter and related transporters	0	0	0	1	TTgain
COG2814	G	AraJ	Arabinose efflux permease	0	0	0	1	TTgain
COG3001	G	-	Fructosamine-3-kinase	0	0	0	1	TTgain
COG3090	G	DctM	TRAP-type C4-dicarboxylate transport system, small permease component	0	0	0	1	TTgain
COG3250	G	LacZ	Beta-galactosidase/beta-glucuronidase	1	0	0	1	TTgain
COG3345	G	GalA	Alpha-galactosidase	1	0	0	1	TTgain
COG4945	G	-	Membrane-anchored protein predicted to be involved in regulation of amylopullulanase	0	0	0	1	TTgain
COG0301	H	ThiI	Thiamine biosynthesis ATP pyrophosphatase	1	0	0	1	TTgain
COG1903	H	CbiD	Cobalamin biosynthesis protein CbiD	0	0	0	1	TTgain
COG2073	H	CbiG	Cobalamin biosynthesis protein CbiG	0	0	0	1	TTgain
COG2154	H	-	Pterin-4a-carbinolamine dehydratase	0	1	0	1	TTgain
COG2998	H	TupB	ABC-type tungstate transport system, permease component	0	0	0	1	TTgain
COG4662	H	TupA	ABC-type tungstate transport system, periplasmic component	0	0	0	1	TTgain
COG1022	I	FAA1	Long-chain acyl-CoA synthetases (AMP-forming)	0	1	0	1	TTgain
COG3239	I	DesA	Fatty acid desaturase	0	0	0	1	TTgain
COG3255	I	-	Putative sterol carrier protein	0	1	0	1	TTgain
COG0182	J	-	Predicted translation initiation factor 2B subunit, eIF-2B alpha/beta/delta family	1	1	0	1	TTgain
COG1431	J	-	Uncharacterized protein containing piwi/argonaute domain	0	1	0	1	TTgain
COG1503	J	eRF1	Peptide chain release factor 1 (eRF1)	0	1	0	1	TTgain
COG2519	J	GCD14	tRNA(1-methyladenosine) methyltransferase and related methyltransferases	1	1	0	1	TTgain
COG3557	J	-	Uncharacterized domain/protein associated with RNAses G and E	0	0	0	1	TTgain
COG0819	K	TenA	Putative transcription activator	0	0	0	1	TTgain
COG1510	K	-	Predicted transcriptional regulators	0	0	0	1	TTgain
COG2002	K	AbrB	Regulators of stationary/sporulation gene expression	0	0	0	1	TTgain
COG2909	K	MalT	ATP-dependent transcriptional regulator	0	0	0	1	TTgain
COG3327	K	PaaX	Phenylacetic acid-responsive transcriptional repressor	0	0	0	1	TTgain
COG3437	KT	-	Response regulator containing a CheY-like receiver domain and an HD-GYP domain	1	0	0	1	TTgain
COG0415	L	PhrB	Deoxyribodipyrimidine photolyase	0	0	0	1	TTgain
COG0648	L	Nfo	Endonuclease IV	1	1	0	1	TTgain
COG1041	L	-	Predicted DNA modification methylase	0	0	0	1	TTgain
COG1332	L	-	Uncharacterized protein predicted to be involved in DNA repair (RAMP superfamily)	1	0	0	1	TTgain
COG1336	L	-	Uncharacterized protein predicted to be involved in DNA repair (RAMP superfamily)	1	1	0	1	TTgain
COG1337	L	-	Uncharacterized protein predicted to be involved in DNA repair (RAMP superfamily)	1	0	0	1	TTgain
COG1343	L	-	Uncharacterized protein predicted to be involved in DNA repair	1	0	0	1	TTgain
COG1367	L	-	Uncharacterized protein predicted to be involved in DNA repair (RAMP superfamily)	1	1	0	1	TTgain
COG1468	L	-	RecB family exonuclease	1	1	0	1	TTgain
COG1518	L	-	Uncharacterized protein predicted to be involved in DNA repair	1	1	0	1	TTgain
COG1567	L	-	Uncharacterized protein predicted to be involved in DNA repair (RAMP superfamily)	1	0	0	1	TTgain
COG1604	L	-	Uncharacterized protein predicted to be involved in DNA repair (RAMP superfamily)	1	1	0	1	TTgain
COG1769	L	-	Uncharacterized protein predicted to be involved in DNA repair (RAMP superfamily)	1	1	0	1	TTgain
COG3337	L	-	Uncharacterized protein predicted to be involved in DNA repair	0	1	0	1	TTgain
COG3547	L	-	Transposase and inactivated derivatives	0	0	0	1	TTgain
COG3649	L	-	Uncharacterized protein predicted to be involved in DNA repair	1	0	0	1	TTgain
COG5421	L	-	Transposase	0	0	0	1	TTgain
COG0677	M	WecC	UDP-N-acetyl-D-mannosaminuronate dehydrogenase	1	0	0	1	TTgain
COG1664	M	CcmA	Integral membrane protein CcmA involved in cell shape determination	0	0	0	1	TTgain
COG3765	M	WzzB	Chain length determinant protein	0	0	0	1	TTgain
COG1724	N	-	Predicted periplasmic or secreted lipoprotein	1	0	0	1	TTgain
COG1450	NU	PulD	Type II secretory pathway, component PulD	0	1	0	1	TTgain
COG4966	NU	PilW	Tfp pilus assembly protein PilW	0	0	0	1	TTgain
COG4967	NU	PilV	Tfp pilus assembly protein PilV	0	0	0	1	TTgain
COG4968	NU	PilE	Tfp pilus assembly protein PilE	0	0	0	1	TTgain
COG4970	NU	FimT	Tfp pilus assembly protein FimT	0	0	0	1	TTgain
COG1030	O	NfeD	Membrane-bound serine protease (ClpP class)	0	1	0	1	TTgain
COG1067	O	LonB	Predicted ATP-dependent protease	1	0	0	1	TTgain
COG1180	O	PflA	Pyruvate-formate lyase-activating enzyme	1	1	0	1	TTgain
COG1220	O	HslU	ATP-dependent protease HslVU (ClpYQ), ATPase subunit	1	1	0	1	TTgain
COG1899	O	DYS1	Deoxyhypusine synthase	0	0	0	1	TTgain
COG5405	O	HslV	ATP-dependent protease HslVU (ClpYQ), peptidase subunit	1	1	0	1	TTgain
COG2822	P	-	Predicted periplasmic lipoprotein involved in iron transport	0	0	0	1	TTgain
COG3376	P	HoxN	High-affinity nickel permease	0	0	0	1	TTgain
COG3546	P	-	Mn-containing catalase	0	0	0	1	TTgain
COG4663	Q	FcbT1	TRAP-type mannitol/chloroaromatic compound transport system, periplasmic component	0	0	0	1	TTgain
COG4664	Q	FcbT3	TRAP-type mannitol/chloroaromatic compound transport system, large permease component	0	0	0	1	TTgain
COG4665	Q	FcbT2	TRAP-type mannitol/chloroaromatic compound transport system, small permease component	0	0	0	1	TTgain
COG4242	QP	CphB	Cyanophycinase and related exopeptidases	0	0	0	1	TTgain
COG1203	R	-	Predicted helicases	1	1	0	1	TTgain
COG1341	R	-	Predicted GTPase or GTP-binding protein	0	0	0	1	TTgain
COG1353	R	-	Predicted hydrolase of the HD superfamily (permuted catalytic motifs)	1	1	0	1	TTgain
COG1355	R	-	Predicted dioxygenase	1	1	0	1	TTgain
COG1373	R	-	Predicted ATPase (AAA+ superfamily)	1	0	0	1	TTgain
COG1480	R	-	Predicted membrane-associated HD superfamily hydrolase	1	0	0	1	TTgain
COG1489	R	SfsA	DNA-binding protein, stimulates sugar fermentation	1	1	0	1	TTgain
COG1568	R	-	Predicted methyltransferases	0	1	0	1	TTgain
COG1569	R	-	Predicted nucleic acid-binding protein, contains PIN domain	0	0	0	1	TTgain
COG1708	R	-	Predicted nucleotidyltransferases	1	1	0	1	TTgain
COG1926	R	-	Predicted phosphoribosyltransferases	0	1	0	1	TTgain
COG2129	R	-	Predicted phosphoesterases, related to the Icc protein	0	1	0	1	TTgain
COG2234	R	Iap	Predicted aminopeptidases	0	1	0	1	TTgain
COG2236	R	-	Predicted phosphoribosyltransferases	0	0	0	1	TTgain
COG2401	R	-	ABC-type ATPase fused to a predicted acetyltransferase domain	0	0	0	1	TTgain
COG2607	R	-	Predicted ATPase (AAA+ superfamily)	0	1	0	1	TTgain
COG3044	R	-	Predicted ATPase of the ABC class	0	0	0	1	TTgain
COG3180	R	AbrB	Putative ammonia monooxygenase	0	0	0	1	TTgain
COG3329	R	-	Predicted permease	0	0	0	1	TTgain
COG3769	R	-	Predicted hydrolase (HAD superfamily)	0	0	0	1	TTgain
COG3872	R	-	Predicted metal-dependent enzyme	1	0	0	1	TTgain
COG4113	R	-	Predicted nucleic acid-binding protein, contains PIN domain	0	0	0	1	TTgain
COG0393	S	-	Uncharacterized conserved protein	1	0	0	1	TTgain
COG1259	S	-	Uncharacterized conserved protein	1	1	0	1	TTgain
COG1371	S	-	Uncharacterized conserved protein	1	1	0	1	TTgain
COG1426	S	-	Uncharacterized protein conserved in bacteria	1	0	0	1	TTgain
COG1430	S	-	Uncharacterized conserved protein	1	0	0	1	TTgain
COG1470	S	-	Predicted membrane protein	0	0	0	1	TTgain
COG1543	S	-	Uncharacterized conserved protein	0	0	0	1	TTgain
COG1598	S	-	Uncharacterized conserved protein	1	0	0	1	TTgain
COG1610	S	-	Uncharacterized conserved protein	1	0	0	1	TTgain
COG1683	S	-	Uncharacterized conserved protein	1	1	0	1	TTgain
COG1808	S	-	Predicted membrane protein	0	0	0	1	TTgain
COG1839	S	-	Uncharacterized conserved protein	1	0	0	1	TTgain
COG1912	S	-	Uncharacterized conserved protein	1	1	0	1	TTgain
COG1993	S	-	Uncharacterized conserved protein	1	1	0	1	TTgain
COG2250	S	-	Uncharacterized conserved protein related to C-terminal domain of eukaryotic chaperone, SACSIN	1	0	0	1	TTgain
COG2426	S	-	Predicted membrane protein	0	0	0	1	TTgain
COG2427	S	-	Uncharacterized conserved protein	0	0	0	1	TTgain
COG2718	S	-	Uncharacterized conserved protein	0	0	0	1	TTgain
COG2719	S	SpoVR	Uncharacterized conserved protein	0	0	0	1	TTgain
COG2928	S	-	Uncharacterized conserved protein	0	0	0	1	TTgain
COG3147	S	DedD	Uncharacterized protein conserved in bacteria	0	0	0	1	TTgain
COG3272	S	-	Uncharacterized conserved protein	0	0	0	1	TTgain
COG3342	S	-	Uncharacterized conserved protein	0	0	0	1	TTgain
COG3360	S	-	Uncharacterized conserved protein	0	0	0	1	TTgain
COG3369	S	-	Uncharacterized conserved protein	0	0	0	1	TTgain
COG3394	S	-	Uncharacterized protein conserved in bacteria	0	0	0	1	TTgain
COG3400	S	-	Uncharacterized protein conserved in bacteria	0	1	0	1	TTgain
COG3431	S	-	Predicted membrane protein	0	1	0	1	TTgain
COG3439	S	-	Uncharacterized conserved protein	0	1	0	1	TTgain
COG3462	S	-	Predicted membrane protein	1	0	0	1	TTgain
COG3742	S	-	Uncharacterized protein conserved in bacteria	0	0	0	1	TTgain
COG3744	S	-	Uncharacterized protein conserved in bacteria	0	0	0	1	TTgain
COG3809	S	-	Uncharacterized protein conserved in bacteria	0	0	0	1	TTgain
COG4127	S	-	Uncharacterized conserved protein	0	0	0	1	TTgain
COG4274	S	-	Uncharacterized conserved protein	0	0	0	1	TTgain
COG4327	S	-	Predicted membrane protein	0	0	0	1	TTgain
COG4423	S	-	Uncharacterized protein conserved in bacteria	0	0	0	1	TTgain
COG4475	S	-	Uncharacterized protein conserved in bacteria	0	0	0	1	TTgain
COG4856	S	-	Uncharacterized protein conserved in bacteria	0	0	0	1	TTgain
COG4864	S	-	Uncharacterized protein conserved in bacteria	0	0	0	1	TTgain
COG4911	S	-	Uncharacterized conserved protein	0	1	0	1	TTgain
COG5428	S	-	Uncharacterized conserved small protein	0	0	0	1	TTgain
COG5438	S	-	Predicted multitransmembrane protein	0	0	0	1	TTgain
COG5501	S	-	Predicted secreted protein	0	1	0	1	TTgain
COG5502	S	-	Uncharacterized conserved protein	0	1	0	1	TTgain
COG5551	S	-	Uncharacterized conserved protein	0	0	0	1	TTgain
COG5559	S	-	Uncharacterized conserved small protein	0	0	0	1	TTgain
COG1956	T	-	GAF domain-containing protein	1	0	0	1	TTgain
COG2114	T	CyaA	Adenylate cyclase, family 3 (some proteins contain HAMP domain)	0	0	0	1	TTgain
COG2766	T	PrkA	Putative Ser protein kinase	0	0	0	1	TTgain
COG2905	T	-	Predicted signal-transduction protein containing cAMP-binding and CBS domains	0	1	0	1	TTgain
COG3290	T	CitA	Signal transduction histidine kinase regulating citrate/malate metabolism	0	0	0	1	TTgain
COG4537	U	ComGC	Competence protein ComGC	0	0	0	1	TTgain
COG4940	U	ComGF	Competence protein ComGF	0	0	0	1	TTgain
COG0280	C	Pta	Phosphotransacetylase	1	0	1	0	TTloss
COG0282	C	ackA	Acetate kinase	1	0	1	0	TTloss
COG0554	C	GlpK	Glycerol kinase	1	1	1	0	TTloss
COG0578	C	GlpA	Glycerol-3-phosphate dehydrogenase	0	0	1	0	TTloss
COG0584	C	UgpQ	Glycerophosphoryl diester phosphodiesterase	1	0	1	0	TTloss
COG0633	C	Fdx	Ferredoxin	0	1	1	0	TTloss
COG1017	C	Hmp	Hemoglobin-like flavoprotein	0	1	1	0	TTloss
COG1018	C	Hmp	Flavodoxin reductases (ferredoxin-NADPH reductases) family 1	0	0	1	0	TTloss
COG1252	C	Ndh	NADH dehydrogenase, FAD-containing subunit	0	0	1	0	TTloss
COG1301	C	GltP	Na+/H+-dicarboxylate symporters	0	1	1	0	TTloss
COG0850	D	MinC	Septum formation inhibitor	1	1	1	0	TTloss
COG0019	E	LysA	Diaminopimelate decarboxylase	1	1	1	0	TTloss
COG0077	E	PheA	Prephenate dehydratase	1	1	1	0	TTloss
COG0308	E	PepN	Aminopeptidase N	0	0	1	0	TTloss
COG0339	E	Dcp	Zn-dependent oligopeptidases	0	0	1	0	TTloss
COG0626	E	MetC	Cystathionine beta-lyases/cystathionine gamma-synthases	1	0	1	0	TTloss
COG0804	E	UreC	Urea amidohydrolase (urease) alpha subunit	0	0	1	0	TTloss
COG0831	E	UreA	Urea amidohydrolase (urease) gamma subunit	0	0	1	0	TTloss
COG1125	E	OpuBA	ABC-type proline/glycine betaine transport systems, ATPase components	0	0	1	0	TTloss
COG1174	E	OpuBB	ABC-type proline/glycine betaine transport systems, permease component	0	0	1	0	TTloss
COG1280	E	RhtB	Putative threonine efflux protein	1	0	1	0	TTloss
COG1748	E	LYS9	Saccharopine dehydrogenase and related proteins	0	0	1	0	TTloss
COG2303	E	BetA	Choline dehydrogenase and related flavoproteins	0	0	1	0	TTloss
COG2856	E	-	Predicted Zn peptidase	0	0	1	0	TTloss
COG0252	EJ	AnsB	L-asparaginase/archaeal Glu-tRNAGln amidotransferase subunit D	0	0	1	0	TTloss
COG0493	ER	GltD	NADPH-dependent glutamate synthase beta chain and related oxidoreductases	1	1	1	0	TTloss
COG0207	F	ThyA	Thymidylate synthase	0	0	1	0	TTloss
COG1780	F	NrdI	Protein involved in ribonucleotide reduction	0	0	1	0	TTloss
COG1957	F	URH1	Inosine-uridine nucleoside N-ribohydrolase	0	0	1	0	TTloss
COG0364	G	Zwf	Glucose-6-phosphate 1-dehydrogenase	1	1	1	0	TTloss
COG0580	G	GlpF	Glycerol uptake facilitator and related permeases (Major Intrinsic Protein Family)	1	0	1	0	TTloss
COG1080	G	PtsA	Phosphoenolpyruvate-protein kinase (PTS system EI component in bacteria)	0	0	1	0	TTloss
COG1105	G	FruK	Fructose-1-phosphate kinase and related fructose-6-phosphate kinase (PfkB)	1	0	1	0	TTloss
COG1299	G	FruA	Phosphotransferase system, fructose-specific IIC component	0	0	1	0	TTloss
COG1363	G	FrvX	Cellulase M and related proteins	1	0	1	0	TTloss
COG1445	G	FrwB	Phosphotransferase system fructose-specific component IIB	0	0	1	0	TTloss
COG1472	G	BglX	Beta-glucosidase-related glycosidases	1	0	1	0	TTloss
COG1523	G	PulA	Type II secretory pathway, pullulanase PulA and related glycosidases	1	0	1	0	TTloss
COG1925	G	FruB	Phosphotransferase system, HPr-related proteins	0	0	1	0	TTloss
COG2017	G	GalM	Galactose mutarotase and related enzymes	1	0	1	0	TTloss
COG2301	G	CitE	Citrate lyase beta subunit	0	0	1	0	TTloss
COG0161	H	BioA	Adenosylmethionine-8-amino-7-oxononanoate aminotransferase	0	1	1	0	TTloss
COG0259	H	PdxH	Pyridoxamine-phosphate oxidase	0	0	1	0	TTloss
COG0262	H	FolA	Dihydrofolate reductase	1	0	1	0	TTloss
COG2227	H	UbiG	2-polyprenyl-3-methyl-5-hydroxy-6-metoxy-1,4-benzoquinol methylase	0	0	1	0	TTloss
COG0654	HC	UbiH	2-polyprenyl-6-methoxyphenol hydroxylase and related FAD-dependent oxidoreductases	0	0	1	0	TTloss
COG0657	I	Aes	Esterase/lipase	1	0	1	0	TTloss
COG0671	I	PgpB	Membrane-associated phospholipid phosphatase	0	1	1	0	TTloss
COG0688	I	Psd	Phosphatidylserine decarboxylase	0	0	1	0	TTloss
COG1788	I	AtoD	Acyl CoA:acetate/3-ketoacid CoA transferase, alpha subunit	0	0	1	0	TTloss
COG2057	I	AtoA	Acyl CoA:acetate/3-ketoacid CoA transferase, beta subunit	0	0	1	0	TTloss
COG0230	J	RpmH	Ribosomal protein L34	1	1	1	0	TTloss
COG0689	J	Rph	RNase PH	0	1	1	0	TTloss
COG4108	J	PrfC	Peptide chain release factor RF-3	0	0	1	0	TTloss
COG0571	K	Rnc	dsRNA-specific ribonuclease	1	1	1	0	TTloss
COG1396	K	HipB	Predicted transcriptional regulators	1	1	1	0	TTloss
COG1476	K	-	Predicted transcriptional regulators	0	0	1	0	TTloss
COG1678	K	-	Putative transcriptional regulator	0	0	1	0	TTloss
COG1695	K	-	Predicted transcriptional regulators	1	0	1	0	TTloss
COG2186	K	FadR	Transcriptional regulators	0	0	1	0	TTloss
COG2188	K	PhnF	Transcriptional regulators	0	0	1	0	TTloss
COG2771	K	CsgD	DNA-binding HTH domain-containing proteins	0	0	1	0	TTloss
COG3655	K	-	Predicted transcriptional regulator	0	0	1	0	TTloss
COG1349	KG	GlpR	Transcriptional regulators of sugar metabolism	1	1	1	0	TTloss
COG0553	KL	HepA	Superfamily II DNA/RNA helicases, SNF2 family	1	0	1	0	TTloss
COG1061	KL	SSL2	DNA or RNA helicases of superfamily II	0	0	1	0	TTloss
COG1974	KT	LexA	SOS-response transcriptional repressors (RecA-mediated autopeptidases)	1	0	1	0	TTloss
COG0507	L	RecD	ATP-dependent exoDNAse (exonuclease V), alpha subunit - helicase superfamily I member	0	0	1	0	TTloss
COG0692	L	Ung	Uracil DNA glycosylase	0	0	1	0	TTloss
COG0708	L	XthA	Exonuclease III	0	0	1	0	TTloss
COG1570	L	XseA	Exonuclease VII, large subunit	1	0	1	0	TTloss
COG1643	L	HrpA	HrpA-like helicases	0	0	1	0	TTloss
COG1722	L	XseB	Exonuclease VII small subunit	1	0	1	0	TTloss
COG1943	L	-	Transposase and inactivated derivatives	1	0	1	0	TTloss
COG1961	L	PinR	Site-specific recombinases, DNA invertase Pin homologs	0	0	1	0	TTloss
COG2816	L	NPY1	NTP pyrophosphohydrolases containing a Zn-finger, probably nucleic-acid-binding	0	0	1	0	TTloss
COG1088	M	RfbB	dTDP-D-glucose 4,6-dehydratase	0	0	1	0	TTloss
COG1091	M	RfbD	dTDP-4-dehydrorhamnose reductase	0	1	1	0	TTloss
COG1732	M	OpuBC	Periplasmic glycine betaine/choline-binding (lipo)protein of an ABC-type transport system (osmoprotectant binding protein)	0	0	1	0	TTloss
COG1898	M	RfbC	dTDP-4-dehydrorhamnose 3,5-epimerase and related enzymes	0	0	1	0	TTloss
COG2230	M	Cfa	Cyclopropane fatty acid synthase and related methyltransferases	0	1	1	0	TTloss
COG0451	MG	WcaG	Nucleoside-diphosphate-sugar epimerases	1	1	1	0	TTloss
COG1208	MJ	GCD1	Nucleoside-diphosphate-sugar pyrophosphorylase involved in lipopolysaccharide biosynthesis/translation initiation factor 2B, gamma/epsilon subunits (eIF-2Bgamma/eIF-2Bepsilon)	0	1	1	0	TTloss
COG0643	NT	CheA	Chemotaxis protein histidine kinase and related kinases	1	0	1	0	TTloss
COG0840	NT	Tar	Methyl-accepting chemotaxis protein	1	0	1	0	TTloss
COG3121	NU	FimC	P pilus assembly protein, chaperone PapD	0	0	1	0	TTloss
COG0229	O	-	Conserved domain frequently associated with peptide methionine sulfoxide reductase	0	0	1	0	TTloss
COG0330	O	HflC	Membrane protease subunits, stomatin/prohibitin homologs	1	1	1	0	TTloss
COG0450	O	AhpC	Peroxiredoxin	1	1	1	0	TTloss
COG0501	O	HtpX	Zn-dependent protease with chaperone function	0	1	1	0	TTloss
COG0545	O	FkpA	FKBP-type peptidyl-prolyl cis-trans isomerases 1	0	0	1	0	TTloss
COG0555	O	CysU	ABC-type sulfate transport system, permease component	0	0	1	0	TTloss
COG0652	O	PpiB	Peptidyl-prolyl cis-trans isomerase (rotamase) - cyclophilin family	0	0	1	0	TTloss
COG0695	O	GrxC	Glutaredoxin and related proteins	1	0	1	0	TTloss
COG0826	O	-	Collagenase and related proteases	0	1	1	0	TTloss
COG0829	O	UreH	Urease accessory protein UreH	0	0	1	0	TTloss
COG0830	O	UreF	Urease accessory protein UreF	0	0	1	0	TTloss
COG2360	O	Aat	Leu/Phe-tRNA-protein transferase	0	0	1	0	TTloss
COG2371	O	UreE	Urease accessory protein UreE	0	0	1	0	TTloss
COG2377	O	-	Predicted molecular chaperone distantly related to HSP70-fold metalloproteases	0	0	1	0	TTloss
COG3187	O	HslJ	Heat shock protein	0	0	1	0	TTloss
COG0378	OK	HypB	Ni2+-binding GTPase involved in regulation of expression and maturation of urease and hydrogenase	0	1	1	0	TTloss
COG1585	OU	-	Membrane protein implicated in regulation of membrane protease activity	1	0	1	0	TTloss
COG0288	P	CynT	Carbonic anhydrase	0	0	1	0	TTloss
COG0306	P	PitA	Phosphate/sulphate permeases	1	0	1	0	TTloss
COG0370	P	FeoB	Fe2+ transport system protein B	1	1	1	0	TTloss
COG0471	P	CitT	Di- and tricarboxylate transporters	0	1	1	0	TTloss
COG0529	P	CysC	Adenylylsulfate kinase and related kinases	0	1	1	0	TTloss
COG0598	P	CorA	Mg2+ and Co2+ transporters	1	1	1	0	TTloss
COG0619	P	CbiQ	ABC-type cobalt transport system, permease component CbiQ and related transporters	1	0	1	0	TTloss
COG0753	P	KatE	Catalase	0	0	1	0	TTloss
COG0783	P	Dps	DNA-binding ferritin-like protein (oxidative damage protectant)	0	0	1	0	TTloss
COG1122	P	CbiO	ABC-type cobalt transport system, ATPase component	1	0	1	0	TTloss
COG1135	P	AbcC	ABC-type metal ion transport system, ATPase component	0	0	1	0	TTloss
COG1226	P	Kch	Kef-type K+ transport systems, predicted NAD-binding component	1	1	1	0	TTloss
COG1230	P	CzcD	Co/Zn/Cd efflux system component	1	1	1	0	TTloss
COG1393	P	ArsC	Arsenate reductase and related proteins, glutaredoxin family	0	0	1	0	TTloss
COG1464	P	NlpA	ABC-type metal ion transport system, periplasmic component/surface antigen	0	0	1	0	TTloss
COG1914	P	MntH	Mn2+ and Fe2+ transporters of the NRAMP family	0	0	1	0	TTloss
COG1918	P	FeoA	Fe2+ transport system protein A	1	0	1	0	TTloss
COG2011	P	AbcD	ABC-type metal ion transport system, permease component	0	0	1	0	TTloss
COG2216	P	KdpB	High-affinity K+ transport system, ATPase chain B	0	0	1	0	TTloss
COG1228	Q	HutI	Imidazolonepropionase and related amidohydrolases	1	0	1	0	TTloss
COG2761	Q	FrnE	Predicted dithiol-disulfide isomerase involved in polyketide biosynthesis	0	0	1	0	TTloss
COG0431	R	-	Predicted flavoprotein	0	0	1	0	TTloss
COG0456	R	RimI	Acetyltransferases	1	1	1	0	TTloss
COG0488	R	Uup	ATPase components of ABC transporters with duplicated ATPase domains	0	0	1	0	TTloss
COG0523	R	-	Putative GTPases (G3E family)	0	1	1	0	TTloss
COG0535	R	-	Predicted Fe-S oxidoreductases	1	1	1	0	TTloss
COG0546	R	Gph	Predicted phosphatases	0	1	1	0	TTloss
COG0666	R	Arp	FOG: Ankyrin repeat	0	0	1	0	TTloss
COG0670	R	-	Integral membrane protein, interacts with FtsH	0	0	1	0	TTloss
COG0727	R	-	Predicted Fe-S-cluster oxidoreductase	0	0	1	0	TTloss
COG0857	R	Pta	BioD-like N-terminal domain of phosphotransacetylase	0	0	1	0	TTloss
COG1054	R	-	Predicted sulfurtransferase	0	0	1	0	TTloss
COG1234	R	ElaC	Metal-dependent hydrolases of the beta-lactamase superfamily III	1	0	1	0	TTloss
COG1408	R	-	Predicted phosphohydrolases	0	1	1	0	TTloss
COG1451	R	-	Predicted metal-dependent hydrolase	0	1	1	0	TTloss
COG1473	R	AbgB	Metal-dependent amidase/aminoacylase/carboxypeptidase	1	0	1	0	TTloss
COG2103	R	-	Predicted sugar phosphate isomerase	0	0	1	0	TTloss
COG2252	R	-	Permeases	1	0	1	0	TTloss
COG2334	R	-	Putative homoserine kinase type II (protein kinase fold)	0	0	1	0	TTloss
COG2346	R	-	Truncated hemoglobins	0	0	1	0	TTloss
COG2373	R	-	Large extracellular alpha-helical protein	1	0	1	0	TTloss
COG3467	R	-	Predicted flavin-nucleotide-binding protein	0	0	1	0	TTloss
COG3981	R	-	Predicted acetyltransferase	0	0	1	0	TTloss
COG4122	R	-	Predicted O-methyltransferase	0	1	1	0	TTloss
COG4639	R	-	Predicted kinase	0	0	1	0	TTloss
COG1285	S	SapB	Uncharacterized membrane protein	0	1	1	0	TTloss
COG1289	S	-	Predicted membrane protein	0	0	1	0	TTloss
COG1357	S	-	Uncharacterized low-complexity proteins	0	0	1	0	TTloss
COG1359	S	-	Uncharacterized conserved protein	0	0	1	0	TTloss
COG1511	S	-	Predicted membrane protein	0	0	1	0	TTloss
COG1652	S	XkdP	Uncharacterized protein containing LysM domain	0	0	1	0	TTloss
COG2127	S	-	Uncharacterized conserved protein	0	0	1	0	TTloss
COG2259	S	-	Predicted membrane protein	0	0	1	0	TTloss
COG2315	S	MmcQ	Uncharacterized protein conserved in bacteria	0	0	1	0	TTloss
COG2323	S	-	Predicted membrane protein	0	0	1	0	TTloss
COG2326	S	-	Uncharacterized conserved protein	0	0	1	0	TTloss
COG2350	S	-	Uncharacterized protein conserved in bacteria	0	0	1	0	TTloss
COG2357	S	-	Uncharacterized protein conserved in bacteria	0	0	1	0	TTloss
COG2363	S	-	Uncharacterized small membrane protein	0	0	1	0	TTloss
COG2501	S	-	Uncharacterized conserved protein	0	0	1	0	TTloss
COG2717	S	-	Predicted membrane protein	0	0	1	0	TTloss
COG1366	T	SpoIIAA	Anti-anti-sigma regulatory factor (antagonist of anti-sigma factor)	1	0	1	0	TTloss
COG2172	T	RsbW	Anti-sigma regulatory factor (Ser/Thr protein kinase)	1	0	1	0	TTloss
COG2205	T	KdpD	Osmosensitive K+ channel histidine kinase	0	0	1	0	TTloss
COG2337	T	MazF	Growth inhibitor	0	0	1	0	TTloss
COG0534	V	NorM	Na+-driven multidrug efflux pump	1	1	1	0	TTloss
COG1619	V	LdcA	Uncharacterized proteins, homologs of microcin C7 resistance protein MccF	0	0	1	0	TTloss

## Sheet: Sheet2
C	13	C	10	C	11	C	7
C	13	C	10	C	11	C	7				TTG	TTL	DRG	DRL
C	13	C	10	C	11	C	7			C	13	10	11	7
C	13	C	10	C	11	C	7			D	2	1	0	1
C	13	C	10	C	11	C	7			E	4	15	18	2
C	13	C	10	C	11	C	7			F	1	3	7	3
C	13	C	10	C	11	C	7			G	15	12	14	5
C	13	C	10	C	11	D	1			H	6	5	2	13
C	13	C	10	C	11	E	2			I	3	5	1	0
C	13	C	10	C	11	E	2			J	5	3	2	1
C	13	D	1	C	11	F	3			K	6	13	4	1
C	13	E	15	E	18	F	3			L	17	9	9	4
C	13	E	15	E	18	F	3			M	3	7	6	4
D	2	E	15	E	18	G	5			N	6	3	1	0
D	2	E	15	E	18	G	5			O	6	17	6	1
E	4	E	15	E	18	G	5			P	3	19	23	6
E	4	E	15	E	18	G	5			Q	4	2	5	1
E	4	E	15	E	18	G	5			R	22	24	46	4
E	4	E	15	E	18	H	13			S	47	16	95	4
F	1	E	15	E	18	H	13			T	5	4	11	1
G	15	E	15	E	18	H	13			U	2	0	1	0
G	15	E	15	E	18	H	13			V	0	2	10	1
G	15	E	15	E	18	H	13
G	15	E	15	E	18	H	13
G	15	E	15	E	18	H	13
G	15	E	15	E	18	H	13
G	15	F	3	E	18	H	13
G	15	F	3	E	18	H	13
G	15	F	3	E	18	H	13
G	15	G	12	F	7	H	13
G	15	G	12	F	7	H	13
G	15	G	12	F	7	J	1
G	15	G	12	F	7	K	1
G	15	G	12	F	7	L	4
G	15	G	12	F	7	L	4
H	6	G	12	F	7	L	4
H	6	G	12	G	14	L	4
H	6	G	12	G	14	M	4
H	6	G	12	G	14	M	4
H	6	G	12	G	14	M	4
H	6	G	12	G	14	M	4
I	3	H	5	G	14	O	1
I	3	H	5	G	14	P	6
I	3	H	5	G	14	P	6
J	5	H	5	G	14	P	6
J	5	H	5	G	14	P	6
J	5	I	5	G	14	P	6
J	5	I	5	G	14	P	6
J	5	I	5	G	14	Q	1
K	6	I	5	G	14	R	4
K	6	I	5	H	2	R	4
K	6	J	3	H	2	R	4
K	6	J	3	I	1	R	4
K	6	J	3	J	2	S	4
K	6	K	13	J	2	S	4
L	17	K	13	K	4	S	4
L	17	K	13	K	4	S	4
L	17	K	13	K	4	T	1
L	17	K	13	K	4	V	1
L	17	K	13	L	9
L	17	K	13	L	9
L	17	K	13	L	9
L	17	K	13	L	9
L	17	K	13	L	9
L	17	K	13	L	9
L	17	K	13	L	9
L	17	K	13	L	9
L	17	L	9	L	9
L	17	L	9	M	6
L	17	L	9	M	6
L	17	L	9	M	6
L	17	L	9	M	6
M	3	L	9	M	6
M	3	L	9	M	6
M	3	L	9	N	1
N	6	L	9	O	6
N	6	M	7	O	6
N	6	M	7	O	6
N	6	M	7	O	6
N	6	M	7	O	6
N	6	M	7	O	6
O	6	M	7	P	23
O	6	M	7	P	23
O	6	N	3	P	23
O	6	N	3	P	23
O	6	N	3	P	23
O	6	O	17	P	23
P	3	O	17	P	23
P	3	O	17	P	23
P	3	O	17	P	23
Q	4	O	17	P	23
Q	4	O	17	P	23
Q	4	O	17	P	23
Q	4	O	17	P	23
R	22	O	17	P	23
R	22	O	17	P	23
R	22	O	17	P	23
R	22	O	17	P	23
R	22	O	17	P	23
R	22	O	17	P	23
R	22	O	17	P	23
R	22	O	17	P	23
R	22	O	17	P	23
R	22	P	19	P	23
R	22	P	19	Q	5
R	22	P	19	Q	5
R	22	P	19	Q	5
R	22	P	19	Q	5
R	22	P	19	Q	5
R	22	P	19	R	46
R	22	P	19	R	46
R	22	P	19	R	46
R	22	P	19	R	46
R	22	P	19	R	46
R	22	P	19	R	46
R	22	P	19	R	46
S	47	P	19	R	46
S	47	P	19	R	46
S	47	P	19	R	46
S	47	P	19	R	46
S	47	P	19	R	46
S	47	P	19	R	46
S	47	Q	2	R	46
S	47	Q	2	R	46
S	47	R	24	R	46
S	47	R	24	R	46
S	47	R	24	R	46
S	47	R	24	R	46
S	47	R	24	R	46
S	47	R	24	R	46
S	47	R	24	R	46
S	47	R	24	R	46
S	47	R	24	R	46
S	47	R	24	R	46
S	47	R	24	R	46
S	47	R	24	R	46
S	47	R	24	R	46
S	47	R	24	R	46
S	47	R	24	R	46
S	47	R	24	R	46
S	47	R	24	R	46
S	47	R	24	R	46
S	47	R	24	R	46
S	47	R	24	R	46
S	47	R	24	R	46
S	47	R	24	R	46
S	47	R	24	R	46
S	47	R	24	R	46
S	47	S	16	R	46
S	47	S	16	R	46
S	47	S	16	R	46
S	47	S	16	R	46
S	47	S	16	R	46
S	47	S	16	R	46
S	47	S	16	R	46
S	47	S	16	S	95
S	47	S	16	S	95
S	47	S	16	S	95
S	47	S	16	S	95
S	47	S	16	S	95
S	47	S	16	S	95
S	47	S	16	S	95
S	47	S	16	S	95
T	5	S	16	S	95
T	5	T	4	S	95
T	5	T	4	S	95
T	5	T	4	S	95
T	5	T	4	S	95
U	2	V	2	S	95
U	2	V	2	S	95
				S	95
				S	95
				S	95
				S	95
				S	95
				S	95
				S	95
				S	95
				S	95
				S	95
				S	95
				S	95
				S	95
				S	95
				S	95
				S	95
				S	95
				S	95
				S	95
				S	95
				S	95
				S	95
				S	95
				S	95
				S	95
				S	95
				S	95
				S	95
				S	95
				S	95
				S	95
				S	95
				S	95
				S	95
				S	95
				S	95
				S	95
				S	95
				S	95
				S	95
				S	95
				S	95
				S	95
				S	95
				S	95
				S	95
				S	95
				S	95
				S	95
				S	95
				S	95
				S	95
				S	95
				S	95
				S	95
				S	95
				S	95
				S	95
				S	95
				S	95
				S	95
				S	95
				S	95
				S	95
				S	95
				S	95
				S	95
				S	95
				S	95
				S	95
				S	95
				S	95
				S	95
				S	95
				S	95
				S	95
				S	95
				S	95
				S	95
				S	95
				T	11
				T	11
				T	11
				T	11
				T	11
				T	11
				T	11
				T	11
				T	11
				T	11
				T	11
				U	1
				V	10
				V	10
				V	10
				V	10
				V	10
				V	10
				V	10
				V	10
				V	10
				V	10
