# Supplementary material for: Comparative genomics of Thermus thermophilus and Deinococcus radiodurans: divergent routes of adaptation to thermophily and radiation resistance
Source: BMC Evol Biol. 2005 Oct 20;5:57. doi: 10.1186/1471-2148-5-57 (PMC1274311; doi:10.1186/1471-2148-5-57)
Supplement: Additional File 5 — contains information on taxonomic assignments for the best hits of the TT and DR proteins. [file 1471-2148-5-57-S5.xls]

## Sheet: TT_best_hits
gene ID	gi	TT_len	annotation	best hit (not TT)	score	taxon	taxon_result	feature_result
TTC0001	46198309	365	hypothetical protein	24114267	60.85	Shigella flexneri	P	m/b
TTC0002	46198310	256	dehydrogenase	15805756	253.8	deinococcus_radiodurans	D/T	r/b/Deino
TTC0003	46198311	180	hypothetical conserved protein	18312835	74.71	pyrobaculum_aerophilum	A	t/a
TTC0004	46198312	439	hypothetical conserved protein	15805379	147.1	deinococcus_radiodurans	D/T	r/b/Deino
TTC0005	46198313	112	hypothetical conserved protein	15605642	69.32	aquifex_aeolicus_vf5	T/A	t/b
TTC0006	46198314	591	vdcC protein	15805361	709.5	deinococcus_radiodurans	D/T	r/b/Deino
TTC0007	46198315	216	hypothetical conserved protein	41718622	65.08	Methanococcoides burtonii DSM 6242	A	m/a
TTC0008	46198316	182	O-sialoglycoprotein endopeptidase	15613109	80.88	bacillus_halodurans	+	m/b
TTC0009	46198317	421	sugar ABC transporter, permease protein	18309354	199.5	clostridium_perfringens_str._13	+	m/b
TTC0010	46198318	397	sugar ABC transporter, permease protein	15643364	248.1	thermotoga_maritima	T/A	t/b
TTC0011	46198319	417	sugar ABC transporter, periplasmic sugar-binding protein, putative	15643361	163.3	thermotoga_maritima	T/A	t/b
TTC0012	46198320	620	probable tungsten-containing aldehyde ferredoxin oxidoreductase	18976718	378.3	pyrococcus_furiosus_dsm_3638	A	t/a
TTC0013	46198321	224	hypothetical protein	32475884	71.25	Pirellula sp.	others	m/b
TTC0014	46198322	158	hypothetical protein	15806457	124	deinococcus_radiodurans	D/T	r/b/Deino
TTC0015	46198323	81	hypothetical protein	15805098	50.06	deinococcus_radiodurans	D/T	r/b/Deino
TTC0016	46198324	283	prolipoprotein diacylglyceryl transferase	15805833	254.2	deinococcus_radiodurans	D/T	r/b/Deino
TTC0017	46198325	456	UDP-N-acetylglucosamine pyrophosphorylase	15805834	416.4	deinococcus_radiodurans	D/T	r/b/Deino
TTC0018	46198326	73	Sec-independent protein translocase protein tatA	15805323	79.34	deinococcus_radiodurans	D/T	r/b/Deino
TTC0019	46198327	246	Sec-independent protein translocase protein tatC	15805832	211.8	deinococcus_radiodurans	D/T	r/b/Deino
TTC0020	46198328	355	phospho-2-dehydro-3-deoxyheptonate aldolase/chorismate mutase	15806024	479.6	deinococcus_radiodurans	D/T	r/b/Deino
TTC0021	46198329	254	ferredoxin	15806869	160.6	deinococcus_radiodurans	D/T	r/b/Deino
TTC0022	46198330	60	hypothetical protein	15890576	43.51	agrobacterium_tumefaciens_str._c58_cereon	P	m/b
TTC0023	46198331	545	fumarate/succinate/L-aspartate dehydrogenases	13474209	677.9	mesorhizobium_loti	P	m/b
TTC0024	46198332	130	probable methylmalonyl-coA epimerase	14520466	117.5	pyrococcus_abyssi	A	t/a
TTC0025	46198333	112	hypothetical membrane spanning protein	15807018	90.89	deinococcus_radiodurans	D/T	r/b/Deino
TTC0026	46198334	227	cehydrogenase	15805570	98.21	deinococcus_radiodurans	D/T	r/b/Deino
TTC0027	46198335	329	hypothetical membrane spanning protein	39933484	41.59	Rhodopseudomonas palustris CGA009	P	m/b
TTC0028	46198336	824	hypothetical conserved protein	15805600	186	deinococcus_radiodurans	D/T	r/b/Deino
TTC0029	46198337	347	hypothetical membrane spanning protein	15807418	224.2	deinococcus_radiodurans	D/T	r/b/Deino
TTC0030	46198338	336	hypothetical membrane spanning protein	15807417	139	deinococcus_radiodurans	D/T	r/b/Deino
TTC0031	46198339	138	hypothetical protein	37522573	36.96	Gloeobacter violaceus PCC 7421	C	m/b
TTC0032	46198340	344	dehydrogenase	16127069	245.4	caulobacter_crescentus_cb15	P	m/b
TTC0033	46198341	130	hypothetical conserved protein	18313696	98.98	pyrobaculum_aerophilum	A	t/a
TTC0034	46198342	142	hypothetical protein	15806361	40.05	Deinococcus radiodurans	D/T	r/b/Deino
TTC0035	46198343	618	cell division protein ftsH	15807950	705.7	deinococcus_radiodurans	D/T	r/b/Deino
TTC0036	46198344	457	hypothetical conserved protein	15807948	236.5	deinococcus_radiodurans	D/T	r/b/Deino
TTC0037	46198345	343	hypothetical protein	22971848	61.62	chloroflexus_aurantiacus	Chloroflexi	m/b
TTC0038	46198346	336	holliday junction DNA helicase ruvB	15805623	469.9	Deinococcus radiodurans]	D/T	r/b/Deino
TTC0039	46198347	284	3-methyl-2-oxobutanoate hydroxymethyltransferase	27262460	294.7	heliobacillus_mobilis	+	m/b
TTC0040	46198348	300	ribosomal large subunit pseudouridine synthase D	15806790	264.6	deinococcus_radiodurans	D/T	r/b/Deino
TTC0041	46198349	308	methyltransferase	15643096	161.8	thermotoga_maritima	T/A	t/b
TTC0042	46198350	105	hypothetical protein	46366176	34.27	Kineococcus radiotolerans SRS30216	Ac	r
TTC0043	46198351	397	alpha-aminodipate aminotransferase	21242602	369.4	xanthomonas_axonopodis_pv._citri_str._306	P	m/b
TTC0044	46198352	376	dNTP triphosphohydrolase	39996348	334	Geobacter sulfurreducens PCA	P	m/b
TTC0045	46198353	408	3-oxoacyl-[acyl-carrier-protein] synthase	15806939	525.8	Deinococcus radiodurans	D/T	r/b/Deino
TTC0046	46198354	80	acyl carrier protein	22299415	104.8	thermosynechococcus_elongatus_bp-1	C	t/b
TTC0047	46198355	245	3-oxoacyl-[acyl-carrier protein] reductase	15806941	297.7	deinococcus_radiodurans	D/T	r/b/Deino
TTC0048	46198356	305	malonyl-CoA-[acyl-carrier-protein] transacylase	39936138	252.3	Rhodopseudomonas palustris CGA009	P	m/b
TTC0049	46198357	322	3-oxoacyl-[acyl-carrier-protein] synthase III	20807922	341.3	Thermoanaerobacter tengcongensis]	+	t/b
TTC0050	46198358	60	probable 50S ribosomal protein L32	15807356	93.97	deinococcus_radiodurans	D/T	r/b/Deino
TTC0051	46198359	178	hypothetical conserved protein	15807554	100.5	deinococcus_radiodurans	D/T	r/b/Deino
TTC0052	46198360	159	probable nitrilotriacetate monooxygenase component B	33865781	126.3	synechococcus_sp_wh_8102	C	m/b
TTC0053	46198361	628	hypothetical conserved protein	46112217	69.32	Moorella thermoacetica ATCC 39073	+	t/b
TTC0054	46198362	234	probable UDP-N-acetyl-D-mannosaminuronic acid transferase	15806649	191.8	deinococcus_radiodurans	D/T	r/b/Deino
TTC0055	46198363	238	hypothetical protein	15806417	47.37	Deinococcus radiodurans	D/T	r/b/Deino
TTC0056	46198364	311	thiamin-monophosphate kinase	37522867	122.5	Gloeobacter violaceus PCC 7421	C	m/b
TTC0057	46198365	205	NADH dehydrogenase	15806966	166	Deinococcus radiodurans]	D/T	r/b/Deino
TTC0058	46198366	119	hypothetical protein	33865017	63.54	synechococcus_sp_wh_8102	C	m/b
TTC0059	46198367	102	hypothetical protein	1079262	34.27	lepomis_macrochirus	E-false; unique	unique
TTC0060	46198368	347	putative histidinol-phosphate aminotransferase protein	15807448	291.6	deinococcus_radiodurans	D/T	r/b/Deino
TTC0061	46198369	194	imidazoleglycerol-phosphate dehydratase	15805451	215.7	deinococcus_radiodurans	D/T	r/b/Deino
TTC0062	46198370	198	amidotransferase hisH	15805453	186	Deinococcus radiodurans	D/T	r/b/Deino
TTC0063	46198371	306	sugar kinase	15806535	312	deinococcus_radiodurans	D/T	r/b/Deino
TTC0064	46198372	493	inosine-5'-monophosphate dehydrogenase	20807078	620.5	thermoanaerobacter_tengcongensis	+	t/b
TTC0065	46198373	76	hypothetical protein	5852126	33.88	leishmania_major	E-false; unique	unique
TTC0066	46198374	161	hypothetical protein			no hits	unique	unique
TTC0067	46198375	141	disulfide bond formation protein B	16080400	123.6	bacillus_subtilis_subsp._subtilis_str._168	+	m/b
TTC0068	46198376	304	signal recognition particle receptor FtsY	15807251	388.3	Deinococcus radiodurans]	D/T	r/b/Deino
TTC0069	46198377	173	hypothetical protein	39592853	39.28	Caenorhabditis briggsae	E-false; unique	unique
TTC0070	46198378	468	glutamyl-tRNA synthetase	15805512	513.8	Deinococcus radiodurans]	D/T	r/b/Deino
TTC0071	46198379	242	probable ABC transport protein, ATP-binding component	15807128	347.4	deinococcus_radiodurans	D/T	r/b/Deino
TTC0072	46198380	447	hypothetical protein	15807127	129	deinococcus_radiodurans	D/T	r/b/Deino
TTC0073	46198381	500	methyltransferase	15805280	220.7	deinococcus_radiodurans	D/T	r/b/Deino
TTC0074	46198382	189	probable jag protein	15805281	137.1	deinococcus_radiodurans	D/T	r/b/Deino
TTC0075	46198383	430	probable membrane protein	15807143	223.8	deinococcus_radiodurans	D/T	r/b/Deino
TTC0076	46198384	82	alpha-hemolysin	19703355	104.4	fusobacterium_nucleatum_subsp._nucleatum_atcc_25586	others	m/b
TTC0077	46198385	192	ribonuclease P protein subunit	46106211	61.62	Rubrobacter xylanophilus DSM 9941]	Ac	r
TTC0078	46198386	253	branched-chain amino acid transport ATP-binding protein livG	22970328	300.4	chloroflexus_aurantiacus	Chloroflexi	m/b
TTC0079	46198387	644	long-chain-fatty-acid-CoA ligase	22970327	693.7	chloroflexus_aurantiacus	Chloroflexi	m/b
TTC0080	46198388	297	branched-chain amino acid transport system permease protein livH	28901006	266.5	vibrio_parahaemolyticus_rimd_2210633	P	m/b
TTC0081	46198389	366	branched-chain amino acid transport system permease protein livM	22970325	179.1	chloroflexus_aurantiacus	Chloroflexi	m/b
TTC0082	46198390	398	leucine-, isoleucine-, valine-, threonine-, and alanine-binding protein	33601271	229.6	Bordetella bronchiseptica	P	m/b
TTC0083	46198391	277	branched-chain amino acid transport ATP-binding protein livF	22974725	335.1	chloroflexus_aurantiacus	Chloroflexi	m/b
TTC0084	46198392	246	manganese transport system ATP-binding protein mntA	23112548	166.8	desulfitobacterium_hafniense	+	m/b
TTC0085	46198393	268	manganese transport system membrane protein mntB	46112152	180.6	Moorella thermoacetica ATCC 39073	+	t/b
TTC0086	46198394	149	rrf2 family protein	15807088	188	deinococcus_radiodurans	D/T	r/b/Deino
TTC0087	46198395	374	cysteine desulfhydrase/selenocysteine lyase	20808820	343.2	thermoanaerobacter_tengcongensis	+	t/b
TTC0088	46198396	427	3-phosphoshikimate 1-carboxyvinyltransferase	37520607	384	Gloeobacter violaceus PCC 7421	C	m/b
TTC0089	46198397	208	cytidylate kinase	15807527	223	deinococcus_radiodurans	D/T	r/b/Deino
TTC0090	46198398	257	hypothetical protein	46321574	57.38	Burkholderia cepacia R1808	P	m/b
TTC0091	46198399	136	hypothetical conserved protein	16331027	162.2	synechocystis_sp_pcc_6803	C	m/b
TTC0092	46198400	234	putative dihydropteridine reductase	23039960	215.3	trichodesmium_erythraeum_ims101	C	m/b
TTC0093	46198401	63	probable transmembrane protein	17229006	50.83	nostoc_sp_pcc_7120	C	m/b
TTC0094	46198402	176	probable cysteinyl-tRNA synthetase	23098354	58.92	oceanobacillus_iheyensis_hte831	+	m/b
TTC0095	46198403	61	hypothetical protein			no hits	unique	unique
TTC0096	46198404	335	thioredoxin reductase	30022967	319.3	bacillus_cereus_atcc_14579	+	m/b
TTC0097	46198405	343	alcohol dehydrogenase	15606558	307.4	aquifex_aeolicus_vf5	T/A	t/b
TTC0098	46198406	582	oligopeptide-binding protein appA	15806580	539.7	deinococcus_radiodurans	D/T	r/b/Deino
TTC0099	46198407	332	oligopeptide transport system permease protein appB	15806579	338.6	deinococcus_radiodurans	D/T	r/b/Deino
TTC0100	46198408	448	oligopeptide transport system permease protein appC	15806578	360.5	deinococcus_radiodurans	D/T	r/b/Deino
TTC0101	46198409	340	oligopeptide transport ATP-binding protein appD	15806577	489.2	deinococcus_radiodurans	D/T	r/b/Deino
TTC0102	46198410	327	oligopeptide transport ATP-binding protein appF	15806576	491.5	deinococcus_radiodurans	D/T	r/b/Deino
TTC0103	46198411	208	acetoin utilization acuB protein	45545574	186.4	Rubrobacter xylanophilus DSM 9941	Ac	r
TTC0104	46198412	375	putative T-histone deacetylase	45545577	327.8	Rubrobacter xylanophilus DSM 9941	Ac	r
TTC0105	46198413	65	hypothetical protein	11498344	44.28	archaeoglobus_fulgidus_dsm_4304	A	t/a
TTC0106	46198414	321	veg136 protein	15606536	297	aquifex_aeolicus_vf5	T/A	t/b
TTC0107	46198415	528	alpha-glucosidase/glycosyl hydrolase	11344495	1012.7	bacillus_flavocaldarius	+	m/b
TTC0108	46198416	212	methyltransferase	15609140	99.37	mycobacterium_tuberculosis_h37rv	Ac	m/a
TTC0109	46198417	249	hypothetical conserved protein	37521052	71.63	Gloeobacter violaceus PCC 7421	C	m/b
TTC0110	46198418	476	apolipoprotein N-acyltransferase	15806370	206.8	deinococcus_radiodurans	D/T	r/b/Deino
TTC0111	46198419	234	probable serine/threonine protein phosphatase	15806377	164.1	deinococcus_radiodurans	D/T	r/b/Deino
TTC0112	46198420	377	iron-sulfur cluster-binding protein	22966582	198.7	rhodospirillum_rubrum	P	m/b
TTC0113	46198421	130	hypothetical conserved protein	17227645	104	nostoc_sp_pcc_7120	C	m/b
TTC0114	46198422	76	hypothetical protein	46131796	62	Ralstonia eutropha JMP134	P	m/b
TTC0115	46198423	332	homoserine dehydrogenase	15806296	279.6	deinococcus_radiodurans	D/T	r/b/Deino
TTC0116	46198424	187	hypothetical cytosolic protein	37520935	135.2	Gloeobacter violaceus PCC 7421	C	m/b
TTC0117	46198425	351	threonine synthase	15643312	427.9	Thermotoga maritima	T/A	t/b
TTC0118	46198426	102	hypothetical protein	15229674	41.2	arabidopsis_thaliana	E-false; unique	unique
TTC0119	46198427	98	hypothetical protein	22002570	35.04	synechococcus_sp_pcc_7942	C	m/b
TTC0120	46198428	112	hypothetical protein	24215669	34.27	leptospira_interrogans_serovar_lai_str._56601	others	m/b
TTC0121	46198429	475	phosphoglycerate kinase	15806526	338.6	deinococcus_radiodurans	D/T	r/b/Deino
TTC0122	46198430	129	hypothetical cytosolic protein	15805753	113.6	deinococcus_radiodurans	D/T	r/b/Deino
TTC0123	46198431	365	coproporphyrinogen oxidase, anaerobic	15805169	306.6	deinococcus_radiodurans	D/T	r/b/Deino
TTC0124	46198432	406	glycerate dehydrogenase/hydroxypyruvate reductase	15596696	307.8	pseudomonas_aeruginosa_pao1	P	m/b
TTC0125	46198433	130	hypothetical conserved protein	15964557	105.1	sinorhizobium_meliloti	P	m/b
TTC0126	46198434	86	hypothetical protein	15841459	51.6	mycobacterium_tuberculosis_cdc1551	Ac	m/a
TTC0127	46198435	418	(S)-2-hydroxy-acid oxidase subunit glcF	15806733	477.2	deinococcus_radiodurans	D/T	r/b/Deino
TTC0128	46198436	347	(S)-2-hydroxy-acid oxidase subunit glcE	32477293	185.3	Pirellula sp.	others	m/b
TTC0129	46198437	460	(S)-2-hydroxy-acid oxidase chain D	32477292	511.5	Pirellula sp.	others	m/b
TTC0130	46198438	520	malate synthase	34498759	623.6	Chromobacterium violaceum ATCC 12472	P	m/b
TTC0131	46198439	274	transcriptional regulator, IclR family	15806176	209.9	deinococcus_radiodurans	D/T	r/b/Deino
TTC0132	46198440	231	probable transcriptional regulator, merR family	15805958	297	deinococcus_radiodurans	D/T	r/b/Deino
TTC0133	46198441	432	N-acyl-L-amino acid amidohydrolase	15807020	458	deinococcus_radiodurans	D/T	r/b/Deino
TTC0134	46198442	109	export-related chaperone	20806551	125.2	Thermoanaerobacter tengcongensis	+	t/b
TTC0135	46198443	380	probable coenzyme F390 synthetase/phenylaceate-CoA ligase	11499261	136.7	archaeoglobus_fulgidus_dsm_4304	A	t/a
TTC0136	46198444	351	hypothetical cytosolic protein	15643545	243.8	thermotoga_maritima	T/A	t/b
TTC0137	46198445	369	phosphoribosylaminoimidazole carboxylase ATPase subunit	26992011	384	pseudomonas_putida_kt2440	P	m/b
TTC0138	46198446	164	phosphoribosylaminoimidazole carboxylase catalytic subunit	1621600	234.2	pseudomonas_aeruginosa	P	m/b
TTC0139	46198447	318	sodium bicarbonate cotransporter	22972265	313.9	chloroflexus_aurantiacus	Chloroflexi	m/b
TTC0140	46198448	100	hypothetical conserved protein	45512977	58.92	synechococcus_sp_pcc_7942	C	m/b
TTC0141	46198449	178	hypothetical protein	23062059	92.82	pseudomonas_fluorescens	P	m/b
TTC0142	46198450	230	hypothetical membrane spanning protein	15894694	156.8	Clostridium acetobutylicum	+	m/b
TTC0143	46198451	125	hypothetical cytosolic protein	15807159	171.4	deinococcus_radiodurans	D/T	r/b/Deino
TTC0144	46198452	576	NADP-dependent malic enzyme	15807938	736.9	deinococcus_radiodurans	D/T	r/b/Deino
TTC0145	46198453	251	hypothetical protein	15805862	73.17	deinococcus_radiodurans	D/T	r/b/Deino
TTC0146	46198454	42	hypothetical protein	15805862	40.05	Deinococcus radiodurans	D/T	r/b/Deino
TTC0147	46198455	576	hypothetical conserved protein	15805863	553.1	deinococcus_radiodurans	D/T	r/b/Deino
TTC0148	46198456	349	aminomethyltransferase	15807654	333.2	deinococcus_radiodurans	D/T	r/b/Deino
TTC0149	46198457	128	glycine cleavage system H protein	15642985	151.8	Thermotoga maritima	T/A	t/b
TTC0150	46198458	438	glycine dehydrogenase [decarboxylating]	46112717	399.4	Moorella thermoacetica ATCC 39073	+	t/b
TTC0151	46198459	473	glycine dehydrogenase [decarboxylating]	20806814	557	thermoanaerobacter_tengcongensis	+	t/b
TTC0152	46198460	146	hypothetical conserved protein	23054698	90.89	geobacter_metallireducens	P	m/b
TTC0153	46198461	253	hypothetical membrane spanning protein	23115049	54.68	desulfitobacterium_hafniense	+	m/b
TTC0154	46198462	195	nrfC protein	18312508	216.1	pyrobaculum_aerophilum	A	t/a
TTC0155	46198463	765	thiosulfate reductase precursor	23474822	383.6	desulfovibrio_desulfuricans_g20	P	m/b
TTC0156	46198464	175	hypothetical protein	11497790	52.76	archaeoglobus_fulgidus_dsm_4304	A	t/a
TTC0157	46198465	198	probable two-component response regulator	22971768	147.9	chloroflexus_aurantiacus	Chloroflexi	m/b
TTC0158	46198466	321	probable two-component sensor	23112313	138.7	desulfitobacterium_hafniense	+	m/b
TTC0159	46198467	294	riboflavin kinase/FMN adenylyltransferase	15806031	284.6	deinococcus_radiodurans	D/T	r/b/Deino
TTC0160	46198468	170	ADP-ribose pyrophosphatase	15806030	131	deinococcus_radiodurans	D/T	r/b/Deino
TTC0161	46198469	64	hypothetical protein	15807524	49.29	deinococcus_radiodurans	D/T	r/b/Deino
TTC0162	46198470	168	hypothetical cytosolic protein	15806023	101.3	deinococcus_radiodurans	D/T	r/b/Deino
TTC0163	46198471	275	hypothetical membrane spanning protein	41719133	218	Methanococcoides burtonii DSM 6242	A	m/a
TTC0164	46198472	423	RNA polymerase sigma factor rpoD	15807631	479.2	Deinococcus radiodurans]	D/T	r/b/Deino
TTC0165	46198473	375	ribosomal RNA small subunit methyltransferase C	15805939	199.5	Deinococcus radiodurans	D/T	r/b/Deino
TTC0166	46198474	422	aspartokinase	23017438	397.5	Thermobifida fusca]	Ac	t/b
TTC0167	46198475	187	purine phosphoribosyltransferase	14601821	87.81	Aeropyrum pernix	A	t/a
TTC0168	46198476	327	malate dehydrogenase	15805354	463	Deinococcus radiodurans]	D/T	r/b/Deino
TTC0169	46198477	288	succinyl-CoA synthetase alpha chain	15806267	380.2	Deinococcus radiodurans]	D/T	r/b/Deino
TTC0170	46198478	391	succinyl-CoA synthetase beta chain	15806266	457.6	Deinococcus radiodurans	D/T	r/b/Deino
TTC0171	46198479	353	hypothetical conserved protein	14590605	273.1	Pyrococcus horikoshii]	A	t/a
TTC0172	46198480	336	hypothetical protein	15806138	230.3	deinococcus_radiodurans	D/T	r/b/Deino
TTC0173	46198481	423	DNA repair protein radA	15806125	459.5	deinococcus_radiodurans	D/T	r/b/Deino
TTC0174	46198482	736	ATP-dependent clp protease ATP-binding subunit clpA	15806137	1045.4	deinococcus_radiodurans	D/T	r/b/Deino
TTC0175	46198483	506	glycyl-tRNA synthetase	11387153	688.7	SYG_DEIRA Glycyl-tRNA synthetase (Glycine--tRNA ligase) (GlyRS)	D/T	r/b/Deino
TTC0176	46198484	78	hypothetical protein			no hits	unique	unique
TTC0177	46198485	331	aspartate-semialdehyde dehydrogenase	15807004	448.4	deinococcus_radiodurans	D/T	r/b/Deino
TTC0178	46198486	235	hemolysin	15644324	226.1	thermotoga_maritima	T/A	t/b
TTC0179	46198487	103	hypothetical protein	46312125	34.27	Burkholderia cepacia R18194	P	m/b
TTC0180	46198488	142	hypothetical protein	16265209	35.42	sinorhizobium_meliloti	P	m/b
TTC0181	46198489	548	glutaminyl-tRNA synthetase	22125108	575.1	yersinia_pestis_kim	P	m/b
TTC0182	46198490	253	enoyl-CoA hydratase	33592775	164.1	Bordetella pertussis	P	m/b
TTC0183	46198491	144	bacterial protein translation initiation factor 3 (IF-3)	15807081	188.3	Deinococcus radiodurans	D/T	r/b/Deino
TTC0184	46198492	62	LSU ribosomal protein L35P	15807001	80.49	Deinococcus radiodurans]	D/T	r/b/Deino
TTC0185	46198493	118	LSU ribosomal protein L20P	15807000	155.6	deinococcus_radiodurans	D/T	r/b/Deino
TTC0186	46198494	156	hypothetical conserved protein	45511705	122.5	synechococcus_sp_pcc_7942	C	m/b
TTC0187	46198495	553	hypothetical membrane spanning protein	15805816	572.4	deinococcus_radiodurans	D/T	r/b/Deino
TTC0188	46198496	225	hypothetical protein	15806667	96.67	deinococcus_radiodurans	D/T	r/b/Deino
TTC0189	46198497	204	superoxide dismutase [Mn]	134649	278.5	Bacillus caldotenax	+	t/b
TTC0190	46198498	466	fumarate hydratase	15807607	591.7	Deinococcus radiodurans]	D/T	r/b/Deino
TTC0191	46198499	396	acetyl-CoA acetyltransferase	16330474	514.6	synechocystis_sp_pcc_6803	C	m/b
TTC0192	46198500	102	hypothetical conserved protein	15806491	93.59	deinococcus_radiodurans	D/T	r/b/Deino
TTC0193	46198501	822	outer membrane protein	15805407	391.7	deinococcus_radiodurans	D/T	r/b/Deino
TTC0194	46198502	275	purine-nucleoside phosphorylase	15644483	279.3	thermotoga_maritima	T/A	t/b
TTC0195	46198503	211	ylmE	45529520	162.5	Moorella thermoacetica ATCC 39073	+	t/b
TTC0196	46198504	150	hypothetical conserved protein	20808025	108.6	thermoanaerobacter_tengcongensis	+	t/b
TTC0197	46198505	181	hypothetical conserved protein	20808561	98.21	thermoanaerobacter_tengcongensis	+	t/b
TTC0198	46198506	550	GTP-binding protein hflX	15805178	509.6	deinococcus_radiodurans	D/T	r/b/Deino
TTC0199	46198507	88	acylphosphatase	15805953	110.9	deinococcus_radiodurans	D/T	r/b/Deino
TTC0200	46198508	2672	hypothetical protein	15806474	149.1	deinococcus_radiodurans	D/T	r/b/Deino
TTC0201	46198509	343	threonine 3-dehydrogenase	46113262	361.7	Exiguobacterium sp. 255-15	+	m/b
TTC0202	46198510	352	glucose dehydrogenase [pyrroloquinoline-quinone]	18313519	265.8	pyrobaculum_aerophilum	A	t/a
TTC0203	46198511	136	probable small heat shock protein	15806694	72.79	deinococcus_radiodurans	D/T	r/b/Deino
TTC0204	46198512	302	tRNA delta(2)-isopentenylpyrophosphate transferase	15806693	252.7	deinococcus_radiodurans	D/T	r/b/Deino
TTC0205	46198513	471	glutamyl-tRNA(Gln) amidotransferase subunit A	15806856	474.2	Deinococcus radiodurans	D/T	r/b/Deino
TTC0206	46198514	247	hypothetical conserved protein	46112401	119	Moorella thermoacetica ATCC 39073	+	t/b
TTC0207	46198515	350	hypothetical protein	15807277	83.96	deinococcus_radiodurans	D/T	r/b/Deino
TTC0208	46198516	329	pyruvyl-transferase	15805198	253.8	deinococcus_radiodurans	D/T	r/b/Deino
TTC0209	46198517	566	hypothetical conserved protein	15805197	317.4	deinococcus_radiodurans	D/T	r/b/Deino
TTC0210	46198518	211	uridine kinase	22971753	237.7	chloroflexus_aurantiacus	Chloroflexi	m/b
TTC0211	46198519	376	sugar-binding transport ATP-binding protein	15807147	505	deinococcus_radiodurans	D/T	r/b/Deino
TTC0212	46198520	280	hypothetical protein	34871395	38.51	rattus_norvegicus	E-false; unique	unique
TTC0213	46198521	352	soluble hydrogenase, small subunit	15806014	209.5	Deinococcus radiodurans	D/T	r/b/Deino
TTC0214	46198522	196	transcriptional regulator	20807341	203.8	thermoanaerobacter_tengcongensis	+	t/b
TTC0215	46198523	188	hypothetical protein	21241944	34.65	xanthomonas_axonopodis_pv._citri_str._306	P	m/b
TTC0216	46198524	355	branched-chain amino acid transport system permease protein livM	33601270	293.9	Bordetella bronchiseptica	P	m/b
TTC0217	46198525	617	putative ABC transporter component	22970327	510	Chloroflexus aurantiacus	Chloroflexi	m/b
TTC0218	46198526	249	branched-chain amino acid transport ATP-binding protein livG	33592232	252.3	Bordetella pertussis	P	m/b
TTC0219	46198527	258	branched-chain amino acid transport ATP-binding protein livF	22974725	241.1	Chloroflexus aurantiacus	Chloroflexi	m/b
TTC0220	46198528	291	branched-chain amino acid transport system permease protein livH	22970326	215.3	chloroflexus_aurantiacus	Chloroflexi	m/b
TTC0221	46198529	394	leucine-, isoleucine-, valine-, threonine-, and alanine-binding protein	33592234	228.8	Bordetella pertussis	P	m/b
TTC0222	46198530	309	UDP-glucose 4-epimerase, putative	15643275	280.4	thermotoga_maritima	T/A	t/b
TTC0223	46198531	234	hypothetical protein	15613784	37.74	bacillus_halodurans	+	m/b
TTC0224	46198532	188	thiol-disulfide isomerase/thioredoxin	23124530	149.4	nostoc_punctiforme	C	m/b
TTC0225	46198533	170	probable mannitol-binding protein with frameshift	41722919	195.3	Dechloromonas aromatica RCB	P	m/b
TTC0226	46198534	347	galactokinase	23130690	320.5	nostoc_punctiforme	C	m/b
TTC0227	46198535	281	manganese-binding protein	45545957	197.2	Rubrobacter xylanophilus DSM 9941	Ac	r
TTC0228	46198536	553	isopentenyl-diphosphate delta-isomerase	20806571	395.2	thermoanaerobacter_tengcongensis	+	t/b
TTC0229	46198537	481	hypothetical membrane spanning protein	46448279	152.1	desulfovibrio_vulgaris_subsp._vulgaris_strain_hildenborough	P	m/b
TTC0230	46198538	457	protoporphyrinogen oxidase	16078078	255	bacillus_subtilis_subsp._subtilis_str._168	+	m/b
TTC0231	46198539	317	ferrochelatase	15613766	229.6	bacillus_halodurans	+	m/b
TTC0232	46198540	360	uroporphyrinogen decarboxylase	22970842	343.2	chloroflexus_aurantiacus	Chloroflexi	m/b
TTC0233	46198541	337	probable peptidyl-prolyl cis-trans isomerase	15806083	139.4	deinococcus_radiodurans	D/T	r/b/Deino
TTC0234	46198542	282	hypothetical conserved protein	15807178	104	deinococcus_radiodurans	D/T	r/b/Deino
TTC0235	46198543	253	gluconate 5-dehydrogenase	45546943	240.7	Rubrobacter xylanophilus DSM 9941	Ac	r
TTC0236	46198544	542	medium-chain-fatty-acid-CoA ligase	22979186	493.8	ralstonia_metallidurans	P	m/b
TTC0237	46198545	151	dehydrogenase	11499894	146	archaeoglobus_fulgidus_dsm_4304	A	t/a
TTC0238	46198546	378	acyl-CoA dehydrogenase, short-chain specific	23019893	341.3	thermobifida_fusca	Ac	t/b
TTC0239	46198547	191	transcriptional regulator, tetR family	33594203	164.9	Bordetella pertussis	P	m/b
TTC0240	46198548	285	4-hydroxybenzoate octaprenyltransferase	15805877	325.5	deinococcus_radiodurans	D/T	r/b/Deino
TTC0241	46198549	116	aspartate 1-decarboxylase	15805744	169.1	deinococcus_radiodurans	D/T	r/b/Deino
TTC0242	46198550	329	biotin synthase	22298203	273.9	thermosynechococcus_elongatus_bp-1	C	t/b
TTC0243	46198551	516	fibronectin/fibrinogen-binding protein	15805586	422.2	deinococcus_radiodurans	D/T	r/b/Deino
TTC0244	46198552	255	tRNA (adenine-N(1)-)-methyltransferase	41407940	165.2	Mycobacterium avium subsp. paratuberculosis str. k10	Ac	m/a
TTC0245	46198553	287	hypothetical conserved protein	15805587	129.8	Deinococcus radiodurans	D/T	r/b/Deino
TTC0246	46198554	109	hypothetical conserved protein	20806624	122.1	thermoanaerobacter_tengcongensis	+	t/b
TTC0247	46198555	1028	carbamoyl-phosphate synthase large chain	15805695	1324.7	Deinococcus radiodurans	D/T	r/b/Deino
TTC0248	46198556	94	hypothetical conserved protein	42558686	55.84	arthrobacter_aurescens	Ac	m/b
TTC0249	46198557	404	trigger factor, ppiase	15806946	288.5	Deinococcus radiodurans	D/T	r/b/Deino
TTC0250	46198558	212	ATP-dependent clp protease proteolytic subunit	15643458	267.3	thermotoga_maritima	T/A	t/b
TTC0251	46198559	399	ATP-dependent clp protease ATP-binding subunit clpX	20807120	483.4	thermoanaerobacter_tengcongensis	+	t/b
TTC0252	46198560	506	nicotinate phosphoribosyltransferase	23113270	359.4	desulfitobacterium_hafniense	+	m/b
TTC0253	46198561	1184	5-methyltetrahydrofolate-homocysteine methyltransferase	23019852	1052	Thermobifida fusca	Ac	t/b
TTC0254	46198562	103	hypothetical conserved protein	23129788	72.02	Nostoc punctiforme	C	m/b
TTC0255	46198563	632	anthranilate synthase component II/para-aminobenzoate synthase glutamine amidotransferase component II	15805232	432.6	deinococcus_radiodurans	D/T	r/b/Deino
TTC0256	46198564	246	hypothetical conserved protein	15805231	116.3	deinococcus_radiodurans	D/T	r/b/Deino
TTC0257	46198565	155	transcription elongation factor greA	20808737	132.5	Thermoanaerobacter tengcongensis	+	t/b
TTC0258	46198566	291	hypothetical conserved protein	15805845	73.17	deinococcus_radiodurans	D/T	r/b/Deino
TTC0259	46198567	252	hypothetical conserved protein	15806299	251.5	deinococcus_radiodurans	D/T	r/b/Deino
TTC0260	46198568	858	phosphoenolpyruvate carboxylase	15806301	614	Deinococcus radiodurans]	D/T	r/b/Deino
TTC0261	46198569	124	large-conductance mechanosensitive channel	37520642	103.2	Gloeobacter violaceus PCC 7421	C	m/b
TTC0262	46198570	53	hypothetical conserved protein	45546066	63.54	Rubrobacter xylanophilus DSM 9941	Ac	r
TTC0263	46198571	355	hypothetical conserved protein	15806891	155.6	deinococcus_radiodurans	D/T	r/b/Deino
TTC0264	46198572	416	ATP-dependent hsl protease ATP-binding subunit hslU	15643288	438.3	thermotoga_maritima	T/A	t/b
TTC0265	46198573	188	ATP-dependent protease hslV	15643287	203.4	thermotoga_maritima	T/A	t/b
TTC0266	46198574	122	hypothetical protein	20806765	51.99	thermoanaerobacter_tengcongensis	+	t/b
TTC0267	46198575	127	hypothetical conserved protein	22970654	129.8	chloroflexus_aurantiacus	Chloroflexi	m/b
TTC0268	46198576	502	magnesium-chelatase subunit chlI	15807576	537.7	deinococcus_radiodurans	D/T	r/b/Deino
TTC0269	46198577	100	nucleotidyltransferase	15605979	60.85	Aquifex aeolicus	T/A	t/b
TTC0270	46198578	128	probable nucleotidyltransferase	20808390	75.1	Thermoanaerobacter tengcongensis	+	t/b
TTC0271	46198579	407	hypothetical cytosolic protein	15807381	450.7	deinococcus_radiodurans	D/T	r/b/Deino
TTC0272	46198580	74	hypothetical protein	25145554	34.27	caenorhabditis_elegans	E-false; unique	unique
TTC0273	46198581	542	transposase	20808390	75.1	Thermoanaerobacter tengcongensis	+	t/b
TTC0274	46198582	316	hypothetical protein	163040	46.59	bos_taurus	E-false; unique	unique
TTC0275	46198583	410	undecaprenyl-phosphate galactosephosphotransferase	45519699	225.7	Ralstonia eutropha JMP134	P	m/b
TTC0276	46198584	364	second mannosyl transferase	22979331	228.8	ralstonia_metallidurans	P	m/b
TTC0277	46198585	368	hypothetical protein	45682982	137.1	Mesorhizobium sp. BNC1	P	m/b
TTC0278	46198586	196	hypothetical protein	421471	41.2	S31840 probable transposase - Bacillus stearothermophilus	+	m/b
TTC0279	46198587	298	probable glycosyltransferase	42784606	117.5	bacillus_cereus_atcc_10987	+	m/b
TTC0280	46198588	358	lipopolysaccharide N-acetylglucosaminyltransferase	33599135	164.9	Bordetella bronchiseptica	P	m/b
TTC0281	46198589	460	hypothetical protein	46098369	41.59	Ustilago maydis 521	E-false; unique	unique
TTC0282	46198590	575	asparagine synthetase [glutamine-hydrolyzing]	18977164	223.8	pyrococcus_furiosus_dsm_3638	A	t/a
TTC0283	46198591	418	hypothetical protein	34499578	125.2	Chromobacterium violaceum ATCC 12472	P	m/b
TTC0284	46198592	371	pleiotropic regulatory protein	22298252	422.5	thermosynechococcus_elongatus_bp-1	C	t/b
TTC0285	46198593	365	UDP-N-acetylglucosamine 2-epimerase	20807152	441.4	thermoanaerobacter_tengcongensis	+	t/b
TTC0286	46198594	192	acetyltransferase	34558463	226.9	Wolinella succinogenes	P	m/b
TTC0287	46198595	310	lipopolysaccaride biosynthesis protein wbpB	34558464	327.4	Wolinella succinogenes	P	m/b
TTC0288	46198596	443	UDP-N-acetyl-D-mannosamine 6-dehydrogenase	23113454	499.2	desulfitobacterium_hafniense	+	m/b
TTC0289	46198597	207	transposase	37522836	77.8	Gloeobacter violaceus PCC 7421	C	m/b
TTC0290	46198598	171	transposase	17232719	68.94	Nostoc sp. PCC 7120	C	m/b
TTC0291	46198599	457	phosphoglucomutase/phosphomannomutase	15807717	394	deinococcus_radiodurans	D/T	r/b/Deino
TTC0292	46198600	88	hypothetical protein	17136784	35.42	Drosophila melanogaster]	E-false; unique	unique
TTC0293	46198601	164	hypothetical protein			no hits	unique	unique
TTC0294	46198602	198	hypothetical protein	39595051	35.04	Caenorhabditis briggsae]	E-false; unique	unique
TTC0295	46198603	350	mrp protein	15806021	390.6	deinococcus_radiodurans	D/T	r/b/Deino
TTC0296	46198604	200	probable transcriptional regulator	15806022	124	deinococcus_radiodurans	D/T	r/b/Deino
TTC0297	46198605	254	ribosomal protein L11 methyltransferase	15806532	203	Deinococcus radiodurans]	D/T	r/b/Deino
TTC0298	46198606	228	hypothetical conserved protein	15806531	158.3	deinococcus_radiodurans	D/T	r/b/Deino
TTC0299	46198607	143	hypothetical protein	15806160	48.14	deinococcus_radiodurans	D/T	r/b/Deino
TTC0300	46198608	300	transporter	23041226	259.6	trichodesmium_erythraeum_ims101	C	m/b
TTC0301	46198609	257	short chain dehydrogenase	46366823	218.8	Kineococcus radiotolerans SRS30216	Ac	r
TTC0302	46198610	399	hypothetical protein	23053243	292.7	geobacter_metallireducens	P	m/b
TTC0303	46198611	158	hypothetical protein	15924919	55.07	staphylococcus_aureus_subsp._aureus_mu50	+	m/b
TTC0304	46198612	865	pyruvate phosphate dikinase	15643042	862.1	thermotoga_maritima	T/A	t/b
TTC0305	46198613	302	quinone oxidoreductase	15806081	231.9	Deinococcus radiodurans]	D/T	r/b/Deino
TTC0306	46198614	346	putative oxidoreductase	46363385	369.8	Kineococcus radiotolerans SRS30216	Ac	r
TTC0307	46198615	349	sulfate adenylyltransferase	14521375	308.1	Pyrococcus abyssi	A	t/a
TTC0308	46198616	240	uroporphyrin-III C-methyltransferase	22972300	250.8	chloroflexus_aurantiacus	Chloroflexi	m/b
TTC0309	46198617	246	hypothetical membrane spanning protein	22972302	246.1	chloroflexus_aurantiacus	Chloroflexi	m/b
TTC0310	46198618	222	phosphoadenosine phosphosulfate reductase	41408307	177.6	Mycobacterium avium subsp. paratuberculosis str. k10	Ac	m/a
TTC0311	46198619	246	uroporphyrin-III C-methyltransferase/precorrin-2 oxidase/ferrochelatase	22972301	167.2	chloroflexus_aurantiacus	Chloroflexi	m/b
TTC0312	46198620	253	uroporphyrinogen-III synthase	16078288	132.9	bacillus_subtilis_subsp._subtilis_str._168	+	m/b
TTC0313	46198621	585	ferredoxin-nitrite reductase	23137399	369	cytophaga_hutchinsonii	others	m/b
TTC0314	46198622	173	hypothetical protein	15803985	42.74	escherichia_coli_o157:h7_edl933	P	m/b
TTC0315	46198623	206	thiamin-phosphate pyrophosphorylase	15807843	218.8	deinococcus_radiodurans	D/T	r/b/Deino
TTC0316	46198624	64	putative thiS protein	15807842	53.91	deinococcus_radiodurans	D/T	r/b/Deino
TTC0317	46198625	268	thiazole biosynthesis protein thiG	15807841	298.9	deinococcus_radiodurans	D/T	r/b/Deino
TTC0318	46198626	312	putative oxidoreductase	32141156	115.2	streptomyces_coelicolor_a3_2	Ac	m/b
TTC0319	46198627	435	thiamine biosynthesis protein thiC	15669215	463	methanocaldococcus_jannaschii	A	t/a
TTC0320	46198628	433	sugar transport protein	46365193	394.4	Kineococcus radiotolerans SRS30216	Ac	r
TTC0321	46198629	258	phosphomethylpyrimidine kinase/hydroxymethylpyrimidine kinase	23015578	276.6	Magnetospirillum magnetotacticum	P	m/b
TTC0322	46198630	208	hypothetical protein	15805486	82.42	deinococcus_radiodurans	D/T	r/b/Deino
TTC0323	46198631	414	hypothetical protein	27375632	111.3	bradyrhizobium_japonicum	P	m/b
TTC0324	46198632	125	putative biopolymer transport exbD protein	15805484	64.7	deinococcus_radiodurans	D/T	r/b/Deino
TTC0325	46198633	116	tolQ protein	15805483	68.55	deinococcus_radiodurans	D/T	r/b/Deino
TTC0326	46198634	268	sugar transport system permease protein	23473294	346.7	desulfovibrio_desulfuricans_g20	P	m/b
TTC0327	46198635	369	glucose transport system permease protein	23473295	384.8	desulfovibrio_desulfuricans_g20	P	m/b
TTC0328	46198636	414	glucose-binding protein	23473296	532.7	desulfovibrio_desulfuricans_g20	P	m/b
TTC0329	46198637	398	transcriptional repressor	21219682	184.5	streptomyces_coelicolor_a3_2	Ac	m/b
TTC0330	46198638	384	acetyl-CoA acetyltransferase	46105802	503.1	Rubrobacter xylanophilus DSM 9941	Ac	r
TTC0331	46198639	242	3-hydroxyacyl-Coa dehydrogenase	16263245	279.6	Sinorhizobium meliloti	P	m/b
TTC0332	46198640	276	bile acid-inducible operon protein F	23053198	153.7	geobacter_metallireducens	P	m/b
TTC0333	46198641	251	D-beta-hydroxybutyrate dehydrogenase	22971984	279.3	chloroflexus_aurantiacus	Chloroflexi	m/b
TTC0334	46198642	234	branched-chain amino acid transport ATP-binding protein livF	14602122	244.6	aeropyrum_pernix	A	t/a
TTC0335	46198643	241	branched-chain amino acid transport ATP-binding protein livG	27378036	229.2	bradyrhizobium_japonicum	P	m/b
TTC0336	46198644	299	branched amino acid transport system permease	17989219	172.6	brucella_melitensis	P	m/b
TTC0337	46198645	285	branched-chain amino acid transport system permease protein livH	33596711	220.3	Bordetella parapertussis	P	m/b
TTC0338	46198646	391	leucine-, isoleucine-, valine-, threonine-, and alanine-binding protein	33598596	126.3	Bordetella parapertussis	P	m/b
TTC0339	46198647	141	(R)-specific enoyl-CoA hydratase/maoC family protein	20807052	122.9	thermoanaerobacter_tengcongensis	+	t/b
TTC0340	46198648	243	putative hydrolase	22973471	104.8	chloroflexus_aurantiacus	Chloroflexi	m/b
TTC0341	46198649	257	putative hydrolase	16126650	132.1	caulobacter_crescentus_cb15	P	m/b
TTC0342	46198650	492	acyl-CoA ligase	42521902	331.6	Bdellovibrio bacteriovorus HD100	P	m/b
TTC0343	46198651	335	3-oxoacyl-[acyl-carrier-protein] synthase III	20807054	281.2	thermoanaerobacter_tengcongensis	+	t/b
TTC0344	46198652	862	hypothetical protein	22972960	149.1	chloroflexus_aurantiacus	Chloroflexi	m/b
TTC0345	46198653	735	probable protein-export membrane protein	15806822	656.8	deinococcus_radiodurans	D/T	r/b/Deino
TTC0346	46198654	92	hypothetical protein	40787728	39.28	Mus musculus	E-false; unique	unique
TTC0347	46198655	571	bacterial protein translation initiation factor 2	15806800	635.6	Deinococcus radiodurans	D/T	r/b/Deino
TTC0348	46198656	91	hypothetical conserved protein	15806799	78.57	deinococcus_radiodurans	D/T	r/b/Deino
TTC0349	46198657	387	N utilization substance protein A	15806798	422.9	deinococcus_radiodurans	D/T	r/b/Deino
TTC0350	46198658	157	hypothetical cytosolic protein	15806797	119.8	Deinococcus radiodurans	D/T	r/b/Deino
TTC0351	46198659	388	cell wall endopeptidase, family M23/M37	22299392	143.7	thermosynechococcus_elongatus_bp-1	C	t/b
TTC0352	46198660	293	pyridoxine biosynthesis protein	22970419	453	chloroflexus_aurantiacus	Chloroflexi	m/b
TTC0353	46198661	123	transcriptional repressor smtB	15807739	125.2	deinococcus_radiodurans	D/T	r/b/Deino
TTC0354	46198662	683	cation-transporting ATPase	15807741	520.8	deinococcus_radiodurans	D/T	r/b/Deino
TTC0355	46198663	191	pyridoxine biosynthesis amidotransferase	15806383	197.2	deinococcus_radiodurans	D/T	r/b/Deino
TTC0356	46198664	438	asparaginyl-tRNA synthetase	15807637	571.6	Deinococcus radiodurans	D/T	r/b/Deino
TTC0357	46198665	271	hydrolase (HAD superfamily)	15806347	154.1	deinococcus_radiodurans	D/T	r/b/Deino
TTC0358	46198666	297	phenazine biosynthesis protein phzF	15806348	218.8	deinococcus_radiodurans	D/T	r/b/Deino
TTC0359	46198667	580	aspartyl-tRNA synthetase	15806364	678.3	deinococcus_radiodurans	D/T	r/b/Deino
TTC0360	46198668	421	histidyl-tRNA synthetase	15806366	448.4	Deinococcus radiodurans	D/T	r/b/Deino
TTC0361	46198669	105	hypothetical protein	28950342	45.05	neurospora_crassa	E-false; unique	unique
TTC0362	46198670	198	hypothetical protein	77699	38.51	burkholderia_cepacia	P	m/b
TTC0363	46198671	339	ABC transporter ATP-binding protein	46324767	288.9	Burkholderia cepacia R1808	P	m/b
TTC0364	46198672	224	molybdenum transport system permease protein modB	16124584	191	caulobacter_crescentus_cb15	P	m/b
TTC0365	46198673	289	molybdate-binding protein	27382062	125.9	bradyrhizobium_japonicum	P	m/b
TTC0366	46198674	205	uracil-DNA glycosylase	46130573	213.4	Synechococcus elongatus PCC 7942]	C	m/b
TTC0367	46198675	122	hypothetical conserved protein	15806753	162.5	deinococcus_radiodurans	D/T	r/b/Deino
TTC0368	46198676	354	hypothetical protein	41053475	49.68	danio_rerio	E-false; unique	unique
TTC0369	46198677	188	hypothetical conserved protein	15807130	74.33	deinococcus_radiodurans	D/T	r/b/Deino
TTC0370	46198678	412	Histidinol dehydrogenase	15807134	383.3	deinococcus_radiodurans	D/T	r/b/Deino
TTC0371	46198679	265	iron(III) dicitrate-binding protein	15922529	162.9	sulfolobus_tokodaii	A	t/a
TTC0372	46198680	458	serine protease	22972118	159.1	chloroflexus_aurantiacus	Chloroflexi	m/b
TTC0373	46198681	381	membrane-bound protein lytR	15806501	203.8	deinococcus_radiodurans	D/T	r/b/Deino
TTC0374	46198682	902	aconitate hydratase	23051576	1115.5	methanosarcina_barkeri	A	m/a
TTC0375	46198683	117	hypothetical conserved protein	11497960	52.37	archaeoglobus_fulgidus_dsm_4304	A	t/a
TTC0376	46198684	248	carboxymethylenebutenolidase-related protein	29374914	114	enterococcus_faecalis_v583	+	m/b
TTC0377	46198685	1099	acriflavin resistance protein B	15805766	936.8	deinococcus_radiodurans	D/T	r/b/Deino
TTC0378	46198686	392	hypothetical membrane spanning protein	15805765	211.8	deinococcus_radiodurans	D/T	r/b/Deino
TTC0379	46198687	323	hypothetical protein	15805764	84.73	Deinococcus radiodurans	D/T	r/b/Deino
TTC0380	46198688	421	hypothetical protein	16125567	73.17	Caulobacter crescentus CB15]	P	m/b
TTC0381	46198689	144	transcriptional regulator, marR family	46106653	64.31	Rubrobacter xylanophilus DSM 9941	Ac	r
TTC0382	46198690	446	probable hemolysin-related protein/CBS domain containing protein	15230685	410.2	arabidopsis_thaliana	E	others
TTC0383	46198691	124	cytidine deaminase	18075995	99.37	methylobacterium_chloromethanicum	P	m/b
TTC0384	46198692	224	hypothetical protein	21223862	38.12	streptomyces_coelicolor_a3_2	Ac	m/b
TTC0385	46198693	283	dihydrodipicolinate synthase	44890530	137.1	danio_rerio	E	others
TTC0386	46198694	641	hypothetical protein	15807262	68.94	deinococcus_radiodurans	D/T	r/b/Deino
TTC0387	46198695	220	L-serine dehydratase	15805524	240	deinococcus_radiodurans	D/T	r/b/Deino
TTC0388	46198696	324	sensory transduction protein kinase	15805917	172.9	deinococcus_radiodurans	D/T	r/b/Deino
TTC0389	46198697	610	GTP-binding protein lepA	15806165	816.2	deinococcus_radiodurans	D/T	r/b/Deino
TTC0390	46198698	284	iron(III) dicitrate-binding protein	15807570	278.9	deinococcus_radiodurans	D/T	r/b/Deino
TTC0391	46198699	342	iron(III) dicitrate transport system permease protein fecD	15807571	275.4	deinococcus_radiodurans	D/T	r/b/Deino
TTC0392	46198700	250	iron(III) dicitrate transport ATP-binding protein fecE	15807572	192.6	deinococcus_radiodurans	D/T	r/b/Deino
TTC0393	46198701	110	hypothetical protein	46201092	36.58	magnetospirillum_magnetotacticum	P	m/b
TTC0394	46198702	245	3-oxoacyl-[acyl-carrier protein] reductase	15644471	213.4	thermotoga_maritima	T/A	t/b
TTC0395	46198703	91	hypothetical protein	45185063	43.9	eremothecium_gossypii	E-false; unique	unique
TTC0396	46198704	388	putative exported protein	27380819	264.2	bradyrhizobium_japonicum	P	m/b
TTC0397	46198705	340	L-allo-threonine aldolase	15806331	327.8	deinococcus_radiodurans	D/T	r/b/Deino
TTC0398	46198706	219	transcriptional repressor	22972770	181.8	chloroflexus_aurantiacus	Chloroflexi	m/b
TTC0399	46198707	48	hypothetical protein	46255222	95.52	UNIQUE	unique	unique
TTC0400	46198708	240	hypothetical protein	1079078	47.37	S49193 GCR 101 protein - fruit fly (Drosophila melanogaster)	E-false; unique	unique
TTC0401	46198709	169	hypothetical protein	10957072	43.9	Aquifex aeolicus	T/A	t/b
TTC0402	46198710	367	hypothetical conserved protein	46105762	161.4	Rubrobacter xylanophilus DSM 9941	Ac	r
TTC0403	46198711	524	gamma-glutamyltranspeptidase	45526320	580.5	synechocystis_sp_wh_8501	C	m/b
TTC0404	46198712	397	putative beta-lactamase	15807905	213	deinococcus_radiodurans	D/T	r/b/Deino
TTC0405	46198713	237	hypothetical protein	45915185	39.28	Mesorhizobium sp. BNC1]	P	m/b
TTC0406	46198714	303	hypothetical conserved protein	33593010	209.9	Bordetella pertussis	P	m/b
TTC0407	46198715	380	homoserine O-acetyltransferase	46106130	290	Rubrobacter xylanophilus DSM 9941	Ac	r
TTC0408	46198716	421	O-acetyl-L-(homo)serine sulfhydrylase	15805899	564.3	Deinococcus radiodurans	D/T	r/b/Deino
TTC0409	46198717	136	sufE protein	15805252	124	deinococcus_radiodurans	D/T	r/b/Deino
TTC0410	46198718	234	short chain dehydrogenase/reductase	15806481	194.9	deinococcus_radiodurans	D/T	r/b/Deino
TTC0411	46198719	363	dehydrogenase family protein (alcohol)	46106826	236.5	Rubrobacter xylanophilus DSM 9941	Ac	r
TTC0412	46198720	353	L-ribulose-phosphate 4-epimerase	15614515	403.7	bacillus_halodurans	+	m/b
TTC0413	46198721	330	endo-type 6-aminohexanoate oligomer hydrolase	22971282	275.8	chloroflexus_aurantiacus	Chloroflexi	m/b
TTC0414	46198722	361	mannitol-binding protein	17230520	153.3	Nostoc sp. PCC 7120	C	m/b
TTC0415	46198723	170	tripartite transporter, small subunit	15965800	119.4	sinorhizobium_meliloti	P	m/b
TTC0416	46198724	437	tripartite transporter, large subunit	23112992	365.5	desulfitobacterium_hafniense	+	m/b
TTC0417	46198725	333	protease Do	15805771	159.1	deinococcus_radiodurans	D/T	r/b/Deino
TTC0418	46198726	795	ATP-dependent protease La	15806972	1018.5	deinococcus_radiodurans	D/T	r/b/Deino
TTC0419	46198727	249	ABC transporter permease protein	33600006	193.4	Bordetella bronchiseptica	P	m/b
TTC0420	46198728	248	ABC transporter ATP-binding protein (taurine)	15890721	236.9	agrobacterium_tumefaciens_str._c58_cereon	P	m/b
TTC0421	46198729	329	ABC transporter substrate-binding protein (taurine)	17545917	117.5	ralstonia_solanacearum	P	m/b
TTC0422	46198730	686	sensory transduction histidine kinase	34498023	248.8	Chromobacterium violaceum ATCC 12472	P	m/b
TTC0423	46198731	178	hypothetical protein	38100274	49.29	Magnaporthe grisea 70-15	E-false; unique	unique
TTC0424	46198732	346	dihydroorotate dehydrogenase	37522649	319.3	Gloeobacter violaceus PCC 7421	C	m/b
TTC0425	46198733	159	hypothetical conserved protein	32477857	48.52	Pirellula sp.	others	m/b
TTC0426	46198734	426	dihydroorotase	15806126	413.7	Deinococcus radiodurans	D/T	r/b/Deino
TTC0427	46198735	302	aspartate carbamoyltransferase	15806129	340.5	Deinococcus radiodurans	D/T	r/b/Deino
TTC0428	46198736	181	uracil phosphoribosyltransferase/pyrimidine operon regulatory protein pyrR	15806130	246.9	Deinococcus radiodurans]	D/T	r/b/Deino
TTC0429	46198737	109	hypothetical membrane spanning protein	16264065	117.1	sinorhizobium_meliloti	P	m/b
TTC0430	46198738	245	putative permease	30019601	147.1	bacillus_cereus_atcc_14579	+	m/b
TTC0431	46198739	338	glycerate dehydrogenase/glyoxylate reductase	13516509	287.3	thermococcus_litoralis	A	t/a
TTC0432	46198740	436	pmbA protein	45529089	258.5	Moorella thermoacetica ATCC 39073	+	t/b
TTC0433	46198741	464	tldD protein	15643489	427.6	thermotoga_maritima	T/A	t/b
TTC0434	46198742	292	hypothetical cytosolic protein	15806263	174.5	deinococcus_radiodurans	D/T	r/b/Deino
TTC0435	46198743	385	glutaryl-CoA dehydrogenase	15807996	473	deinococcus_radiodurans	D/T	r/b/Deino
TTC0436	46198744	205	acetyltransferase	15807730	145.2	deinococcus_radiodurans	D/T	r/b/Deino
TTC0437	46198745	360	hypothetical membrane associated protein	15807731	235	deinococcus_radiodurans	D/T	r/b/Deino
TTC0438	46198746	177	hypothetical cytosolic protein	15806861	159.1	deinococcus_radiodurans	D/T	r/b/Deino
TTC0439	46198747	195	sua5 protein	14602037	124	aeropyrum_pernix	A	t/a
TTC0440	46198748	441	pili assembly protein pilC	15806863	475.7	deinococcus_radiodurans	D/T	r/b/Deino
TTC0441	46198749	150	hypothetical conserved protein	46135443	184.9	Anabaena variabilis ATCC 29413	C	m/b
TTC0442	46198750	155	hypothetical protein	21674421	34.65	chlorobium_tepidum_tls	others	m/b
TTC0443	46198751	451	(S)-2-hydroxy-acid oxidase chain D	15806734	534.6	deinococcus_radiodurans	D/T	r/b/Deino
TTC0444	46198752	315	hypothetical conserved protein	22971337	268.9	Chloroflexus aurantiacus	Chloroflexi	m/b
TTC0445	46198753	528	hypothetical protein	20808095	380.2	Thermoanaerobacter tengcongensis]	+	t/b
TTC0446	46198754	229	putative response regulator	15605636	123.2	Aquifex aeolicus]	T/A	t/b
TTC0447	46198755	493	prephenate dehydrogenase	15806142	151.4	deinococcus_radiodurans	D/T	r/b/Deino
TTC0448	46198756	344	phospho-2-dehydro-3-deoxyheptonate aldolase	39998232	378.6	Geobacter sulfurreducens PCA	P	m/b
TTC0449	46198757	257	probable lactoylglutathione lyase	15615867	173.3	bacillus_halodurans	+	m/b
TTC0450	46198758	178	protein yceI	45720252	164.1	Myxococcus xanthus	P	m/b
TTC0451	46198759	271	hypothetical cytosolic protein	15805399	254.2	deinococcus_radiodurans	D/T	r/b/Deino
TTC0452	46198760	372	biotin synthase/thiamine biosynthesis enzyme	15805395	493.4	deinococcus_radiodurans	D/T	r/b/Deino
TTC0453	46198761	228	hypothetical protein			no hits	unique	unique
TTC0454	46198762	146	hypothetical membrane spanning protein	15605822	84.34	aquifex_aeolicus_vf5	T/A	t/b
TTC0455	46198763	360	transcriptional repressor	15806884	330.5	deinococcus_radiodurans	D/T	r/b/Deino
TTC0456	46198764	177	hypothetical membrane spanning protein	15807261	100.1	deinococcus_radiodurans	D/T	r/b/Deino
TTC0457	46198765	264	fumarylacetoacetate hydrolase family protein	15806616	286.2	deinococcus_radiodurans	D/T	r/b/Deino
TTC0458	46198766	299	metallo-beta-lactamase protein	45547689	256.9	Rubrobacter xylanophilus DSM 9941	Ac	r
TTC0459	46198767	284	phosphoribosylglycinamide formyltransferase	131613	175.3	drosophila_melanogaster	E	others
TTC0460	46198768	461	phosphoribosylamine-glycine ligase	45529287	432.6	Moorella thermoacetica ATCC 39073	+	t/b
TTC0461	46198769	624	DNA polymerase III epsilon chain-like protein	6014992	186.8	rhodobacter_capsulatus	P	m/b
TTC0462	46198770	120	transcriptional regulator	22983689	97.83	burkholderia_fungorum	P	m/b
TTC0463	46198771	833	sensory transduction histidine kinase	46192371	497.3	rhodobacter_sphaeroides	P	m/b
TTC0464	46198772	58	hypothetical protein			no hits	unique	unique
TTC0465	46198773	585	cyclic nucleotide binding protein/2 cbs domains	22969837	373.6	chloroflexus_aurantiacus	Chloroflexi	m/b
TTC0466	46198774	117	hypothetical protein	23099093	85.5	oceanobacillus_iheyensis_hte831	+	m/b
TTC0467	46198775	557	sodium/proline symporter	23039575	735.7	trichodesmium_erythraeum_ims101	C	m/b
TTC0468	46198776	85	RNA polymerase sigma-32 factor	23039574	100.9	trichodesmium_erythraeum_ims101	C	m/b
TTC0469	46198777	244	protein yebC	15807532	268.1	deinococcus_radiodurans	D/T	r/b/Deino
TTC0470	46198778	502	glutathione-regulated potassium-efflux system protein kefC	24372286	270.4	shewanella_oneidensis_mr-1	P	m/b
TTC0471	46198779	211	thiol:disulfide interchange protein dsbA	23017571	143.3	thermobifida_fusca	Ac	t/b
TTC0472	46198780	314	spermine synthase	32044115	253.1	Pseudomonas aeruginosa UCBPP-PA14	P	m/b
TTC0473	46198781	133	S-adenosylmethionine decarboxylase proenzyme	20807801	68.55	thermoanaerobacter_tengcongensis	+	t/b
TTC0474	46198782	867	cell division protein ftsK	15805427	649	deinococcus_radiodurans	D/T	r/b/Deino
TTC0475	46198783	163	putative cationic outer membrane protein ompH	15806012	104.8	deinococcus_radiodurans	D/T	r/b/Deino
TTC0476	46198784	148	hypothetical protein	46105596	35.42	Rubrobacter xylanophilus DSM 9941	Ac	r
TTC0477	46198785	210	acetoin utilization acuB protein	15806013	233.8	deinococcus_radiodurans	D/T	r/b/Deino
TTC0478	46198786	539	hypothetical protein	21244559	40.05	xanthomonas_axonopodis_pv._citri_str._306	P	m/b
TTC0479	46198787	815	tRNA nucleotidyltransferase	39996681	362.8	Geobacter sulfurreducens PCA	P	m/b
TTC0480	46198788	201	membrane metalloprotease	20807772	93.2	thermoanaerobacter_tengcongensis	+	t/b
TTC0481	46198789	219	membrane metalloprotease	15806006	149.4	deinococcus_radiodurans	D/T	r/b/Deino
TTC0482	46198790	270	endonuclease IV	22971395	208.8	chloroflexus_aurantiacus	Chloroflexi	m/b
TTC0483	46198791	250	putative permease	25026873	207.2	corynebacterium_efficiens_ys-314	Ac	m/b
TTC0484	46198792	218	putative transferase/hydrolase	21226452	115.5	methanosarcina_mazei_goe1	A	m/a
TTC0485	46198793	478	hydroxyacylglutathione hydrolase	46106065	513.5	Rubrobacter xylanophilus DSM 9941	Ac	r
TTC0486	46198794	229	glutaredoxin-like protein	14590114	161	pyrococcus_horikoshii	A	t/a
TTC0487	46198795	137	putative transferase/hydrolase	37676189	90.89	Vibrio vulnificus YJ016	P	m/b
TTC0488	46198796	263	thiol:disulfide interchange protein tlpA	26990927	165.2	pseudomonas_putida_kt2440	P	m/b
TTC0489	46198797	456	stage V sporulation protein R	42521856	389	Bdellovibrio bacteriovorus HD100	P	m/b
TTC0490	46198798	351	glycosyltransferase	22971634	286.2	chloroflexus_aurantiacus	Chloroflexi	m/b
TTC0491	46198799	668	prkA protein	22971635	881.3	chloroflexus_aurantiacus	Chloroflexi	m/b
TTC0492	46198800	182	hypothetical protein	45545448	64.31	Rubrobacter xylanophilus DSM 9941	Ac	r
TTC0493	46198801	92	transcriptional regulatory protein, asnC family	15807278	99.37	deinococcus_radiodurans	D/T	r/b/Deino
TTC0494	46198802	248	putative Zn-dependent hydrolase (beta-lactamase superfamily)	23097659	110.5	oceanobacillus_iheyensis_hte831	+	m/b
TTC0495	46198803	228	phosphohydrolase	15806139	263.5	deinococcus_radiodurans	D/T	r/b/Deino
TTC0496	46198804	142	regulatory protein recX	45545726	72.02	Rubrobacter xylanophilus DSM 9941	Ac	r
TTC0497	46198805	147	hypothetical conserved protein	23471276	57.77	pseudomonas_syringae_pv._syringae_b728a	P	m/b
TTC0498	46198806	90	stage V sporulation protein S	15806664	119	deinococcus_radiodurans	D/T	r/b/Deino
TTC0499	46198807	398	16S rRNA m(5)C 967 methyltransferase	15807162	255.4	Deinococcus radiodurans	D/T	r/b/Deino
TTC0500	46198808	261	pyrroline-5-carboxylate reductase	15806533	287	deinococcus_radiodurans	D/T	r/b/Deino
TTC0501	46198809	177	hypothetical protein	16759776	36.19	Salmonella enterica subsp. enterica serovar Typhi]	P	m/b
TTC0502	46198810	209	glycosyltransferase	20807846	170.2	Thermoanaerobacter tengcongensis	+	t/b
TTC0503	46198811	355	membrane metalloprotease	15806519	225.7	deinococcus_radiodurans	D/T	r/b/Deino
TTC0504	46198812	367	1-deoxy-D-xylulose 5-phosphate reductoisomerase	15806520	370.2	deinococcus_radiodurans	D/T	r/b/Deino
TTC0505	46198813	274	phosphatidate cytidylyltransferase	15806521	213	deinococcus_radiodurans	D/T	r/b/Deino
TTC0506	46198814	185	ribosome recycling factor (rrf)	15806522	225.7	deinococcus_radiodurans	D/T	r/b/Deino
TTC0507	46198815	233	uridylate kinase	15806523	317	deinococcus_radiodurans	D/T	r/b/Deino
TTC0508	46198816	196	protein translation elongation factor Ts (EF-Ts)	23475054	225.7	Desulfovibrio desulfuricans G20]	P	m/b
TTC0509	46198817	256	SSU ribosomal protein S2P	15806525	323.6	Deinococcus radiodurans]	D/T	r/b/Deino
TTC0510	46198818	432	4-aminobutyrate aminotransferase	15807699	502.3	deinococcus_radiodurans	D/T	r/b/Deino
TTC0511	46198819	182	phosphohydrolase (mutT/nudix family protein)	15807197	149.4	deinococcus_radiodurans	D/T	r/b/Deino
TTC0512	46198820	128	hypothetical protein	21673442	55.84	chlorobium_tepidum_tls	others	m/b
TTC0513	46198821	530	aldehyde dehydrogenase	46106730	472.6	Rubrobacter xylanophilus DSM 9941	Ac	r
TTC0514	46198822	122	chorismate mutase	32475524	124.8	Pirellula sp.	others	m/b
TTC0515	46198823	236	lmbE-related protein	15806222	218.4	deinococcus_radiodurans	D/T	r/b/Deino
TTC0516	46198824	430	hypothetical membrane spanning protein	15806755	170.2	deinococcus_radiodurans	D/T	r/b/Deino
TTC0517	46198825	369	probable chlorohydrolase	15805850	253.1	deinococcus_radiodurans	D/T	r/b/Deino
TTC0518	46198826	260	chorismate synthase	10957512	184.9	deinococcus_radiodurans	D/T	r/b/Deino
TTC0519	46198827	369	N-acylamino acid racemase	15805085	453.4	deinococcus_radiodurans	D/T	r/b/Deino
TTC0520	46198828	421	seryl-tRNA synthetase	15806294	440.7	Deinococcus radiodurans	D/T	r/b/Deino
TTC0521	46198829	92	glutamyl-tRNA(Gln) amidotransferase subunit C	15607091	61.62	Aquifex aeolicus	T/A	t/b
TTC0522	46198830	247	hypothetical membrane spanning protein	15806635	250.4	deinococcus_radiodurans	D/T	r/b/Deino
TTC0523	46198831	217	methyltransferase	15806675	159.8	deinococcus_radiodurans	D/T	r/b/Deino
TTC0524	46198832	397	hypothetical conserved protein	15806241	199.1	deinococcus_radiodurans	D/T	r/b/Deino
TTC0525	46198833	390	hypothetical protein	15806242	211.5	deinococcus_radiodurans	D/T	r/b/Deino
TTC0526	46198834	227	glycosyltransferase	15806243	156.8	deinococcus_radiodurans	D/T	r/b/Deino
TTC0527	46198835	403	glycosyltransferase	15806244	344.7	deinococcus_radiodurans	D/T	r/b/Deino
TTC0528	46198836	290	dTDP-rhamnosyl transferase rfbF	15678371	162.2	methanothermobacter_thermautotrophicus_str._delta_h	A	t/a
TTC0529	46198837	372	UDP-galactopyranose mutase	15678372	422.5	methanothermobacter_thermautotrophicus_str._delta_h	A	t/a
TTC0530	46198838	349	lipopolysaccharide core biosynthesis protein rfaG	15805892	244.6	deinococcus_radiodurans	D/T	r/b/Deino
TTC0531	46198839	192	pyrrolidone-carboxylate peptidase	15805517	144.1	deinococcus_radiodurans	D/T	r/b/Deino
TTC0532	46198840	310	degV protein	30020334	126.7	Bacillus cereus ATCC 14579	+	m/b
TTC0533	46198841	978	transcription-repair coupling factor	15806542	972.2	deinococcus_radiodurans	D/T	r/b/Deino
TTC0534	46198842	771	enoyl-CoA hydratase/3,2-trans-enoyl-CoA isomerase/3-hydroxyacyl-CoA dehydrogenase	15807664	734.9	deinococcus_radiodurans	D/T	r/b/Deino
TTC0535	46198843	397	3-ketoacyl-CoA thiolase	15807466	476.1	deinococcus_radiodurans	D/T	r/b/Deino
TTC0536	46198844	577	acyl-CoA dehydrogenase	42784188	627.9	bacillus_cereus_atcc_10987	+	m/b
TTC0537	46198845	480	cysteinyl-tRNA synthetase	11387154	545.8	deinococcus_radiodurans	D/T	r/b/Deino
TTC0538	46198846	341	33 kDa chaperonin	15806008	273.9	deinococcus_radiodurans	D/T	r/b/Deino
TTC0539	46198847	137	hypothetical conserved protein	46448720	94.36	Desulfovibrio vulgaris subsp. vulgaris str. Hildenborough	P	m/b
TTC0540	46198848	228	hypothetical membrane spanning protein	42780730	203.8	bacillus_cereus_atcc_10987	+	m/b
TTC0541	46198849	82	hypothetical conserved protein	46202160	79.34	magnetospirillum_magnetotacticum	P	m/b
TTC0542	46198850	108	hypothetical cytosolic protein	33865831	119.8	synechococcus_sp_wh_8102	C	m/b
TTC0543	46198851	1008	chromosome partition protein smc	16580622	473.4	deinococcus_radiodurans	D/T	r/b/Deino
TTC0544	46198852	165	hypothetical protein	15806484	43.9	deinococcus_radiodurans	D/T	r/b/Deino
TTC0545	46198853	384	hypothetical conserved protein	15806404	67.01	Deinococcus radiodurans	D/T	r/b/Deino
TTC0546	46198854	144	ssrA-binding protein	15644629	175.6	thermotoga_maritima	T/A	t/b
TTC0547	46198855	235	hypothetical conserved protein	31791660	93.59	Mycobacterium bovis subsp. bovis AF2122/97	Ac	m/a
TTC0548	46198856	190	probable bioY protein	22972261	178.3	chloroflexus_aurantiacus	Chloroflexi	m/b
TTC0549	46198857	331	glyceraldehyde 3-phosphate dehydrogenase	15806360	478	Deinococcus radiodurans	D/T	r/b/Deino
TTC0550	46198858	390	phosphoglycerate kinase	15806359	451.4	Deinococcus radiodurans	D/T	r/b/Deino
TTC0551	46198859	95	hypothetical conserved protein	15805926	52.37	deinococcus_radiodurans	D/T	r/b/Deino
TTC0552	46198860	132	esterase	15805927	97.83	deinococcus_radiodurans	D/T	r/b/Deino
TTC0553	46198861	414	ornithine aminotransferase	15803614	363.2	escherichia_coli_o157:h7_edl933	P	m/b
TTC0554	46198862	744	exoribonuclease II	15805382	517.3	deinococcus_radiodurans	D/T	r/b/Deino
TTC0555	46198863	370	hypothetical conserved protein	15606539	171.4	Aquifex aeolicus]	T/A	t/b
TTC0556	46198864	434	poly(A) polymerase/tRNA nucleotidyl transferase	15806210	318.2	Deinococcus radiodurans]	D/T	r/b/Deino
TTC0557	46198865	203	dephospho-CoA kinase	15806892	159.1	Deinococcus radiodurans]	D/T	r/b/Deino
TTC0558	46198866	167	hypothetical protein	46397136	60.85	Prochlorococcus marinus	C	m/b
TTC0559	46198867	185	methyltransferase	15805670	127.9	deinococcus_radiodurans	D/T	r/b/Deino
TTC0560	46198868	160	phosphopantetheine adenylyltransferase	15805669	196.1	deinococcus_radiodurans	D/T	r/b/Deino
TTC0561	46198869	499	phosphoribosylaminoimidazolecarboxamide formyltransferase/IMP cyclohydrolase	45529286	550.4	Moorella thermoacetica ATCC 39073	+	t/b
TTC0562	46198870	433	thiophene and furan oxidation protein thdF	15806039	420.6	deinococcus_radiodurans	D/T	r/b/Deino
TTC0563	46198871	403	Na(+)/H(+) antiporter	39996305	387.5	Geobacter sulfurreducens PCA	P	m/b
TTC0564	46198872	427	glutamate-1-semialdehyde 2,1-aminomutase	14194788	503.8	deinococcus_radiodurans	D/T	r/b/Deino
TTC0565	46198873	105	quaternary ammonium compound-resistance protein	13936340	115.9	serratia_marcescens	P	m/b
TTC0566	46198874	211	hypothetical protein	46105700	80.88	Rubrobacter xylanophilus DSM 9941	Ac	r
TTC0567	46198875	157	hypothetical cytosolic protein	32475889	77.41	Pirellula sp.	others	m/b
TTC0568	46198876	326	pyruvate dehydrogenase E1 component beta subunit	129067	351.7	geobacillus_stearothermophilus	+	m/b
TTC0569	46198877	342	pyruvate decarboxylase alpha subunit-like protein	11252177	309.3	haloferax_volcanii	A	m/a
TTC0570	46198878	214	hypothetical conserved protein	15805698	224.9	Deinococcus radiodurans	D/T	r/b/Deino
TTC0571	46198879	171	probable transposase	17232719	68.55	Nostoc sp. PCC 7120	C	m/b
TTC0572	46198880	207	probable transposase	37522836	77.41	Gloeobacter violaceus PCC 7421	C	m/b
TTC0573	46198881	303	ABC transporter ATP-binding protein	20807273	181	thermoanaerobacter_tengcongensis	+	t/b
TTC0574	46198882	253	hypothetical conserved protein	23098478	75.1	Oceanobacillus iheyensis HTE831	+	m/b
TTC0575	46198883	250	hypothetical conserved protein	23098478	86.27	Oceanobacillus iheyensis HTE831	+	m/b
TTC0576	46198884	319	hypothetical protein	20067633	38.51	bufo_melanostictus	E-false; unique	unique
TTC0577	46198885	207	probable transposase	37522836	75.87	Gloeobacter violaceus PCC 7421	C	m/b
TTC0578	46198886	171	probable transposase	17232719	68.55	Nostoc sp. PCC 7120	C	m/b
TTC0579	46198887	487	hypothetical conserved protein	29833720	90.12	streptomyces_avermitilis_ma-4680	Ac	m/b
TTC0580	46198888	47	hypothetical protein	45508807	35.04	Anabaena variabilis ATCC 29413	C	m/b
TTC0581	46198889	250	triosephosphate isomerase	39932454	245	deinococcus_radiodurans	D/T	r/b/Deino
TTC0582	46198890	345	omega-(3) fatty acid desaturase	16078978	307	bacillus_subtilis_subsp._subtilis_str._168	+	m/b
TTC0583	46198891	152	D-Tyr-tRNA deacylase	15643493	179.5	thermotoga_maritima	T/A	t/b
TTC0584	46198892	283	probable degV protein	15806984	146.4	Deinococcus radiodurans	D/T	r/b/Deino
TTC0585	46198893	280	degV protein	15806984	247.3	deinococcus_radiodurans	D/T	r/b/Deino
TTC0586	46198894	521	D-3-phosphoglycerate dehydrogenase	15806309	508.8	deinococcus_radiodurans	D/T	r/b/Deino
TTC0587	46198895	144	hypothetical conserved protein	46106675	107.5	Rubrobacter xylanophilus DSM 9941	Ac	r
TTC0588	46198896	391	mannosyl-3-phosphogylcerate synthase	32365726	403.3	rhodothermus_marinus	others	m/b
TTC0589	46198897	259	mannosyl-3-phosphoglycerate phosphatase	32365727	178.7	rhodothermus_marinus	others	m/b
TTC0590	46198898	498	hypothetical conserved protein	15807881	89.35	deinococcus_radiodurans	D/T	r/b/Deino
TTC0591	46198899	299	dihydrodipicolinate synthase	23100322	261.2	oceanobacillus_iheyensis_hte831	+	m/b
TTC0592	46198900	246	2-hydroxyhepta-2,4-diene-1,7-dioate isomerase/5-carboxymethyl-2-oxo-hex-3-ene-1,7-dioate decarboxylase	15807890	333.6	deinococcus_radiodurans	D/T	r/b/Deino
TTC0593	46198901	515	5-carboxymethyl-2-hydroxymuconate semialdehyde dehydrogenase	15807884	545	deinococcus_radiodurans	D/T	r/b/Deino
TTC0594	46198902	481	4-hydroxyphenylacetate 3-monooxygenase	15807887	511.5	deinococcus_radiodurans	D/T	r/b/Deino
TTC0595	46198903	149	probable oxidoreductase	41349766	115.2	bacillus_sp_jf8	+	m/b
TTC0596	46198904	319	homoprotocatechuate 2,3-dioxygenase	15807888	355.9	deinococcus_radiodurans	D/T	r/b/Deino
TTC0597	46198905	390	leucine-, isoleucine-, valine-, threonine-, and alanine-binding protein	15807926	452.2	deinococcus_radiodurans	D/T	r/b/Deino
TTC0598	46198906	325	branched-chain amino acid transport system permease protein livH	41725888	283.9	dechloromonas_sp_rcb	P	m/b
TTC0599	46198907	585	branched-chain amino acid transport system permease protein livM/branched-chain amino acid transport ATP-binding protein livG	46312619	537	Burkholderia cepacia R18194	P	m/b
TTC0600	46198908	243	branched-chain amino acid transport ATP-binding protein livF	41725889	263.8	dechloromonas_sp_rcb	P	m/b
TTC0601	46198909	136	probable phenylacetic acid degradation protein	33945695	95.9	Pseudomonas sp. Y2	P	m/b
TTC0602	46198910	445	phenylacetyl-CoA ligase	15807919	510.4	deinococcus_radiodurans	D/T	r/b/Deino
TTC0603	46198911	141	hypothetical conserved protein	15807589	172.2	deinococcus_radiodurans	D/T	r/b/Deino
TTC0604	46198912	668	paaZ	33945708	662.1	pseudomonas_sp_y2	P	m/b
TTC0605	46198913	170	phenylacetic acid degradation protein paaD	15807373	151	deinococcus_radiodurans	D/T	r/b/Deino
TTC0606	46198914	248	phenylacetic acid degradation protein paaC	15807374	293.1	deinococcus_radiodurans	D/T	r/b/Deino
TTC0607	46198915	175	phenylacetic acid degradation protein paaB	15807375	141.4	deinococcus_radiodurans	D/T	r/b/Deino
TTC0608	46198916	323	phenylacetic acid degradation protein paaA	15807376	498.4	deinococcus_radiodurans	D/T	r/b/Deino
TTC0609	46198917	203	transcriptional regulator, tetR family	15807366	163.3	deinococcus_radiodurans	D/T	r/b/Deino
TTC0610	46198918	313	DNA integration/recombination/invertion protein	22965591	142.9	Rhodospirillum rubrum]	P	m/b
TTC0611	46198919	348	sugar transport ATP-binding protein	14520406	353.6	pyrococcus_abyssi	A	t/a
TTC0612	46198920	265	maltose transport system permease protein malG	15643989	243	thermotoga_maritima	T/A	t/b
TTC0613	46198921	281	sugar ABC transporter, permease protein	14589985	267.7	pyrococcus_horikoshii	A	t/a
TTC0614	46198922	415	hypothetical conserved protein	23019919	282	thermobifida_fusca	Ac	t/b
TTC0615	46198923	431	sugar-binding protein	14601527	359.4	aeropyrum_pernix	A	t/a
TTC0616	46198924	363	dihydroorotate dehydrogenase	27377962	389.8	bradyrhizobium_japonicum	P	m/b
TTC0617	46198925	113	hypothetical cytosolic protein	15806967	125.2	deinococcus_radiodurans	D/T	r/b/Deino
TTC0618	46198926	134	bacterioferritin	21227385	125.9	methanosarcina_mazei_goe1	A	m/a
TTC0619	46198927	493	probable L-aspartate oxidase protein	21221811	359.8	streptomyces_coelicolor_a3_2	Ac	m/b
TTC0620	46198928	310	quinolinate synthetase A	18313834	362.5	pyrobaculum_aerophilum	A	t/a
TTC0621	46198929	286	nicotinate-nucleotide pyrophosphorylase [carboxylating]	23054980	294.7	geobacter_metallireducens	P	m/b
TTC0622	46198930	642	hypothetical conserved protein	45547636	487.6	Rubrobacter xylanophilus DSM 9941	Ac	r
TTC0623	46198931	401	beta-ketoadipyl CoA thiolase	45547428	606.7	Rubrobacter xylanophilus DSM 9941	Ac	r
TTC0624	46198932	494	urea carboxylase/allophanate hydrolase	45516733	251.5	Ralstonia eutropha JMP134	P	m/b
TTC0625	46198933	622	multidrug resistance protein B	15807911	442.2	deinococcus_radiodurans	D/T	r/b/Deino
TTC0626	46198934	138	probable transcriptional regulator, marR family	15610024	67.78	Mycobacterium tuberculosis H37Rv	Ac	m/a
TTC0627	46198935	743	hypothetical conserved protein	46130568	140.2	synechococcus_sp_pcc_7942	C	m/b
TTC0628	46198936	151	hypothetical conserved protein	23475824	75.1	desulfovibrio_desulfuricans_g20	P	m/b
TTC0629	46198937	907	HD-hydrolase domain	22973037	246.1	Chloroflexus aurantiacus	Chloroflexi	m/b
TTC0630	46198938	307	putative fructokinase	29832248	139	streptomyces_avermitilis_ma-4680	Ac	m/b
TTC0631	46198939	335	attH protein	15806061	208	deinococcus_radiodurans	D/T	r/b/Deino
TTC0632	46198940	197	hypothetical protein	46200253	36.19	unique	unique	unique
TTC0633	46198941	322	two-component response regulator	45507486	224.9	Anabaena variabilis ATCC 29413	C	m/b
TTC0634	46198942	475	succinate-semialdehyde dehydrogenase	15807675	567.4	deinococcus_radiodurans	D/T	r/b/Deino
TTC0635	46198943	165	hypothetical conserved protein	45547702	75.1	Rubrobacter xylanophilus DSM 9941	Ac	r
TTC0636	46198944	509	exopolyphosphatase	22972508	347.4	chloroflexus_aurantiacus	Chloroflexi	m/b
TTC0637	46198945	608	polyphosphate kinase	13878633	276.6	pseudomonas_aeruginosa	P	m/b
TTC0638	46198946	857	probable ATP-dependent DNA helicase	46112756	169.1	Moorella thermoacetica ATCC 39073]	+	t/b
TTC0639	46198947	737	hypothetical protein	46112255	50.45	Moorella thermoacetica ATCC 39073	+	t/b
TTC0640	46198948	204	hypothetical conserved protein	15806793	180.3	deinococcus_radiodurans	D/T	r/b/Deino
TTC0641	46198949	180	hypothetical conserved protein	15806794	114.4	deinococcus_radiodurans	D/T	r/b/Deino
TTC0642	46198950	251	hypothetical conserved protein	15806795	112.1	deinococcus_radiodurans	D/T	r/b/Deino
TTC0643	46198951	240	two-component response regulator	22983749	167.5	burkholderia_fungorum	P	m/b
TTC0644	46198952	405	putative two-component system sensor kinase	10957406	156.8	Deinococcus radiodurans	D/T	r/b/Deino
TTC0645	46198953	418	hypothetical protein	46120838	97.06	Methylobacillus flagellatus KT]	P	m/b
TTC0646	46198954	341	hypothetical conserved protein	15805764	200.3	deinococcus_radiodurans	D/T	r/b/Deino
TTC0647	46198955	437	hypothetical conserved protein	23128099	153.7	nostoc_punctiforme	C	m/b
TTC0648	46198956	228	ABC transporter ATP-binding protein	24379317	252.3	streptococcus_mutans_ua159	+	m/b
TTC0649	46198957	419	ABC transporter permease protein	23114561	316.6	desulfitobacterium_hafniense	+	m/b
TTC0650	46198958	88	probable transmembrane protein	39997918	88.58	Geobacter sulfurreducens PCA	P	m/b
TTC0651	46198959	264	hypothetical protein	14043173	48.52	homo_sapiens	E-false; unique	unique
TTC0652	46198960	240	hypothetical conserved protein	15806387	87.81	deinococcus_radiodurans	D/T	r/b/Deino
TTC0653	46198961	221	hypothetical protein	29827134	37.74	streptomyces_avermitilis_ma-4680	Ac	m/b
TTC0654	46198962	94	hypothetical protein	46198972	38.12	unique	unique	unique
TTC0655	46198963	64	hypothetical protein			no hits	unique	unique
TTC0656	46198964	293	hypothetical conserved protein	23014441	74.71	magnetospirillum_magnetotacticum	P	m/b
TTC0657	46198965	594	hypothetical conserved protein	45548143	235.3	Rubrobacter xylanophilus DSM 9941	Ac	r
TTC0658	46198966	111	hypothetical protein	17564128	35.42	caenorhabditis_elegans	E-false; unique	unique
TTC0659	46198967	188	hypothetical protein	9663386	35.42	leishmania_major	E-false; unique	unique
TTC0660	46198968	94	hypothetical protein	33592639	34.65	Bordetella pertussis	P	m/b
TTC0661	46198969	106	hypothetical protein	24214299	34.65	leptospira_interrogans_serovar_lai_str._56601	others	m/b
TTC0662	46198970	132	hypothetical protein	16304674	35.81	trypanosoma_brucei_brucei	E-false; unique	unique
TTC0663	46198971	522	hypothetical protein	22974829	62	Chloroflexus aurantiacus	Chloroflexi	m/b
TTC0664	46198972	155	hypothetical conserved protein	46364944	51.6	Kineococcus radiotolerans SRS30216	Ac	r
TTC0665	46198973	391	transposase	30019424	165.6	Bacillus cereus ATCC 14579]	+	m/b
TTC0666	46198974	285	thiosulfate sulfurtransferase	22971172	429.5	chloroflexus_aurantiacus	Chloroflexi	m/b
TTC0667	46198975	284	L-serine dehydratase	15805405	358.6	deinococcus_radiodurans	D/T	r/b/Deino
TTC0668	46198976	192	two-component response regulator	15805916	184.1	deinococcus_radiodurans	D/T	r/b/Deino
TTC0669	46198977	146	LSU ribosomal protein L19P	15805781	140.2	deinococcus_radiodurans	D/T	r/b/Deino
TTC0670	46198978	239	tRNA (Guanine-N1)-methyltransferase	15807007	271.9	deinococcus_radiodurans	D/T	r/b/Deino
TTC0671	46198979	162	16S rRNA processing protein rimM	15807006	108.6	deinococcus_radiodurans	D/T	r/b/Deino
TTC0672	46198980	72	RNA-binding protein	18310693	64.31	clostridium_perfringens_str._13	+	m/b
TTC0673	46198981	88	SSU ribosomal protein S16P	15806312	127.1	Deinococcus radiodurans]	D/T	r/b/Deino
TTC0674	46198982	434	signal recognition particle protein ffh	15806836	486.88	Deinococcus radiodurans	D/T	r/b/Deino
TTC0675	46198983	157	hypothetical conserved protein	41723568	183.3	dechloromonas_sp_rcb	P	m/b
TTC0676	46198984	142	methylmalonyl-CoA mutase small subunit	15807026	219.9	deinococcus_radiodurans	D/T	r/b/Deino
TTC0677	46198985	551	methylmalonyl-CoA mutase large subunit	15806208	813.1	deinococcus_radiodurans	D/T	r/b/Deino
TTC0678	46198986	291	cadmium-zinc resistance protein czrB	15806255	287.3	deinococcus_radiodurans	D/T	r/b/Deino
TTC0679	46198987	492	lysyl-tRNA synthetase	15805401	587.8	deinococcus_radiodurans	D/T	r/b/Deino
TTC0680	46198988	156	anti-cleavage anti-greA transcription factor gfh1	15806968	124	Deinococcus radiodurans	D/T	r/b/Deino
TTC0681	46198989	120	hypothetical protein	15805246	33.88	deinococcus_radiodurans	D/T	r/b/Deino
TTC0682	46198990	132	hypothetical protein	15807087	118.6	deinococcus_radiodurans	D/T	r/b/Deino
TTC0683	46198991	139	hypothetical conserved metal-binding protein	15807086	163.3	deinococcus_radiodurans	D/T	r/b/Deino
TTC0684	46198992	331	phoH protein	15806986	379.8	deinococcus_radiodurans	D/T	r/b/Deino
TTC0685	46198993	117	hypothetical protein	14599404	51.6	pneumocystis_carinii	E-false; unique	unique
TTC0686	46198994	325	hypothetical conserved protein	23022010	463	clostridium_thermocellum_atcc_27405	+	t/b
TTC0687	46198995	433	putative protease/transporter	15613919	233	bacillus_halodurans	+	m/b
TTC0688	46198996	263	shikimate 5-dehydrogenase	21227376	183	methanosarcina_mazei_goe1	A	m/a
TTC0689	46198997	191	hypothetical conserved protein	15595366	176.8	Pseudomonas aeruginosa PA01	P	m/b
TTC0690	46198998	834	DNA polymerase I	6459477	741.88	Deinococcus radiodurans	D/T	r/b/Deino
TTC0691	46198999	437	phosphoglucosamine mutase/phosphoacetylglucosamine mutase/phosphomannomutase	15807065	481.5	deinococcus_radiodurans	D/T	r/b/Deino
TTC0692	46199000	180	hypothetical conserved protein	15806586	232.6	deinococcus_radiodurans	D/T	r/b/Deino
TTC0693	46199001	345	S-adenosylmethionine:tRNA ribosyltransferase-isomerase	15806585	354	deinococcus_radiodurans	D/T	r/b/Deino
TTC0694	46199002	425	ADP-ribosylglycohydrolase	46106399	276.2	Rubrobacter xylanophilus DSM 9941	Ac	r
TTC0695	46199003	450	Mg(2+) transporter mgtE	15643918	328.2	thermotoga_maritima	T/A	t/b
TTC0696	46199004	706	hypothetical membrane associated protein	22972165	128.3	chloroflexus_aurantiacus	Chloroflexi	m/b
TTC0697	46199005	399	GTP cyclohydrolase II/3,4-dihydroxy-2-butanone-4-phosphate synthase	15805192	518.5	deinococcus_radiodurans	D/T	r/b/Deino
TTC0698	46199006	194	riboflavin synthase alpha chain	37523173	171.8	Gloeobacter violaceus PCC 7421	C	m/b
TTC0699	46199007	377	diaminohydroxyphosphoribosylaminopyrimidine deaminase/5-amino-6-(5-phosphoribosylamino) uracil reductase	23053281	328.9	geobacter_metallireducens	P	m/b
TTC0700	46199008	426	transcription termination factor rho	15806355	620.5	deinococcus_radiodurans	D/T	r/b/Deino
TTC0701	46199009	223	transaldolase	15806354	251.1	deinococcus_radiodurans	D/T	r/b/Deino
TTC0702	46199010	1067	isoleucyl-tRNA synthetase	46106426	1007.3	Rubrobacter xylanophilus DSM 9941	Ac	r
TTC0703	46199011	344	xaa-pro aminopeptidase	15806265	312	deinococcus_radiodurans	D/T	r/b/Deino
TTC0704	46199012	284	cell division protein ftsX	15806560	250	deinococcus_radiodurans	D/T	r/b/Deino
TTC0705	46199013	411	conserved hypothetical protein	15806559	121.7	deinococcus_radiodurans	D/T	r/b/Deino
TTC0706	46199014	205	competence protein F	15806406	114.4	deinococcus_radiodurans	D/T	r/b/Deino
TTC0707	46199015	330	translation initiation factor aIF-2B alpha subunit	15643673	313.5	thermotoga_maritima	T/A	t/b
TTC0708	46199016	97	LSU ribosomal protein L31P	37523989	91.66	Gloeobacter violaceus PCC 7421	C	m/b
TTC0709	46199017	59	hypothetical protein	12750996	35.04	canis_familiaris	E-false; unique	unique
TTC0710	46199018	144	mraZ protein	15806865	196.4	deinococcus_radiodurans	D/T	r/b/Deino
TTC0711	46199019	285	mraW protein	15806866	311.2	deinococcus_radiodurans	D/T	r/b/Deino
TTC0712	46199020	81	hypothetical protein			no hits	unique	unique
TTC0713	46199021	439	division specific D,D-transpeptidase/cell division protein ftsI	15806868	287.7	deinococcus_radiodurans	D/T	r/b/Deino
TTC0714	46199022	438	UDP-N-acetylmuramoylalanyl-D-glutamyl-L-ornithine-D-alanyl-D-alanine ligase	15805794	219.2	deinococcus_radiodurans	D/T	r/b/Deino
TTC0715	46199023	232	hypothetical protein	28192601	40.43	streptomyces_hygroscopicus	Ac	m/b
TTC0716	46199024	239	phospho-N-acetylmuramoyl-pentapeptide-transferase	15806835	192.6	deinococcus_radiodurans	D/T	r/b/Deino
TTC0717	46199025	417	UDP-N-acetylmuramoylalanine-D-glutamate ligase	15807481	340.5	deinococcus_radiodurans	D/T	r/b/Deino
TTC0718	46199026	353	cell division protein, ftsW/rodA/spove family	15807482	190.3	deinococcus_radiodurans	D/T	r/b/Deino
TTC0719	46199027	339	UDP-N-acetylglucosamine-N-acetylmuramyl-(pentapeptide) pyrophosphoryl-undecaprenol N-acetylglucosamine transferase	15805653	214.5	deinococcus_radiodurans	D/T	r/b/Deino
TTC0720	46199028	446	UDP-N-acetylmuramate-alanine ligase	15805654	299.7	deinococcus_radiodurans	D/T	r/b/Deino
TTC0721	46199029	265	UDP-N-acetylenolpyruvoylglucosamine reductase	15805655	292.7	deinococcus_radiodurans	D/T	r/b/Deino
TTC0722	46199030	194	cell division protein ftsQ	15805656	73.94	deinococcus_radiodurans	D/T	r/b/Deino
TTC0723	46199031	411	cell division protein ftsA	15805657	458.8	deinococcus_radiodurans	D/T	r/b/Deino
TTC0724	46199032	352	cell division protein ftsZ	15805658	434.1	deinococcus_radiodurans	D/T	r/b/Deino
TTC0725	46199033	166	crossover junction endodeoxyribonuclease ruvC	45529792	129.4	Moorella thermoacetica ATCC 39073	+	t/b
TTC0726	46199034	161	hypothetical conserved protein	46315607	220.3	Burkholderia cepacia R18194	P	m/b
TTC0727	46199035	380	biotin synthase/thiamine biosynthesis enzyme	15805105	478.8	deinococcus_radiodurans	D/T	r/b/Deino
TTC0728	46199036	170	hypothetical conserved protein	15807511	75.87	deinococcus_radiodurans	D/T	r/b/Deino
TTC0729	46199037	271	tryptophan synthase alpha chain	15805966	241.5	Deinococcus radiodurans]	D/T	r/b/Deino
TTC0730	46199038	418	tryptophan synthase beta chain	15805965	592.8	Deinococcus radiodurans	D/T	r/b/Deino
TTC0731	46199039	270	thy1 protein	42525827	273.1	Treponema denticola ATCC 35405	others	m/b
TTC0732	46199040	676	NAD-dependent DNA ligase	20515592	662.083	Thermoanaerobacter tengcongensis	+	t/b
TTC0733	46199041	395	membrane lipoprotein	15807064	386.7	deinococcus_radiodurans	D/T	r/b/Deino
TTC0734	46199042	496	sugar transport ATP-binding protein	15805981	569.3	deinococcus_radiodurans	D/T	r/b/Deino
TTC0735	46199043	309	hypothetical conserved protein	15807311	58.92	deinococcus_radiodurans	D/T	r/b/Deino
TTC0736	46199044	207	hypothetical conserved protein	15807310	107.8	deinococcus_radiodurans	D/T	r/b/Deino
TTC0737	46199045	181	hypothetical conserved protein	15807309	63.16	deinococcus_radiodurans	D/T	r/b/Deino
TTC0738	46199046	340	murM	15806082	221.9	deinococcus_radiodurans	D/T	r/b/Deino
TTC0741	46199047	133	hypothetical protein	71400	70.86	xenopus_laevis	E-false; unique	unique
TTC0742	46199048	477	hypothetical conserved membrane spanning protein	15807716	161.4	deinococcus_radiodurans	D/T	r/b/Deino
TTC0743	46199049	209	hypothetical conserved protein	15806405	81.26	deinococcus_radiodurans	D/T	r/b/Deino
TTC0744	46199050	368	hypothetical conserved membrane spanning protein	15806095	256.1	deinococcus_radiodurans	D/T	r/b/Deino
TTC0745	46199051	366	glycosyltransferase	15806564	258.5	deinococcus_radiodurans	D/T	r/b/Deino
TTC0746	46199052	804	ATP-dependent protease La	15805378	1038.9	deinococcus_radiodurans	D/T	r/b/Deino
TTC0747	46199053	283	hypothetical protein	15806623	117.1	deinococcus_radiodurans	D/T	r/b/Deino
TTC0748	46199054	310	L-lactate dehydrogenase	2257584	304.7	Deinococcus radiodurans]	D/T	r/b/Deino
TTC0749	46199055	312	ferric enterobactin esterase-related protein	15807491	243.4	deinococcus_radiodurans	D/T	r/b/Deino
TTC0750	46199056	224	hypothetical membrane spanning protein	16800060	151	Listeria innocua	+	m/b
TTC0751	46199057	178	methyltransferase	46318633	85.89	Burkholderia cepacia R1808	P	m/b
TTC0752	46199058	661	iron-sulfur binding reductase, putative	15807549	711.8	deinococcus_radiodurans	D/T	r/b/Deino
TTC0753	46199059	67	hypothetical protein	42561425	33.88	Mycoplasma mycoides subsp. mycoides SC str. PG1	+	m/b
TTC0754	46199060	151	hypothetical membrane spanning protein	15807060	156.4	deinococcus_radiodurans	D/T	r/b/Deino
TTC0755	46199061	282	methylenetetrahydrofolate dehydrogenase (NADP+)/methenyltetrahydrofolate cyclohydrolase	39995968	280.8	Geobacter sulfurreducens PCA	P	m/b
TTC0756	46199062	151	N utilization substance protein B-like protein	15807061	117.9	deinococcus_radiodurans	D/T	r/b/Deino
TTC0757	46199063	112	hypothetical conserved protein	21402234	55.07	bacillus_anthracis_str._a2012	+	m/b
TTC0758	46199064	445	biotin carboxylase	15805157	601.7	deinococcus_radiodurans	D/T	r/b/Deino
TTC0759	46199065	165	biotin carboxyl carrier protein of acetyl-CoA carboxylase	15805158	157.1	deinococcus_radiodurans	D/T	r/b/Deino
TTC0760	46199066	184	protein translation elongation factor P (EF-P)	15805159	234.6	deinococcus_radiodurans	D/T	r/b/Deino
TTC0761	46199067	300	hypothetical conserved protein	20808739	332	thermoanaerobacter_tengcongensis	+	t/b
TTC0762	46199068	54	hypothetical protein	34875001	34.27	rattus_norvegicus	E-false; unique	unique
TTC0763	46199069	294	putative hydrolase	15807240	132.5	deinococcus_radiodurans	D/T	r/b/Deino
TTC0764	46199070	293	agmatinase	46448249	177.6	desulfovibrio_vulgaris_subsp._vulgaris_strain_hildenborough	P	m/b
TTC0765	46199071	441	conserved hypothetical protein	15807012	413.3	deinococcus_radiodurans	D/T	r/b/Deino
TTC0766	46199072	163	probable gliding protein	15805880	174.1	Deinococcus radiodurans	D/T	r/b/Deino
TTC0767	46199073	196	gliding motility protein	15805879	310.8	Deinococcus radiodurans	D/T	r/b/Deino
TTC0768	46199074	34	cytochrome c oxidase polypeptide IIA	13399684	67.78	unique	unique	unique
TTC0769	46199075	168	subunit II of C(O/B)3-type cytochrome c oxidase	11356517	134.4	imported - Bacillus stearothermophilus	+	m/b
TTC0770	46199076	562	subunit II of C(O/B)3-type cytochrome c oxidase	11255065	426.8	geobacillus_stearothermophilus	+	m/b
TTC0771	46199077	156	hypothetical protein	22969057	37.35	Rhodospirillum rubrum	P	m/b
TTC0772	46199078	382	putative Permease	39997838	320.9	Geobacter sulfurreducens PCA	P	m/b
TTC0773	46199079	89	SSU ribosomal protein S15P	18310663	115.5	Clostridium perfringens]	+	m/b
TTC0774	46199080	713	polynucleotide phosphorylase	15807057	836.3	deinococcus_radiodurans	D/T	r/b/Deino
TTC0775	46199081	573	metal dependent hydrolase	20807702	497.3	thermoanaerobacter_tengcongensis	+	t/b
TTC0776	46199082	809	putative cation-transporting ATPase pacL	22972157	515.8	chloroflexus_aurantiacus	Chloroflexi	m/b
TTC0777	46199083	118	two-component response regulator	22966188	84.73	rhodospirillum_rubrum	P	m/b
TTC0778	46199084	963	sensory transduction histidine kinase	37522318	186	Gloeobacter violaceus PCC 7421	C	m/b
TTC0779	46199085	381	putative acyl-CoA dehydrogenase	15806336	513.1	deinococcus_radiodurans	D/T	r/b/Deino
TTC0780	46199086	247	electron transfer flavoprotein beta-subunit	15805995	266.9	deinococcus_radiodurans	D/T	r/b/Deino
TTC0781	46199087	313	electron transfer flavoprotein alpha-subunit	15805994	281.6	deinococcus_radiodurans	D/T	r/b/Deino
TTC0782	46199088	153	hypothetical protein	15598536	51.99	pseudomonas_aeruginosa_pao1	P	m/b
TTC0783	46199089	521	putative propionyl-CoA carboxylase beta chain	15806334	732.3	deinococcus_radiodurans	D/T	r/b/Deino
TTC0784	46199090	219	uracil-DNA glycosylase	46106713	206.1	Rubrobacter xylanophilus DSM 9941	Ac	r
TTC0785	46199091	575	DNA-dependent DNA polymerase beta chain	45548617	499.6	Rubrobacter xylanophilus DSM 9941	Ac	r
TTC0786	46199092	79	hypothetical protein	46106305	41.97	Rubrobacter xylanophilus DSM 9941	Ac	r
TTC0787	46199093	43	hypothetical protein			no hits	unique	unique
TTC0788	46199094	408	aminopeptidase	45684723	469.2	Mesorhizobium sp. BNC1	P	m/b
TTC0789	46199095	457	mercuric reductase	46106475	417.9	Rubrobacter xylanophilus DSM 9941	Ac	r
TTC0790	46199096	40	hypothetical protein			no hits	unique	unique
TTC0791	46199097	142	transcriptional regulator, merR family	42558679	108.2	arthrobacter_aurescens	Ac	m/b
TTC0792	46199098	412	QAH/OAS sulfhydrylase	15807180	337.8	Deinococcus radiodurans]	D/T	r/b/Deino
TTC0793	46199099	306	conserved hypothetical protein	15806652	380.2	Deinococcus radiodurans	D/T	r/b/Deino
TTC0794	46199100	657	hypothetical membrane spanning protein	34557148	559.7	Wolinella succinogenes	P	m/b
TTC0795	46199101	244	amino acid ABC transporter, ATP-binding protein	17231659	330.5	nostoc_sp_pcc_7120	C	m/b
TTC0796	46199102	138	hypothetical protein	15805247	41.2	deinococcus_radiodurans	D/T	r/b/Deino
TTC0797	46199103	275	conserved hypothetical protein	46446927	131	Parachlamydia sp. UWE25	others	m/b
TTC0798	46199104	137	putative excisionase	17547958	99.75	ralstonia_solanacearum	P	m/b
TTC0799	46199105	203	hypothetical protein	22979529	147.1	ralstonia_metallidurans	P	m/b
TTC0800	46199106	254	indole-3-glycerol phosphate synthase	15806443	228.4	deinococcus_radiodurans	D/T	r/b/Deino
TTC0801	46199107	235	phosphoribosylformimino-5-aminoimidazole carboxamide ribotide isomerase	15807480	229.2	deinococcus_radiodurans	D/T	r/b/Deino
TTC0802	46199108	105	hypothetical protein	5836056	38.51	mustelus_manazo	E-false; unique	unique
TTC0803	46199109	666	single-stranded DNA specific exonuclease RecJ	15806146	431.8	Deinococcus radiodurans]	D/T	r/b/Deino
TTC0804	46199110	187	hypothetical protein	32041647	36.19	Pseudomonas aeruginosa UCBPP-PA14	P	m/b
TTC0805	46199111	862	valyl-tRNA synthetase	15805185	954.5	Deinococcus radiodurans]	D/T	r/b/Deino
TTC0806	46199112	261	amino acid ABC transporter, permease protein	15807149	265.4	deinococcus_radiodurans	D/T	r/b/Deino
TTC0807	46199113	254	amino acid ABC transporter, binding protein	15807148	288.1	deinococcus_radiodurans	D/T	r/b/Deino
TTC0808	46199114	819	glycogen phosphorylase	22970597	684.9	Chloroflexus aurantiacus	Chloroflexi	m/b
TTC0809	46199115	490	trk system potassium uptake protein trkG	21228604	352.8	methanosarcina_mazei_goe1	A	m/a
TTC0810	46199116	446	trk system potassium uptake protein trkA	11498444	245.7	archaeoglobus_fulgidus_dsm_4304	A	t/a
TTC0811	46199117	434	Fe-S oxidoreductase	15800587	548.1	escherichia_coli_o157:h7_edl933	P	m/b
TTC0812	46199118	285	hypothetical protein	22970109	108.2	chloroflexus_aurantiacus	Chloroflexi	m/b
TTC0813	46199119	281	conserved hypothetical protein	45915615	251.5	Mesorhizobium sp. BNC1	P	m/b
TTC0814	46199120	250	hypothetical protein	15805187	60.46	deinococcus_radiodurans	D/T	r/b/Deino
TTC0815	46199121	262	phosphatidylserine decarboxylase	46189854	131	enterococcus_faecium	+	m/b
TTC0816	46199122	161	protein-tyrosine phosphatase	46106799	133.7	Rubrobacter xylanophilus DSM 9941	Ac	r
TTC0817	46199123	515	two-component system histidine kinase	15805604	330.9	deinococcus_radiodurans	D/T	r/b/Deino
TTC0818	46199124	244	putative RNA methyltransferase	23123795	155.6	nostoc_punctiforme	C	m/b
TTC0819	46199125	695	putative transpeptidase	15806434	463	deinococcus_radiodurans	D/T	r/b/Deino
TTC0820	46199126	119	response regulator	15888044	43.13	agrobacterium_tumefaciens_str._c58_cereon	P	m/b
TTC0821	46199127	41	hypothetical protein			no hits	unique	unique
TTC0822	46199128	368	probable GTP-binding protein	15806403	452.6	deinococcus_radiodurans	D/T	r/b/Deino
TTC0823	46199129	220	deoxyribose-phosphate aldolase	15806224	223	Deinococcus radiodurans	D/T	r/b/Deino
TTC0824	46199130	376	putative phosphoslipase	22970953	162.2	chloroflexus_aurantiacus	Chloroflexi	m/b
TTC0825	46199131	187	maf protein	15806225	153.7	deinococcus_radiodurans	D/T	r/b/Deino
TTC0826	46199132	262	rod shape-determining protein mreC	23053922	117.1	geobacter_metallireducens	P	m/b
TTC0827	46199133	152	hypothetical protein	46323838	49.29	Burkholderia cepacia R1808	P	m/b
TTC0828	46199134	575	putative transpeptidase, cell division protein ftsI	37522994	278.1	Gloeobacter violaceus PCC 7421	C	m/b
TTC0829	46199135	103	hypothetical protein	26327181	41.97	mus_musculus	E-false; unique	unique
TTC0830	46199136	41	hypothetical protein			no hits	unique	unique
TTC0831	46199137	145	hypothetical protein	15807597	125.6	deinococcus_radiodurans	D/T	r/b/Deino
TTC0832	46199138	90	hypothetical protein	17230375	36.19	nostoc_sp_pcc_7120	C	m/b
TTC0833	46199139	192	conserved hypothetical protein	15806185	77.41	Deinococcus radiodurans	D/T	r/b/Deino
TTC0834	46199140	224	hypothetical conserved protein	15805996	90.12	Deinococcus radiodurans]	D/T	r/b/Deino
TTC0835	46199141	381	ornithine acetyltransferase	15806707	377.5	Deinococcus radiodurans	D/T	r/b/Deino
TTC0836	46199142	345	N-acetyl-gamma-glutamyl-phosphate reductase	23054526	286.2	Geobacter metallireducens	P	m/b
TTC0837	46199143	171	conserved hypothetical protein	45530230	119.78	Moorella thermoacetica	+	t/b
TTC0838	46199144	301	ornithine carbamoyltransferase	11498854	295	archaeoglobus_fulgidus_dsm_4304	A	t/a
TTC0839	46199145	227	hypothetical cytosolic protein	15807671	215.3	Deinococcus radiodurans	D/T	r/b/Deino
TTC0840	46199146	113	hypothetical protein	46201778	92.82	Magnetospirillum magnetotacticum	P	m/b
TTC0841	46199147	199	hypothetical membrane spanning protein	15807016	220.3	deinococcus_radiodurans	D/T	r/b/Deino
TTC0842	46199148	269	ABC transporter permease protein	37523017	313.2	Gloeobacter violaceus PCC 7421	C	m/b
TTC0843	46199149	331	ABC transporter ATP-binding protein	23128674	437.2	nostoc_punctiforme	C	m/b
TTC0844	46199150	278	integral membrane protein	37523012	323.2	Gloeobacter violaceus PCC 7421	C	m/b
TTC0847	46199151	524	2-isopropylmalate synthase	14521552	548.5	pyrococcus_abyssi	A	t/a
TTC0848	46199152	175	acetyltransferase	16080152	123.6	bacillus_subtilis_subsp._subtilis_str._168	+	m/b
TTC0849	46199153	520	2-isopropylmalate synthase	15806495	567.4	Deinococcus radiodurans	D/T	r/b/Deino
TTC0850	46199154	337	ketol-acid reductoisomerase	23001264	448.7	magnetococcus_sp_mc-1	P	m/b
TTC0851	46199155	170	acetolactate synthase small subunit	11499308	176.4	archaeoglobus_fulgidus_dsm_4304	A	t/a
TTC0852	46199156	562	acetolactate synthase large subunit	21226772	622.5	Methanosarcina mazei Goe1	A	m/a
TTC0853	46199157	326	thioredoxin reductase	15807603	274.2	deinococcus_radiodurans	D/T	r/b/Deino
TTC0854	46199158	156	prepilin-like protein	30249711	49.29	nitrosomonas_europaea_atcc_19718	P	m/b
TTC0855	46199159	193	prepilin-like protein	46449093	38.12	desulfovibrio_vulgaris_subsp._vulgaris_strain_hildenborough	P	m/b
TTC0856	46199160	233	prepilin-like protein	15806253	48.14	deinococcus_radiodurans	D/T	r/b/Deino
TTC0857	46199161	554	comZ	39996167	39.28	Geobacter sulfurreducens PCA	P	m/b
TTC0858	46199162	131	pilA	32423754	62.39	Pseudomonas aeruginosa	P	m/b
TTC0859	46199163	170	hypothetical protein	45528701	82.42	Moorella thermoacetica ATCC 39073	+	t/b
TTC0860	46199164	180	conserved hypothetical protein	15806725	150.2	Deinococcus radiodurans]	D/T	r/b/Deino
TTC0861	46199165	66	hypothetical protein	11497916	38.12	archaeoglobus_fulgidus_dsm_4304	A	t/a
TTC0862	46199166	185	conserved hypothetical protein	15806725	150.2	Deinococcus radiodurans	D/T	r/b/Deino
TTC0863	46199167	218	hypothetical protein	15805584	78.18	deinococcus_radiodurans	D/T	r/b/Deino
TTC0864	46199168	337	tryptophanyl-tRNA synthetase	15805585	411	deinococcus_radiodurans	D/T	r/b/Deino
TTC0865	46199169	472	3-isopropylmalate dehydratase large subunit	22298452	654.4	thermosynechococcus_elongatus_bp-1	C	t/b
TTC0866	46199170	201	3-isopropylmalate dehydratase	32261035	195.7	Haloferax volcanii]	A	m/a
TTC0867	46199171	345	3-isopropylmalate dehydrogenase	6459553	383.56	Deinococcus radiodurans	D/T	r/b/Deino
TTC0868	46199172	177	conserved hypothetical protein	23129788	154.8	Nostoc punctiforme	C	m/b
TTC0869	46199173	178	conserved hypothetical protein	45530230	154.8	Moorella thermoacetica ATCC 39073	+	t/b
TTC0870	46199174	244	putative dehydrogenase	12802725	210.7	desulfovibrio_gigas	P	m/b
TTC0871	46199175	555	dihydroxy-acid dehydratase	46106902	619.8	Rubrobacter xylanophilus DSM 9941	Ac	r
TTC0872	46199176	128	cytochrome c-552 precursor	46313245	47.75	Burkholderia cepacia R18194]	P	m/b
TTC0873	46199177	351	spermidine/putrescine-binding protein	46105989	252.3	Rubrobacter xylanophilus DSM 9941	Ac	r
TTC0874	46199178	259	spermidine/putrescine transport system permease protein potC	15806322	245.4	deinococcus_radiodurans	D/T	r/b/Deino
TTC0875	46199179	286	spermidine/putrescine transport system permease protein potB	15806321	269.6	deinococcus_radiodurans	D/T	r/b/Deino
TTC0876	46199180	367	spermidine/putrescine transport ATP-binding protein potA	15806320	362.1	deinococcus_radiodurans	D/T	r/b/Deino
TTC0877	46199181	359	rod shape-determining protein rodA	23000695	260.8	magnetococcus_sp_mc-1	P	m/b
TTC0878	46199182	73	cell division factor-like protein	15805777	76.26	deinococcus_radiodurans	D/T	r/b/Deino
TTC0879	46199183	267	cell division inhibitor minD	15805778	390.6	deinococcus_radiodurans	D/T	r/b/Deino
TTC0880	46199184	101	conserved hypothetical protein	23100498	69.32	oceanobacillus_iheyensis_hte831	+	m/b
TTC0881	46199185	70	methylmalonyl-CoA mutase	18311250	36.96	clostridium_perfringens_str._13	+	m/b
TTC0882	46199186	514	methylmalonyl-CoA mutase	20807672	677.6	thermoanaerobacter_tengcongensis	+	t/b
TTC0883	46199187	128	protein kinase-like protein	25952114	50.06	homo_sapiens	E, true	others
TTC0884	46199188	648	acetyl-coenzyme A synthetase	22298430	884.8	thermosynechococcus_elongatus_bp-1	C	t/b
TTC0885	46199189	845	acetyl-coenzyme A synthetase	46448574	407.9	Desulfovibrio vulgaris subsp. vulgaris str. Hildenborough	P	m/b
TTC0886	46199190	627	acetyl-coenzyme A synthetase	41719547	661	Methanococcoides burtonii DSM 6242	A	m/a
TTC0887	46199191	997	protein translocase subunit secA	15805602	619.8	deinococcus_radiodurans	D/T	r/b/Deino
TTC0888	46199192	323	possible glycoprotease	15807628	334.3	deinococcus_radiodurans	D/T	r/b/Deino
TTC0889	46199193	438	hypothetical protein	22974105	59.69	chloroflexus_aurantiacus	Chloroflexi	m/b
TTC0890	46199194	141	Fe-S binding reductase, putative	15806213	79.34	deinococcus_radiodurans	D/T	r/b/Deino
TTC0891	46199195	69	hypothetical protein	15806492	53.53	deinococcus_radiodurans	D/T	r/b/Deino
TTC0892	46199196	107	conserved hypothetical protein	39997884	140.6	Geobacter sulfurreducens PCA	P	m/b
TTC0893	46199197	728	probable ATP-dependent helicase lhr	46107107	526.6	Rubrobacter xylanophilus DSM 9941	Ac	r
TTC0894	46199198	133	hypothetical protein	15805875	50.06	deinococcus_radiodurans	D/T	r/b/Deino
TTC0895	46199199	869	hypothetical protein	27381069	105.9	bradyrhizobium_japonicum	P	m/b
TTC0896	46199200	590	DNA primase	15805628	327.8	deinococcus_radiodurans	D/T	r/b/Deino
TTC0897	46199201	500	4-alpha-glucanotransferase	22970478	550.8	Chloroflexus aurantiacus]	Chloroflexi	m/b
TTC0898	46199202	290	3-hydroxybutyryl-CoA dehydrogenase	15806088	379.4	deinococcus_radiodurans	D/T	r/b/Deino
TTC0899	46199203	284	hypothetical membrane spanning protein	15805539	285.4	deinococcus_radiodurans	D/T	r/b/Deino
TTC0900	46199204	406	zinc protease	32475871	270	Pirellula sp.	others	m/b
TTC0901	46199205	403	zinc protease	32475870	195.3	Pirellula sp.	others	m/b
TTC0902	46199206	770	DNA helicase recG	15806915	763.8	deinococcus_radiodurans	D/T	r/b/Deino
TTC0903	46199207	258	hypothetical protein	29829267	39.66	streptomyces_avermitilis_ma-4680	Ac	m/b
TTC0904	46199208	329	putative esterase	45656816	125.9	Leptospira interrogans serovar Copenhageni str. Fiocruz L1-130	others	m/b
TTC0905	46199209	223	V-type sodium ATP synthase subunit D	15805729	188.3	deinococcus_radiodurans	D/T	r/b/Deino
TTC0906	46199210	478	V-type sodium ATP synthase subunit B	15805728	706.1	Deinococcus radiodurans	D/T	r/b/Deino
TTC0907	46199211	578	V-type sodium ATP synthase subunit A	15805727	891.3	Deinococcus radiodurans]	D/T	r/b/Deino
TTC0908	46199212	104	V-type ATP synthase subunit F	15805726	103.6	Deinococcus radiodurans	D/T	r/b/Deino
TTC0909	46199213	323	V-type ATP synthase subunit C	15805725	132.5	Deinococcus radiodurans	D/T	r/b/Deino
TTC0910	46199214	188	V-type ATP synthase subunit E	15805724	105.9	Deinococcus radiodurans	D/T	r/b/Deino
TTC0911	46199215	99	V-type sodium ATP synthase subunit K Homolog	15805723	88.2	deinococcus_radiodurans	D/T	r/b/Deino
TTC0912	46199216	652	V-type sodium ATP synthase subunit I	15805722	404.1	Deinococcus radiodurans	D/T	r/b/Deino
TTC0913	46199217	104	V-type ATPase subunit	15805721	65.08	Deinococcus radiodurans	D/T	r/b/Deino
TTC0914	46199218	382	conserved hypothetical protein	46106220	318.2	Rubrobacter xylanophilus DSM 9941	Ac	r
TTC0915	46199219	69	hypothetical protein	15807003	69.32	deinococcus_radiodurans	D/T	r/b/Deino
TTC0916	46199220	117	hypothetical protein	15807002	40.43	deinococcus_radiodurans	D/T	r/b/Deino
TTC0917	46199221	224	metal dependent hydrolase	15805048	257.7	deinococcus_radiodurans	D/T	r/b/Deino
TTC0918	46199222	260	protein kinase-like protein	15806232	229.2	deinococcus_radiodurans	D/T	r/b/Deino
TTC0919	46199223	629	acetyl-coenzyme A synthetase	15613700	623.2	bacillus_halodurans	+	m/b
TTC0920	46199224	497	hypothetical membrane spanning protein	15805525	293.9	deinococcus_radiodurans	D/T	r/b/Deino
TTC0921	46199225	342	hypothetical protein	23055312	42.36	Geobacter metallireducens	P	m/b
TTC0922	46199226	966	hypothetical protein	15806921	364	deinococcus_radiodurans	D/T	r/b/Deino
TTC0923	46199227	372	putative exonuclease sbcD	15806920	224.2	deinococcus_radiodurans	D/T	r/b/Deino
TTC0924	46199228	336	hypothetical membrane spanning protein	21222333	181.8	streptomyces_coelicolor_a3_2	Ac	m/b
TTC0925	46199229	122	ferric uptake regulation protein	15805891	118.2	deinococcus_radiodurans	D/T	r/b/Deino
TTC0926	46199230	132	hypothetical protein	15805250	108.2	deinococcus_radiodurans	D/T	r/b/Deino
TTC0927	46199231	186	putative ribosomal associated protein	15806102	165.2	deinococcus_radiodurans	D/T	r/b/Deino
TTC0928	46199232	242	cell division ATP-binding protein ftsE	15806560	250	Deinococcus radiodurans	D/T	r/b/Deino
TTC0929	46199233	439	tail-specific protease	15806561	360.5	deinococcus_radiodurans	D/T	r/b/Deino
TTC0930	46199234	114	hypothetical protein			no hits	unique	unique
TTC0931	46199235	618	methionyl-tRNA synthetase	46580460	614.8	Desulfovibrio vulgaris subsp. vulgaris str. Hildenborough]	P	m/b
TTC0932	46199236	227	ribose 5-phosphate isomerase	45545836	222.2	Rubrobacter xylanophilus DSM 9941	Ac	r
TTC0933	46199237	158	bacterioferritin comigratory protein	21673494	175.6	chlorobium_tepidum_tls	others	m/b
TTC0934	46199238	379	ABC transporter periplasmic binding protein	46112727	280	Moorella thermoacetica ATCC 39073	+	t/b
TTC0935	46199239	277	putative transport system permease ABC transporter protein	15965421	221.1	sinorhizobium_meliloti	P	m/b
TTC0938	46199240	489	probable ATP transporter, ATP-binding protein	46112726	397.1	Moorella thermoacetica ATCC 39073	+	t/b
TTC0939	46199241	185	molybdopterin-guanine dinucleotide biosynthesis protein A	15805672	101.3	deinococcus_radiodurans	D/T	r/b/Deino
TTC0940	46199242	289	putative oxidoreductase	15806676	98.6	deinococcus_radiodurans	D/T	r/b/Deino
TTC0941	46199243	110	hypothetical protein	23014095	42.74	magnetospirillum_magnetotacticum	P	m/b
TTC0942	46199244	465	conserved hypothetical protein	15806170	626.7	deinococcus_radiodurans	D/T	r/b/Deino
TTC0943	46199245	68	hypothetical conserved protein	22975317	58.15	Ralstonia metallidurans	P	m/b
TTC0944	46199246	357	probable Fe/S oxidoreductase	15807908	285	deinococcus_radiodurans	D/T	r/b/Deino
TTC0945	46199247	279	hypothetical protein	15806573	141.7	deinococcus_radiodurans	D/T	r/b/Deino
TTC0946	46199248	208	uracil phosphoribosyltransferase	15806572	286.6	deinococcus_radiodurans	D/T	r/b/Deino
TTC0947	46199249	323	putative glycosyltransferase	46134508	414.8	Anabaena variabilis ATCC 29413	C	m/b
TTC0948	46199250	376	UDP-N-acetylglucosamine 2-epimerase	15806570	465.3	Deinococcus radiodurans	D/T	r/b/Deino
TTC0949	46199251	399	membrane-integral protein, putative transporter	23112605	252.3	desulfitobacterium_hafniense	+	m/b
TTC0950	46199252	370	conserved hypothetical protein	15791000	222.6	halobacterium_sp_nrc-1	A	m/a
TTC0951	46199253	349	immunogenic protein	15806652	380.2	Deinococcus radiodurans]	D/T	r/b/Deino
TTC0952	46199254	707	transporter	33591669	251.5	Bordetella pertussis	P	m/b
TTC0953	46199255	327	immunogenic protein	46193198	174.9	Rhodobacter sphaeroides	P	m/b
TTC0954	46199256	132	hypothetical protein	31207035	35.81	anopheles_gambiae_str._pest	E-false; unique	unique
TTC0955	46199257	191	hypothetical protein	21233560	43.9	xanthomonas_campestris_pv._campestris_str._atcc_33913	P	m/b
TTC0956	46199258	404	protease Do	15806759	255	deinococcus_radiodurans	D/T	r/b/Deino
TTC0957	46199259	285	formyltetrahydrofolate deformylase	16078376	339.7	bacillus_subtilis_subsp._subtilis_str._168	+	m/b
TTC0958	46199260	164	S-adenosylmethionine:2-demethylmenaquinone methyltransferase	15805885	161.8	Deinococcus radiodurans	D/T	r/b/Deino
TTC0959	46199261	545	DNA mismatch repair enzyme (predicted ATPase)	15806699	347.1	Deinococcus radiodurans]	D/T	r/b/Deino
TTC0960	46199262	811	DNA mismatch repair protein mutS	15789484	607.446	Halobacterium sp. NRC-1	A	m/a
TTC0961	46199263	404	probable sulfite reductase	27382368	182.2	bradyrhizobium_japonicum	P	m/b
TTC0962	46199264	225	cytochrome c-552 precursor	27379593	91.28	bradyrhizobium_japonicum	P	m/b
TTC0963	46199265	145	hypothetical protein	23055723	76.26	geobacter_metallireducens	P	m/b
TTC0964	46199266	552	5'-nucleotidase	15808028	458	deinococcus_radiodurans	D/T	r/b/Deino
TTC0965	46199267	446	glutamine synthetase	15805478	617.1	deinococcus_radiodurans	D/T	r/b/Deino
TTC0966	46199268	387	leucine-, isoleucine-, valine-, threonine-, and alanine-binding protein	15806059	355.9	deinococcus_radiodurans	D/T	r/b/Deino
TTC0967	46199269	322	branched-chain amino acid transport system permease protein livH	22970194	312.8	chloroflexus_aurantiacus	Chloroflexi	m/b
TTC0968	46199270	443	branched-chain amino acid transport system permease protein livM	15806057	371.3	deinococcus_radiodurans	D/T	r/b/Deino
TTC0969	46199271	259	branched-chain amino acid transport ATP-binding protein livG	22972682	323.9	chloroflexus_aurantiacus	Chloroflexi	m/b
TTC0970	46199272	237	branched-chain amino acid transport ATP-binding protein livF	22972681	318.5	chloroflexus_aurantiacus	Chloroflexi	m/b
TTC0971	46199273	525	dipeptide-binding protein	15806308	577	deinococcus_radiodurans	D/T	r/b/Deino
TTC0972	46199274	340	dipeptide transport system permease protein dppB	15805983	403.3	deinococcus_radiodurans	D/T	r/b/Deino
TTC0973	46199275	282	dipeptide transport system permease protein dppC	15805982	325.5	deinococcus_radiodurans	D/T	r/b/Deino
TTC0974	46199276	347	hypothetical protein	15806630	75.1	deinococcus_radiodurans	D/T	r/b/Deino
TTC0975	46199277	390	folylpolyglutamate synthase/dihydrofolate synthase	15805369	270	deinococcus_radiodurans	D/T	r/b/Deino
TTC0976	46199278	600	multidrug resistance ABC transporter ATP-binding and permease protein	15807046	572.8	Deinococcus radiodurans	D/T	r/b/Deino
TTC0977	46199279	578	multidrug resistance ABC transporter ATP-binding and permease protein	15807045	488.8	Deinococcus radiodurans	D/T	r/b/Deino
TTC0978	46199280	377	citrate synthase	15805783	407.9	Deinococcus radiodurans]	D/T	r/b/Deino
TTC0979	46199281	271	molybdopterin biosynthesis moeB protein	37522981	345.5	Gloeobacter violaceus PCC 7421	C	m/b
TTC0980	46199282	254	mannose-6-phosphate isomerase	24380201	146	streptococcus_mutans_ua159	+	m/b
TTC0981	46199283	290	hypothetical protein	15806852	136	deinococcus_radiodurans	D/T	r/b/Deino
TTC0982	46199284	226	endonuclease V	37523812	167.5	Gloeobacter violaceus PCC 7421	C	m/b
TTC0983	46199285	213	putative acyltransferase	46112454	143.3	Moorella thermoacetica ATCC 39073	+	t/b
TTC0984	46199286	97	putative DNA binding protein	23025208	115.5	Leuconostoc mesenteroides subsp. mesenteroides ATCC 8293	+	m/b
TTC0985	46199287	280	hypothetical protein	45529587	61.62	Moorella thermoacetica ATCC 39073	+	t/b
TTC0986	46199288	332	putative peptidase	15807231	179.5	deinococcus_radiodurans	D/T	r/b/Deino
TTC0987	46199289	215	transcriptional regulatory protein	15805459	288.9	deinococcus_radiodurans	D/T	r/b/Deino
TTC0988	46199290	406	putative tRNA (uracil-5-)-methyltransferase	23019754	148.3	thermobifida_fusca	Ac	t/b
TTC0989	46199291	149	3-dehydroquinate dehydratase	15805804	199.5	deinococcus_radiodurans	D/T	r/b/Deino
TTC0990	46199292	805	DNA gyrase subunit A	15806912	905.6	Deinococcus radiodurans	D/T	r/b/Deino
TTC0991	46199293	103	divalent cation tolerance protein	15807285	120.6	Deinococcus radiodurans	D/T	r/b/Deino
TTC0992	46199294	141	hypothetical protein	32476182	46.21	Pirellula sp.	others	m/b
TTC0993	46199295	76	hypothetical protein			no hits	unique	unique
TTC0994	46199296	202	transcriptional regulator	15806020	158.7	deinococcus_radiodurans	D/T	r/b/Deino
TTC0995	46199297	215	transporter	46315193	133.3	Burkholderia cepacia R18194	P	m/b
TTC0996	46199298	121	hypothetical protein	20150009	40.43	pseudomonas_fluorescens	P	m/b
TTC0997	46199299	227	two-component response regulator	15805807	272.7	deinococcus_radiodurans	D/T	r/b/Deino
TTC0998	46199300	417	sensory transduction histidine kinase	15806194	185.7	deinococcus_radiodurans	D/T	r/b/Deino
TTC0999	46199301	335	hypothetical conserved protein	16124875	242.3	caulobacter_crescentus_cb15	P	m/b
TTC1000	46199302	236	conserved hypothetical protein	46106578	219.2	Rubrobacter xylanophilus DSM 9941	Ac	r
TTC1001	46199303	462	iron-sulfur cluster-binding protein	45681259	377.9	Mesorhizobium sp. BNC1	P	m/b
TTC1002	46199304	187	conserved hypothetical protein	22982565	80.11	burkholderia_fungorum	P	m/b
TTC1003	46199305	267	signal peptidase I	15806444	139.8	deinococcus_radiodurans	D/T	r/b/Deino
TTC1004	46199306	251	serine protease	46446927	132.1	Parachlamydia sp. UWE25	others	m/b
TTC1005	46199307	253	serine protease-like protein	15806851	156	deinococcus_radiodurans	D/T	r/b/Deino
TTC1006	46199308	360	N-acetylmuramoyl-L-alanine amidase	15806404	236.1	deinococcus_radiodurans	D/T	r/b/Deino
TTC1007	46199309	141	conserved hypothetical protein	15806196	153.7	deinococcus_radiodurans	D/T	r/b/Deino
TTC1008	46199310	252	conserved hypothetical protein	15805488	210.3	deinococcus_radiodurans	D/T	r/b/Deino
TTC1009	46199311	124	hypothetical protein	15806543	36.19	deinococcus_radiodurans	D/T	r/b/Deino
TTC1010	46199312	470	integral membrane protein/HD-hydrolase domain	23017178	176.4	thermobifida_fusca	Ac	t/b
TTC1011	46199313	163	hypothetical protein	20807020	83.96	Thermoanaerobacter tengcongensis	+	t/b
TTC1012	46199314	334	homoisocitrate dehydrogenase	15806677	405.2	deinococcus_radiodurans	D/T	r/b/Deino
TTC1013	46199315	377	pilus-associated protein pilM	15805796	324.7	Deinococcus radiodurans	D/T	r/b/Deino
TTC1014	46199316	207	competence protein pilN	15805797	99.37	deinococcus_radiodurans	D/T	r/b/Deino
TTC1015	46199317	193	competence protein pilO	15805798	76.26	deinococcus_radiodurans	D/T	r/b/Deino
TTC1016	46199318	292	competence protein pilW	17537803	95.52	caenorhabditis_elegans	excluded; E-false; unique	excluded, unique
TTC1017	46199319	757	competence protein pilQ	15805800	187.6	deinococcus_radiodurans	D/T	r/b/Deino
TTC1018	46199320	383	chorismate synthase	12229720	508.1	deinococcus_radiodurans	D/T	r/b/Deino
TTC1019	46199321	184	shikimate kinase	15805802	195.3	deinococcus_radiodurans	D/T	r/b/Deino
TTC1020	46199322	348	3-dehydroquinate synthase	15805803	285.4	Deinococcus radiodurans	D/T	r/b/Deino
TTC1021	46199323	447	putative rRNA methyl transferase	23019979	331.6	clostridium_thermocellum_atcc_27405	+	t/b
TTC1022	46199324	125	holo-[acyl-carrier protein] synthase	15805282	117.5	deinococcus_radiodurans	D/T	r/b/Deino
TTC1023	46199325	117	hypothetical protein	26991969	69.71	pseudomonas_putida_kt2440	P	m/b
TTC1024	46199326	189	putative acyltransferase	34498663	176.8	Chromobacterium violaceum ATCC 12472	P	m/b
TTC1025	46199327	431	GTP-binding protein	15807299	481.9	deinococcus_radiodurans	D/T	r/b/Deino
TTC1026	46199328	254	conserved hypothetical protein	46106888	251.9	Rubrobacter xylanophilus DSM 9941	Ac	r
TTC1027	46199329	482	putative sugar kinase	46106497	270.8	Rubrobacter xylanophilus DSM 9941	Ac	r
TTC1028	46199330	292	homoserine kinase	46112430	210.7	Moorella thermoacetica ATCC 39073	+	t/b
TTC1029	46199331	246	hypothetical protein	15806249	133.3	deinococcus_radiodurans	D/T	r/b/Deino
TTC1030	46199332	27	ribosomal protein	18399650	34.65	Arabidopsis thaliana]	E-false; unique	unique
TTC1031	46199333	106	SSU ribosomal protein S20P	15806327	103.2	Deinococcus radiodurans]	D/T	r/b/Deino
TTC1032	46199334	125	hypothetical protein	15672686	33.88	lactococcus_lactis_subsp._lactis	+	m/b
TTC1033	46199335	432	tyrosyl-tRNA synthetase	15807614	473	deinococcus_radiodurans	D/T	r/b/Deino
TTC1034	46199336	184	cytochrome complex Fe-S subunit, putative	15805371	138.7	deinococcus_radiodurans	D/T	r/b/Deino
TTC1035	46199337	326	hypothetical membrane spanning protein	15805372	172.9	deinococcus_radiodurans	D/T	r/b/Deino
TTC1036	46199338	139	cytochrome C-type biogenesis protein ccmH	46131455	93.97	Ralstonia eutropha JMP134	P	m/b
TTC1037	46199339	178	ccmG protein	33597266	100.1	Bordetella parapertussis	P	m/b
TTC1038	46199340	643	cytochrome C-type biogenesis protein ccmF	15805375	526.6	deinococcus_radiodurans	D/T	r/b/Deino
TTC1039	46199341	142	cytochrome C-type biogenesis protein ccmE	15805376	114.8	deinococcus_radiodurans	D/T	r/b/Deino
TTC1040	46199342	31	hypothetical protein			no hits	unique	unique
TTC1041	46199343	228	heme exporter protein C	15805377	254.6	deinococcus_radiodurans	D/T	r/b/Deino
TTC1042	46199344	221	heme exporter protein B	15805434	156.4	deinococcus_radiodurans	D/T	r/b/Deino
TTC1043	46199345	189	ABC transporter ATP-binding protein	23475585	127.5	desulfovibrio_desulfuricans_g20	P	m/b
TTC1044	46199346	222	cytochrome C-type biogenesis protein ccdA	15806318	189.5	deinococcus_radiodurans	D/T	r/b/Deino
TTC1045	46199347	185	cytochrome c	23137671	153.7	cytophaga_hutchinsonii	others	m/b
TTC1046	46199348	430	sulfite dehydrogenase soxC precursor	27381232	406	bradyrhizobium_japonicum	P	m/b
TTC1047	46199349	428	sulfide dehydrogenase (flavocytochrome C)	15605781	288.9	aquifex_aeolicus_vf5	T/A	t/b
TTC1048	46199350	284	hypothetical protein	45529422	38.51	Moorella thermoacetica ATCC 39073	+	t/b
TTC1049	46199351	144	putative sulfurtransferase	23054698	79.72	Geobacter metallireducens	P	m/b
TTC1050	46199352	266	putative cytochrome c, sox a-like	15606859	156	Aquifex aeolicus	T/A	t/b
TTC1051	46199353	186	hypothetical protein	15606858	150.6	Aquifex aeolicus	T/A	t/b
TTC1052	46199354	573	sulfur oxidation protein soxB	15606857	440.7	aquifex_aeolicus_vf5	T/A	t/b
TTC1053	46199355	190	hypothetical protein	15606858	150.6	Aquifex aeolicus	T/A	t/b
TTC1054	46199356	259	putative cytochrome c precursor	22980528	165.2	Ralstonia metallidurans	P	m/b
TTC1055	46199357	108	soxZ	15606860	83.19	aquifex_aeolicus_vf5	T/A	t/b
TTC1056	46199358	152	soxY protein	15606861	119	aquifex_aeolicus_vf5	T/A	t/b
TTC1057	46199359	153	thioredoxin	15606862	77.8	aquifex_aeolicus_vf5	T/A	t/b
TTC1058	46199360	148	cytochrome c-552 precursor	23110012	98.6	Novosphingobium aromaticivorans]	P	m/b
TTC1059	46199361	342	cycB	15966018	245.7	Sinorhizobium meliloti	P	m/b
TTC1060	46199362	203	ABC transporter substrate-binding protein	13473313	152.9	mesorhizobium_loti	P	m/b
TTC1061	46199363	240	hypothetical protein	22985588	38.89	burkholderia_fungorum	P	m/b
TTC1062	46199364	692	DNA helicase uvrD	15806776	606.7	Deinococcus radiodurans	D/T	r/b/Deino
TTC1063	46199365	295	phosphoglucomutase/phosphomannomutase	15807717	125.2	Deinococcus radiodurans	D/T	r/b/Deino
TTC1064	46199366	317	metal dependent hydrolase	15807070	270	deinococcus_radiodurans	D/T	r/b/Deino
TTC1065	46199367	548	long-chain-fatty-acid-CoA ligase	15806695	616.3	Deinococcus radiodurans	D/T	r/b/Deino
TTC1066	46199368	69	hypothetical protein	23054718	83.19	geobacter_metallireducens	P	m/b
TTC1067	46199369	148	hypothetical protein	23105959	121.3	azotobacter_vinelandii	P	m/b
TTC1068	46199370	290	conserved hypothetical protein	15806459	342	deinococcus_radiodurans	D/T	r/b/Deino
TTC1069	46199371	191	putative dehydratase	15806171	145.2	deinococcus_radiodurans	D/T	r/b/Deino
TTC1070	46199372	235	purine nucleoside phosphorylase	46106655	214.2	Rubrobacter xylanophilus DSM 9941	Ac	r
TTC1071	46199373	209	ABC transporter ATP-binding protein	15807185	203	deinococcus_radiodurans	D/T	r/b/Deino
TTC1072	46199374	216	transcription regulator, crp family	46365250	129.8	Kineococcus radiotolerans SRS30216	Ac	r
TTC1073	46199375	237	conserved hypothetical protein	15806417	236.9	deinococcus_radiodurans	D/T	r/b/Deino
TTC1074	46199376	304	probable sugar aminotransferase	15807823	147.9	deinococcus_radiodurans	D/T	r/b/Deino
TTC1075	46199377	952	excinuclease ABC subunit A	15678471	1189.5	Methanothermobacter thermautotrophicus	A	t/a
TTC1076	46199378	329	hypothetical protein	45358949	183.3	Methanococcus maripaludis S2	A	m/a
TTC1077	46199379	443	glucose inhibited division protein A	15805245	562	deinococcus_radiodurans	D/T	r/b/Deino
TTC1078	46199380	99	conserved hypothetical protein	23129788	67.01	Nostoc punctiforme	C	m/b
TTC1079	46199381	252	hisF protein	15605750	336.3	Aquifex aeolicus	T/A	t/b
TTC1080	46199382	214	phosphoribosyl-AMP cyclohydrolase/phosphoribosyl-ATP pyrophosphohydrolase	15805759	240.7	deinococcus_radiodurans	D/T	r/b/Deino
TTC1081	46199383	326	fructose-1,6-bisphosphatase	15616345	345.9	bacillus_halodurans	+	m/b
TTC1082	46199384	345	alanine dehydrogenase	21673536	250	Chlorobium tepidum TLS]	others	m/b
TTC1083	46199385	444	4-hydroxybutyrate coenzyme A transferase	24217316	467.2	leptospira_interrogans_serovar_lai_str._56601	others	m/b
TTC1084	46199386	251	sec-independent protein tatD	15805183	188.3	deinococcus_radiodurans	D/T	r/b/Deino
TTC1085	46199387	432	hypothetical membrane associated protein	16081814	107.5	thermoplasma_acidophilum	A	t/a
TTC1086	46199388	99	hypothetical protein			no hits	unique	unique
TTC1087	46199389	422	aspartyl-tRNA synthetase	15806075	525.4	Deinococcus radiodurans	D/T	r/b/Deino
TTC1088	46199390	186	protease I	16081584	236.5	thermoplasma_acidophilum	A	t/a
TTC1089	46199391	232	succinate dehydrogenase iron-sulfur protein	15805975	342.8	deinococcus_radiodurans	D/T	r/b/Deino
TTC1090	46199392	346	succinate dehydrogenase flavoprotein subunit-like protein	21223232	433	streptomyces_coelicolor_a3_2	Ac	m/b
TTC1091	46199393	131	putative membrane anchor of succinate dehydrogenase	15805977	129	deinococcus_radiodurans	D/T	r/b/Deino
TTC1092	46199394	121	succinate dehydrogenase membrane anchor subunit	15805978	114	deinococcus_radiodurans	D/T	r/b/Deino
TTC1093	46199395	163	S-adenosylmethionine decarboxylase proenzyme	11499202	72.02	archaeoglobus_fulgidus_dsm_4304	A	t/a
TTC1094	46199396	381	ABC transporter substrate-binding protein	45916978	330.9	Mesorhizobium sp. BNC1	P	m/b
TTC1095	46199397	307	ABC transporter ATP-binding protein	22972617	353.6	chloroflexus_aurantiacus	Chloroflexi	m/b
TTC1096	46199398	318	ABC transporter permease protein	22972618	386.7	chloroflexus_aurantiacus	Chloroflexi	m/b
TTC1097	46199399	126	conserved hypothetical protein	15791002	105.9	halobacterium_sp_nrc-1	A	m/a
TTC1098	46199400	208	putative phosphoribosyl transferase	22980167	170.2	ralstonia_metallidurans	P	m/b
TTC1099	46199401	560	long-chain-fatty-acid-CoA ligase	42783699	606.3	Bacillus cereus ATCC 10987	+	m/b
TTC1100	46199402	128	SSU ribosomal protein S9P	34811537	255.4	escherichia_coli	P	m/b
TTC1101	46199403	163	LSU ribosomal protein L13P	15805210	186	deinococcus_radiodurans	D/T	r/b/Deino
TTC1102	46199404	550	CTP synthase	15806581	781.2	deinococcus_radiodurans	D/T	r/b/Deino
TTC1103	46199405	149	ATP-dependent protease subunit-like protein	16332054	120.2	synechocystis_sp_pcc_6803	C	m/b
TTC1104	46199406	1492	glutamate synthase [NADPH] large chain	39998539	1350.5	Geobacter sulfurreducens PCA	P	m/b
TTC1105	46199407	203	conserved hypothetical protein	22299532	118.6	thermosynechococcus_elongatus_bp-1	C	t/b
TTC1106	46199408	444	dnaB replication fork helicase	15805576	533.1	Deinococcus radiodurans	D/T	r/b/Deino
TTC1107	46199409	535	conserved hypothetical protein	15639037	93.2	treponema_pallidum	others	m/b
TTC1108	46199410	386	Na(+)/H(+) antiporter	14590223	239.2	pyrococcus_horikoshii	A	t/a
TTC1109	46199411	150	conserved hypothetical protein	46449737	83.57	desulfovibrio_vulgaris_subsp._vulgaris_strain_hildenborough	P	m/b
TTC1110	46199412	210	hypothetical membrane spanning protein	15643845	193.7	thermotoga_maritima	T/A	t/b
TTC1111	46199413	275	periplasmic serine protease	22972030	383.3	chloroflexus_aurantiacus	Chloroflexi	m/b
TTC1112	46199414	382	hypothetical protein	15607010	174.5	aquifex_aeolicus_vf5	T/A	t/b
TTC1113	46199415	157	conserved hypothetical protein	15607009	115.5	aquifex_aeolicus_vf5	T/A	t/b
TTC1114	46199416	152	hypothetical protein	23000645	78.95	magnetococcus_sp_mc-1	P	m/b
TTC1115	46199417	148	hypothetical protein	45545874	162.9	Rubrobacter xylanophilus DSM 9941	Ac	r
TTC1116	46199418	137	small heat shock protein	23017855	85.11	thermobifida_fusca	Ac	t/b
TTC1117	46199419	140	thioredoxin	15807833	144.4	deinococcus_radiodurans	D/T	r/b/Deino
TTC1118	46199420	142	bacterioferritin	23098613	129.8	oceanobacillus_iheyensis_hte831	+	m/b
TTC1119	46199421	228	heat-stable protein	46106896	204.1	Rubrobacter xylanophilus DSM 9941	Ac	r
TTC1120	46199422	137	small heat shock protein	15806134	145.6	deinococcus_radiodurans	D/T	r/b/Deino
TTC1121	46199423	394	hypothetical protein	22970120	255.4	chloroflexus_aurantiacus	Chloroflexi	m/b
TTC1122	46199424	129	heat-stable protein	7533047	35.42	Streptomyces spectabilis	Ac	m/b
TTC1123	46199425	854	endopeptidase clp ATP-binding chain B, clpB	31872394	1296.6	Meiothermus ruber	D/T	r/b/Deino
TTC1124	46199426	78	dnaJ/dnaK assembly factor dafA	17228980	45.05	nostoc_sp_pcc_7120	C	m/b
TTC1125	46199427	280	chaperone protein dnaJ	20805917	324.3	Meiothermus ruber]	D/T	r/b/Deino
TTC1126	46199428	177	grpE protein	20805916	164.1	Meiothermus ruber]	D/T	r/b/Deino
TTC1127	46199429	615	chaperone protein dnaK	20805915	998.8	Meiothermus ruber]	D/T	r/b/Deino
TTC1128	46199430	624	cell division protein ftsH	15806043	610.9	Deinococcus radiodurans	D/T	r/b/Deino
TTC1129	46199431	385	methyltransferase	15806697	280.8	deinococcus_radiodurans	D/T	r/b/Deino
TTC1130	46199432	301	putative protease IV transmembrane protein	46106597	193.4	Rubrobacter xylanophilus DSM 9941	Ac	r
TTC1131	46199433	136	hypothetical membrane spanning protein	15615759	67.78	bacillus_halodurans	+	m/b
TTC1132	46199434	300	arginase	15805678	338.2	deinococcus_radiodurans	D/T	r/b/Deino
TTC1133	46199435	148	hypothetical protein	15805429	97.44	deinococcus_radiodurans	D/T	r/b/Deino
TTC1134	46199436	658	translation elongation and release factors (GTPases)	15805420	535	deinococcus_radiodurans	D/T	r/b/Deino
TTC1135	46199437	296	moxR-like ATPase	14590644	256.5	pyrococcus_horikoshii	A	t/a
TTC1136	46199438	797	phosphoenolpyruvate synthase	45548737	1039.3	Rubrobacter xylanophilus DSM 9941	Ac	r
TTC1137	46199439	205	putative hemolysin	23018599	166	thermobifida_fusca	Ac	t/b
TTC1138	46199440	227	two-component response regulator	15805769	380.2	deinococcus_radiodurans	D/T	r/b/Deino
TTC1139	46199441	468	two-component system histidine kinase	15805770	260	deinococcus_radiodurans	D/T	r/b/Deino
TTC1140	46199442	86	hypothetical protein	15805058	102.4	deinococcus_radiodurans	D/T	r/b/Deino
TTC1141	46199443	248	hypothetical protein	23475203	60.85	desulfovibrio_desulfuricans_g20	P	m/b
TTC1142	46199444	390	glutamyl-tRNA reductase	15807531	266.9	deinococcus_radiodurans	D/T	r/b/Deino
TTC1143	46199445	225	putative uroporphyrinogen-III synthase hemD	18401160	107.8	arabidopsis_thaliana	E	others
TTC1144	46199446	121	4-carboxymuconolactone decarboxylase	15805997	123.2	deinococcus_radiodurans	D/T	r/b/Deino
TTC1145	46199447	219	conserved hypothetical protein	27714603	98.6	rattus_norvegicus	E, true	others
TTC1146	46199448	187	hypothetical protein	37521276	68.17	Gloeobacter violaceus PCC 7421	C	m/b
TTC1147	46199449	193	conserved hypothetical protein	45683662	151.8	Mesorhizobium sp. BNC1	P	m/b
TTC1148	46199450	90	putative nucleotidyltransferase	15668297	76.26	methanocaldococcus_jannaschii	A	t/a
TTC1149	46199451	436	putative adenylosuccinate lyase protein	15807172	511.5	deinococcus_radiodurans	D/T	r/b/Deino
TTC1150	46199452	184	hypothetical cytosolic protein	37520935	159.8	Gloeobacter violaceus PCC 7421	C	m/b
TTC1151	46199453	229	phosphoribosylamidoimidazole-succinocarboxamide synthase	15894670	256.1	clostridium_acetobutylicum	+	m/b
TTC1152	46199454	84	hypothetical cytosolic protein	20090812	64.31	methanosarcina_acetivorans_c2a	A	m/a
TTC1153	46199455	227	phosphoribosylformylglycinamidine synthase	16800948	265	listeria_innocua	+	m/b
TTC1154	46199456	237	hypothetical conserved protein	14521777	75.48	pyrococcus_abyssi	A	t/a
TTC1155	46199457	725	phosphoribosylformylglycinamidine synthase	15805258	708	deinococcus_radiodurans	D/T	r/b/Deino
TTC1156	46199458	463	amidophosphoribosyltransferase	15805256	588.6	deinococcus_radiodurans	D/T	r/b/Deino
TTC1157	46199459	335	putative methyltransferase	14600803	125.6	aeropyrum_pernix	A	t/a
TTC1158	46199460	535	predicted GTPase	22974951	293.1	chloroflexus_aurantiacus	Chloroflexi	m/b
TTC1159	46199461	86	hypothetical protein	41407490	35.81	Mycobacterium avium subsp. paratuberculosis str. k10	Ac	m/a
TTC1160	46199462	423	serine hydroxymethyltransferase	15643483	544.7	thermotoga_maritima	T/A	t/b
TTC1161	46199463	528	putative DNA repair and genetic recombination protein	15806490	384	deinococcus_radiodurans	D/T	r/b/Deino
TTC1162	46199464	286	hydroxymethylglutaryl-CoA lyase	23135029	228.8	cytophaga_hutchinsonii	others	m/b
TTC1163	46199465	318	putative odidoreductase	46106600	342	Rubrobacter xylanophilus DSM 9941	Ac	r
TTC1164	46199466	131	hypothetical protein	15805925	61.23	deinococcus_radiodurans	D/T	r/b/Deino
TTC1165	46199467	162	hypothetical protein	32471887	41.59	Pirellula sp.	others	m/b
TTC1166	46199468	209	hypothetical protein	23054573	58.15	geobacter_metallireducens	P	m/b
TTC1167	46199469	356	conserved hypothetical protein	15806989	303.9	deinococcus_radiodurans	D/T	r/b/Deino
TTC1168	46199470	570	putative oligoendopeptidase F protein	23056316	424.1	geobacter_metallireducens	P	m/b
TTC1169	46199471	317	probable DNA-binding protein	33592179	149.8	Bordetella pertussis	P	m/b
TTC1170	46199472	74	hypothetical protein	45548343	43.9	Rubrobacter xylanophilus DSM 9941	Ac	r
TTC1171	46199473	599	putative ribonuclease	15805061	370.2	deinococcus_radiodurans	D/T	r/b/Deino
TTC1172	46199474	496	isocitrate dehydrogenase [NADP]	46447417	345.5	Parachlamydia sp. UWE25]	others	m/b
TTC1173	46199475	249	putative oxidoreductase-like protein	22969884	195.3	chloroflexus_aurantiacus	Chloroflexi	m/b
TTC1174	46199476	528	conserved hypothetical protein	20808095	386.7	Thermoanaerobacter tengcongensis	+	t/b
TTC1175	46199477	71	putative oxidoreductase-like protein	17549809	63.16	ralstonia_solanacearum	P	m/b
TTC1176	46199478	507	putative cell cycle protein mesJ-like protein	7473434	283.9	deinococcus_radiodurans	D/T	r/b/Deino
TTC1177	46199479	146	hypothetical protein	21241070	36.19	xanthomonas_axonopodis_pv._citri_str._306	P	m/b
TTC1178	46199480	131	hypothetical protein	13474319	39.28	mesorhizobium_loti	P	m/b
TTC1179	46199481	179	hypothetical protein	29831511	41.97	streptomyces_avermitilis_ma-4680	Ac	m/b
TTC1180	46199482	137	comA operon protein 2	16801546	131	listeria_innocua	+	m/b
TTC1181	46199483	280	membrane dipeptidase	15806363	127.9	deinococcus_radiodurans	D/T	r/b/Deino
TTC1182	46199484	630	excinuclease ABC subunit C	15806371	564.7	deinococcus_radiodurans	D/T	r/b/Deino
TTC1183	46199485	37	hypothetical protein			no hits	unique	unique
TTC1184	46199486	307	ribose-phosphate pyrophosphokinase	23097514	295.8	oceanobacillus_iheyensis_hte831	+	m/b
TTC1185	46199487	220	putative nucleosidase	15791505	117.9	campylobacter_jejuni	P	m/b
TTC1186	46199488	155	autoinducer-2 production protein luxS	15807377	188.7	deinococcus_radiodurans	D/T	r/b/Deino
TTC1187	46199489	503	GMP synthase [glutamine-hydrolyzing]	15806874	665.6	deinococcus_radiodurans	D/T	r/b/Deino
TTC1188	46199490	187	conserved hypothetical protein	15805496	154.5	Deinococcus radiodurans]	D/T	r/b/Deino
TTC1189	46199491	95	hypothetical protein	11497648	116.7	archaeoglobus_fulgidus_dsm_4304	A	t/a
TTC1190	46199492	128	conserved hypothetical protein	15964128	115.9	sinorhizobium_meliloti	P	m/b
TTC1191	46199493	166	ribonuclease H	45682693	199.1	Mesorhizobium sp. BNC1]	P	m/b
TTC1192	46199494	553	propionyl-CoA carboxylase beta chain	15806552	737.3	deinococcus_radiodurans	D/T	r/b/Deino
TTC1193	46199495	203	multiple antibiotic resistance protein marC	15807334	208.4	deinococcus_radiodurans	D/T	r/b/Deino
TTC1194	46199496	164	transcriptional repressor	15805768	161	deinococcus_radiodurans	D/T	r/b/Deino
TTC1195	46199497	396	DNA pantothenate metabolism flavoprotein	15805606	388.7	deinococcus_radiodurans	D/T	r/b/Deino
TTC1196	46199498	99	RNA polymerase-associated protein rpoZ, omega subunit	13959501	64.7	RPOZ_DEIRA Probable DNA-directed RNA polymerase omega chain (Transcriptase omega chain) (RNA polymerase omega subunit)	D/T	r/b/Deino
TTC1197	46199499	220	guanylate kinase	13431656	202.2	deinococcus_radiodurans	D/T	r/b/Deino
TTC1198	46199500	416	putative pullulanase	11344497	858.6	bacillus_flavocaldarius	+	m/b
TTC1199	46199501	147	putative methylated-DNA-protein-cysteine methyltransferase	22965708	88.97	rhodospirillum_rubrum	P	m/b
TTC1200	46199502	349	stage II sporulation protein D	15805599	215.3	deinococcus_radiodurans	D/T	r/b/Deino
TTC1201	46199503	484	hypothetical protein	15807651	153.7	deinococcus_radiodurans	D/T	r/b/Deino
TTC1202	46199504	207	transcriptional regulatory protein	45547993	108.2	Rubrobacter xylanophilus DSM 9941	Ac	r
TTC1203	46199505	272	conserved hypothetical protein	15806034	320.9	deinococcus_radiodurans	D/T	r/b/Deino
TTC1204	46199506	916	hypothetical protein	41322908	53.91	Homo sapiens]	E-false; unique	unique
TTC1205	46199507	345	deoxyhypusine synthase	46134697	427.6	Anabaena variabilis ATCC 29413	C	m/b
TTC1206	46199508	73	hypothetical protein	16764285	37.74	Salmonella typhimurium LT2	P	m/b
TTC1207	46199509	120	hypothetical protein	18076034	66.63	Pseudomonas sp.	P	m/b
TTC1208	46199510	68	hypothetical protein			no hits	unique	unique
TTC1209	46199511	220	putative dehydrogenase	23018988	210.3	Thermobifida fusca	Ac	t/b
TTC1210	46199512	175	conserved hypothetical protein	15806705	146	deinococcus_radiodurans	D/T	r/b/Deino
TTC1211	46199513	424	glutamate dehydrogenase	22988487	602.8	Burkholderia fungorum	P	m/b
TTC1212	46199514	419	glutamate dehydrogenase	15643773	350.9	Thermotoga maritima]	T/A	t/b
TTC1213	46199515	516	delta-1-pyrroline-5-carboxylate dehydrogenase	45547711	584.7	Rubrobacter xylanophilus DSM 9941	Ac	r
TTC1214	46199516	307	proline dehydrogenase/delta-1-pyrroline-5-carboxylate dehydrogenase	15805840	260.4	deinococcus_radiodurans	D/T	r/b/Deino
TTC1215	46199517	220	putative transcriptional regulator, gntR family protein	15805841	162.9	deinococcus_radiodurans	D/T	r/b/Deino
TTC1216	46199518	365	transposase	24114267	63.16	Shigella flexneri 2a str. 301	P	m/b
TTC1217	46199519	264	hypothetical protein	15606403	101.3	Aquifex aeolicus	T/A	t/b
TTC1218	46199520	302	transcriptional regulator	22972607	231.5	chloroflexus_aurantiacus	Chloroflexi	m/b
TTC1219	46199521	395	probable glycine C-acetyltransferase	15807337	540	Deinococcus radiodurans	D/T	r/b/Deino
TTC1220	46199522	404	modification methylase	39840941	88.2	Rhodopseudomonas palustris	P	m/b
TTC1221	46199523	127	hypothetical protein	16273528	37.35	haemophilus_influenzae_rd	P	m/b
TTC1222	46199524	640	DNA gyrase subunit B	15805931	766.5	Deinococcus radiodurans]	D/T	r/b/Deino
TTC1223	46199525	319	D-alanine-D-alanine ligase	15805391	299.7	deinococcus_radiodurans	D/T	r/b/Deino
TTC1224	46199526	183	peptidyl-tRNA hydrolase	27262436	152.1	heliobacillus_mobilis	+	m/b
TTC1225	46199527	206	LSU ribosomal protein L25P	45477205	119.4	RL25_DEIRA 50S ribosomal protein L25 (General stress protein CTC)	D/T	r/b/Deino
TTC1226	46199528	141	hypothetical protein	37993651	34.27	macropus_eugenii	E-false; unique	unique
TTC1227	46199529	195	hypothetical protein	15800455	48.52	escherichia_coli_o157:h7_edl933	P	m/b
TTC1228	46199530	434	two-component system histidine kinase	46320970	147.5	Burkholderia cepacia R1808	P	m/b
TTC1229	46199531	221	probable two-component response regulator	46112381	167.9	Moorella thermoacetica ATCC 39073	+	t/b
TTC1230	46199532	652	serine/threonine protein kinase	15805099	513.1	deinococcus_radiodurans	D/T	r/b/Deino
TTC1231	46199533	254	protein phosphatase 2C	45530393	134.8	Moorella thermoacetica ATCC 39073	+	t/b
TTC1232	46199534	571	hypothetical protein	15805102	77.03	deinococcus_radiodurans	D/T	r/b/Deino
TTC1233	46199535	397	putative permease	46363357	130.6	Kineococcus radiotolerans SRS30216	Ac	r
TTC1234	46199536	283	delta-aminolevulinic acid dehydratase	15807154	339.3	deinococcus_radiodurans	D/T	r/b/Deino
TTC1235	46199537	105	hypothetical protein	15805235	83.57	deinococcus_radiodurans	D/T	r/b/Deino
TTC1236	46199538	194	recombination protein recR	46107108	208	Rubrobacter xylanophilus DSM 9941	Ac	r
TTC1237	46199539	127	hypothetical protein	15806018	69.71	deinococcus_radiodurans	D/T	r/b/Deino
TTC1238	46199540	113	hypothetical protein	15806017	62.39	deinococcus_radiodurans	D/T	r/b/Deino
TTC1239	46199541	112	hypothetical protein	22970543	50.06	chloroflexus_aurantiacus	Chloroflexi	m/b
TTC1240	46199542	88	conserved hypothetical protein	29348141	86.27	bacteroides_thetaiotaomicron_vpi-5482	others	m/b
TTC1241	46199543	618	acylamino-acid-releasing enzyme	18312342	315.1	pyrobaculum_aerophilum	A	t/a
TTC1242	46199544	242	conserved hypothetical protein	12230768	246.5	deinococcus_radiodurans	D/T	r/b/Deino
TTC1243	46199545	198	probable thymidylate kinase	15805151	189.5	deinococcus_radiodurans	D/T	r/b/Deino
TTC1244	46199546	151	conserved hypothetical protein	15644416	120.2	thermotoga_maritima	T/A	t/b
TTC1245	46199547	178	hypothetical protein	29829780	58.15	Streptomyces avermitilis MA-4680	Ac	m/b
TTC1246	46199548	78	conserved hypothetical protein	15805331	73.17	deinococcus_radiodurans	D/T	r/b/Deino
TTC1247	46199549	196	conserved hypothetical protein	15606807	110.2	aquifex_aeolicus_vf5	T/A	t/b
TTC1248	46199550	203	hydrolase family protein	15806361	126.3	deinococcus_radiodurans	D/T	r/b/Deino
TTC1249	46199551	175	adenine phosphoribosyltransferase	15805595	172.9	deinococcus_radiodurans	D/T	r/b/Deino
TTC1250	46199552	178	adenine phosphoribosyltransferase	15805904	231.5	deinococcus_radiodurans	D/T	r/b/Deino
TTC1251	46199553	142	conserved hypothetical protein	46448810	115.2	desulfovibrio_vulgaris_subsp._vulgaris_strain_hildenborough	P	m/b
TTC1252	46199554	265	acid phosphatase	45512373	111.3	Synechococcus elongatus PCC 7942	C	m/b
TTC1253	46199555	107	histidine nucleotide-binding protein	18311006	119.4	clostridium_perfringens_str._13	+	m/b
TTC1254	46199556	436	conserved hypothetical protein	23121825	265	desulfitobacterium_hafniense	+	m/b
TTC1255	46199557	311	methyltransferase	15806683	210.7	deinococcus_radiodurans	D/T	r/b/Deino
TTC1256	46199558	354	putative aminotransferase B	15806468	253.4	deinococcus_radiodurans	D/T	r/b/Deino
TTC1257	46199559	154	small heat shock protein	15643142	100.9	thermotoga_maritima	T/A	t/b
TTC1258	46199560	230	thiosulfate sulfurtransferase	46104538	88.58	Kineococcus radiotolerans SRS30216	Ac	r
TTC1259	46199561	207	probable hydrolase	15807541	167.9	deinococcus_radiodurans	D/T	r/b/Deino
TTC1260	46199562	242	hypothetical protein	15805322	143.3	deinococcus_radiodurans	D/T	r/b/Deino
TTC1261	46199563	142	osmotically inducible protein C	13476771	158.3	mesorhizobium_loti	P	m/b
TTC1262	46199564	196	conserved hypothetical protein	22405320	68.17	ferroplasma_acidarmanus	A	m/a
TTC1263	46199565	258	hypothetical conserved protein	15805162	116.3	deinococcus_radiodurans	D/T	r/b/Deino
TTC1264	46199566	330	iron(III)-binding protein	45546990	240.7	Rubrobacter xylanophilus DSM 9941	Ac	r
TTC1265	46199567	516	iron(III)-transport system permease protein sfuB	45546991	389.8	Rubrobacter xylanophilus DSM 9941	Ac	r
TTC1266	46199568	350	iron(III)-transport ATP-binding protein sfuC	45546996	305.8	Rubrobacter xylanophilus DSM 9941	Ac	r
TTC1267	46199569	253	tRNA pseudouridine synthase A	22965972	176.4	rhodospirillum_rubrum	P	m/b
TTC1268	46199570	264	transporter	42523655	192.6	Bdellovibrio bacteriovorus HD100	P	m/b
TTC1269	46199571	37	hypothetical protein			no hits	unique	unique
TTC1270	46199572	336	dipeptide transport system permease protein dppB	46106777	289.3	Rubrobacter xylanophilus DSM 9941	Ac	r
TTC1271	46199573	622	dipeptide-binding protein	42523653	209.9	Bdellovibrio bacteriovorus HD100	P	m/b
TTC1272	46199574	126	hesB protein	15805466	154.5	deinococcus_radiodurans	D/T	r/b/Deino
TTC1273	46199575	379	Xaa-Pro aminopeptidase	46446221	250.8	Parachlamydia sp. UWE25	others	m/b
TTC1274	46199576	310	ribose-phosphate pyrophosphokinase	15806471	401	deinococcus_radiodurans	D/T	r/b/Deino
TTC1275	46199577	238	hypothetical protein	45440394	59.31	Yersinia pestis biovar Mediaevails str. 91001	P	m/b
TTC1276	46199578	194	hypothetical protein	46106366	47.37	Rubrobacter xylanophilus DSM 9941	Ac	r
TTC1277	46199579	630	arginine decarboxylase	15805278	709.9	deinococcus_radiodurans	D/T	r/b/Deino
TTC1278	46199580	360	diguanylate cyclase/phosphodiesterase domain 1 (GGDEF)	46105762	169.5	Rubrobacter xylanophilus DSM 9941	Ac	r
TTC1279	46199581	431	S-adenosylmethionine synthetase	45545462	521.9	Rubrobacter xylanophilus DSM 9941	Ac	r
TTC1280	46199582	257	glutamate racemase	27804816	222.6	myxococcus_xanthus	P	m/b
TTC1281	46199583	217	conserved hypothetical protein	29829666	228.8	streptomyces_avermitilis_ma-4680	Ac	m/b
TTC1282	46199584	744	DNA mismatch repair protein mutS	15806974	562.8	Deinococcus radiodurans	D/T	r/b/Deino
TTC1283	46199585	570	maltodextrin glucosidase	15805749	409.8	deinococcus_radiodurans	D/T	r/b/Deino
TTC1284	46199586	111	nucleotidyltransferase	45526506	112.8	synechocystis_sp_wh_8501	C	m/b
TTC1285	46199587	95	nucleotidyltransferase	22299775	100.5	Thermosynechococcus elongatus BP-1	C	t/b
TTC1286	46199588	439	maltose transport system permease protein malG	15805590	397.5	deinococcus_radiodurans	D/T	r/b/Deino
TTC1287	46199589	442	maltose transport system permease protein malF	15805589	431	deinococcus_radiodurans	D/T	r/b/Deino
TTC1288	46199590	398	maltose/maltodextrin-binding protein	15805588	390.6	deinococcus_radiodurans	D/T	r/b/Deino
TTC1289	46199591	343	hypothetical protein	37523917	100.1	Gloeobacter violaceus PCC 7421	C	m/b
TTC1290	46199592	207	nucleoside-triphosphatase	15805215	209.1	deinococcus_radiodurans	D/T	r/b/Deino
TTC1291	46199593	312	octaprenyl-diphosphate synthase	15805956	292.7	deinococcus_radiodurans	D/T	r/b/Deino
TTC1292	46199594	147	hypothetical protein			no hits	unique	unique
TTC1293	46199595	211	AT-rich DNA-binding protein	15805963	216.9	deinococcus_radiodurans	D/T	r/b/Deino
TTC1294	46199596	256	hypothetical protein	15805962	91.66	deinococcus_radiodurans	D/T	r/b/Deino
TTC1295	46199597	453	hypothetical protein	15805961	147.5	deinococcus_radiodurans	D/T	r/b/Deino
TTC1296	46199598	170	5-methylcytosine-specific restriction enzyme A	15807399	175.6	deinococcus_radiodurans	D/T	r/b/Deino
TTC1297	46199599	277	transporter	23473879	261.9	desulfovibrio_desulfuricans_g20	P	m/b
TTC1298	46199600	159	hypothetical protein	15806235	57.38	deinococcus_radiodurans	D/T	r/b/Deino
TTC1299	46199601	118	LSU ribosomal protein L17P	23474545	140.6	desulfovibrio_desulfuricans_g20	P	m/b
TTC1300	46199602	315	DNA-directed RNA polymerase alpha chain	15807122	350.5	Deinococcus radiodurans]	D/T	r/b/Deino
TTC1301	46199603	209	SSU ribosomal protein S4P	20808633	260.4	Thermoanaerobacter tengcongensis]	+	t/b
TTC1302	46199604	129	SSU ribosomal protein S11P	15807120	193.7	Deinococcus radiodurans]	D/T	r/b/Deino
TTC1303	46199605	126	SSU ribosomal protein S13P	15807119	192.2	Deinococcus radiodurans	D/T	r/b/Deino
TTC1304	46199606	37	LSU ribosomal protein L36P	33866619	73.17	synechococcus_sp_wh_8102	C	m/b
TTC1305	46199607	72	bacterial protein translation initiation factor 1 (IF-1)	15807117	115.5	Deinococcus radiodurans	D/T	r/b/Deino
TTC1306	46199608	255	methionine aminopeptidase	20808639	281.6	thermoanaerobacter_tengcongensis	+	t/b
TTC1307	46199609	186	adenylate kinase	15807111	219.5	deinococcus_radiodurans	D/T	r/b/Deino
TTC1308	46199610	438	protein translocase subunit secY	15807110	445.7	Deinococcus radiodurans	D/T	r/b/Deino
TTC1309	46199611	150	LSU ribosomal protein L15P	15644229	137.5	thermotoga_maritima	T/A	t/b
TTC1310	46199612	60	LSU ribosomal protein L30P	15644230	68.55	thermotoga_maritima	T/A	t/b
TTC1311	46199613	162	SSU ribosomal protein S5P	15807107	191.8	Deinococcus radiodurans]	D/T	r/b/Deino
TTC1312	46199614	112	LSU ribosomal protein L18P	22966106	120.9	Rhodospirillum rubrum]	P	m/b
TTC1313	46199615	180	LSU ribosomal protein L6P	45477173	234.6	RL6_DEIRA 50S ribosomal protein L6	D/T	r/b/Deino
TTC1314	46199616	138	SSU ribosomal protein S8P	15807104	172.2	Deinococcus radiodurans]	D/T	r/b/Deino
TTC1315	46199617	61	SSU ribosomal protein S14P	1710734	103.6	Geobacillus stearothermophilus	+	m/b
TTC1316	46199618	182	LSU ribosomal protein L5P	15805352	270	Deinococcus radiodurans]	D/T	r/b/Deino
TTC1317	46199619	110	LSU ribosomal protein L24P	15644237	119.4	Thermotoga maritima	T/A	t/b
TTC1318	46199620	122	LSU ribosomal protein L14P	45529041	189.5	Moorella thermoacetica ATCC 39073	+	t/b
TTC1319	46199621	105	SSU ribosomal protein S17P	437932	102.1	Thermotoga maritima]	T/A	t/b
TTC1320	46199622	72	50S ribosomal protein L29	15900153	66.63	Streptococcus pneumoniae TIGR4]	+	m/b
TTC1321	46199623	141	LSU ribosomal protein L16P	15805347	224.9	deinococcus_radiodurans	D/T	r/b/Deino
TTC1322	46199624	239	SSU ribosomal protein S3P	15805346	298.9	Deinococcus radiodurans]	D/T	r/b/Deino
TTC1323	46199625	113	LSU ribosomal protein L22P	15805345	144.1	Deinococcus radiodurans]	D/T	r/b/Deino
TTC1324	46199626	93	SSU ribosomal protein S19P	15805344	153.3	Deinococcus radiodurans]	D/T	r/b/Deino
TTC1325	46199627	276	LSU ribosomal protein L2P	15805343	438	deinococcus_radiodurans	D/T	r/b/Deino
TTC1326	46199628	96	LSU ribosomal protein L23P	15805342	119.4	deinococcus_radiodurans	D/T	r/b/Deino
TTC1327	46199629	205	LSU ribosomal protein L1E	15805341	225.3	Deinococcus radiodurans]	D/T	r/b/Deino
TTC1328	46199630	206	LSU ribosomal protein L3P	15805340	303.9	deinococcus_radiodurans	D/T	r/b/Deino
TTC1329	46199631	105	SSU ribosomal protein S10P	15805339	176.4	Deinococcus radiodurans]	D/T	r/b/Deino
TTC1330	46199632	406	elongation factor Tu	6457983	680.25	Deinococcus radiodurans	D/T	r/b/Deino
TTC1331	46199633	691	protein translation elongation factor G (EF-G)	15805336	1012.3	Deinococcus radiodurans]	D/T	r/b/Deino
TTC1332	46199634	156	SSU ribosomal protein S7P	15805335	253.4	Deinococcus radiodurans]	D/T	r/b/Deino
TTC1333	46199635	134	SSU ribosomal protein S12P	15805334	219.2	Deinococcus radiodurans]	D/T	r/b/Deino
TTC1334	46199636	374	carboxypeptidase G2 precursor	22971164	298.5	chloroflexus_aurantiacus	Chloroflexi	m/b
TTC1335	46199637	158	ebsC protein	46106819	148.3	Rubrobacter xylanophilus DSM 9941	Ac	r
TTC1336	46199638	90	hypothetical conserved protein	15807477	72.4	deinococcus_radiodurans	D/T	r/b/Deino
TTC1337	46199639	94	hypothetical protein	23106470	38.51	azotobacter_vinelandii	P	m/b
TTC1338	46199640	132	hypothetical protein	22970546	40.43	chloroflexus_aurantiacus	Chloroflexi	m/b
TTC1339	46199641	451	Na(+)-linked D-alanine glycine permease	23028043	322	microbulbifer_degradans_2-40	P	m/b
TTC1340	46199642	260	hypothetical protein	15805187	55.45	Deinococcus radiodurans	D/T	r/b/Deino
TTC1341	46199643	230	carboxylesterase	15643780	104.8	thermotoga_maritima	T/A	t/b
TTC1342	46199644	248	putative divalent heavy-metal cations transporter	27382339	271.6	bradyrhizobium_japonicum	P	m/b
TTC1343	46199645	221	sugar fermentation stimulation protein	22975024	110.9	chloroflexus_aurantiacus	Chloroflexi	m/b
TTC1344	46199646	127	hypothetical protein	15807008	145.2	deinococcus_radiodurans	D/T	r/b/Deino
TTC1345	46199647	154	Integral membrane protein	15807008	145.2	Deinococcus radiodurans	D/T	r/b/Deino
TTC1346	46199648	474	hypothetical protein	15669687	49.29	methanocaldococcus_jannaschii	A	t/a
TTC1347	46199649	350	pyruvate formate-lyase activating enzyme	46449230	322.8	desulfovibrio_vulgaris_subsp._vulgaris_strain_hildenborough	P	m/b
TTC1348	46199650	280	hypothetical conserved protein	22999269	176.4	magnetococcus_sp_mc-1	P	m/b
TTC1349	46199651	184	hypothetical conserved protein	45530230	200.3	Moorella thermoacetica ATCC 39073	+	t/b
TTC1350	46199652	129	hypothetical protein	37520412	73.17	Gloeobacter violaceus PCC 7421	C	m/b
TTC1351	46199653	129	hypothetical conserved protein	23054792	110.2	geobacter_metallireducens	P	m/b
TTC1352	46199654	249	hypothetical cytosolic protein Cluster function: Polyketide synthase curD	15616387	259.6	bacillus_halodurans	+	m/b
TTC1353	46199655	296	mechanosensitive ion channel	15806993	226.1	deinococcus_radiodurans	D/T	r/b/Deino
TTC1354	46199656	738	hypothetical cytosolic protein	15807340	120.9	deinococcus_radiodurans	D/T	r/b/Deino
TTC1355	46199657	727	guanosine-3',5'-bis(diphosphate) 3'-pyrophosphohydrolase	15806838	713.8	deinococcus_radiodurans	D/T	r/b/Deino
TTC1356	46199658	66	heavy metal binding protein	15807439	79.34	deinococcus_radiodurans	D/T	r/b/Deino
TTC1357	46199659	94	hypothetical cytosolic protein	37523614	119.4	Gloeobacter violaceus PCC 7421	C	m/b
TTC1358	46199660	798	cation-transporting ATPase pacS	15888531	706.4	agrobacterium_tumefaciens_str._c58_cereon	P	m/b
TTC1359	46199661	70	hypothetical protein	20090188	52.37	Methanosarcina acetivorans str. C2A	A	t/a
TTC1360	46199662	225	transcriptional regulatory protein	16804539	210.7	Listeria monocytogenes EGD-e	+	m/b
TTC1361	46199663	373	phosphate regulon sensor protein phoR	22972483	286.2	chloroflexus_aurantiacus	Chloroflexi	m/b
TTC1362	46199664	172	hypothetical conserved protein	16121305	87.04	yersinia_pestis_co92	P	m/b
TTC1363	46199665	250	S-layer repressor	37520392	56.61	Gloeobacter violaceus PCC 7421	C	m/b
TTC1364	46199666	83	hypothetical protein	46120136	54.3	synechocystis_sp_wh_8501	C	m/b
TTC1365	46199667	70	hypothetical conserved protein	45521094	56.61	Methylobacillus flagellatus KT	P	m/b
TTC1366	46199668	208	phosphatidylethanolamine N-methyltransferase	23128367	170.6	nostoc_punctiforme	C	m/b
TTC1367	46199669	79	hypothetical protein	20090188	48.52	Methanosarcina acetivorans str. C2A]	A	m/a
TTC1368	46199670	211	hypothetical membrane associated protein	23049877	195.7	methanosarcina_barkeri	A	m/a
TTC1369	46199671	129	hypothetical conserved protein	21218722	104.4	Streptomyces coelicolor A3(2)	Ac	m/b
TTC1370	46199672	462	laccase	23039725	397.5	trichodesmium_erythraeum_ims101	C	m/b
TTC1371	46199673	687	copper-exporting ATPase	11497769	714.1	archaeoglobus_fulgidus_dsm_4304	A	t/a
TTC1372	46199674	78	hypothetical protein	15643084	57.77	Thermotoga maritima	T/A	t/b
TTC1373	46199675	404	cysteine desulfhydrase/selenocysteine lyase	22971176	479.9	chloroflexus_aurantiacus	Chloroflexi	m/b
TTC1374	46199676	138	IscU protein	37520943	153.3	Gloeobacter violaceus PCC 7421	C	m/b
TTC1375	46199677	68	hypothetical protein			no hits	unique	unique
TTC1376	46199678	236	3-oxoadipate enol-lactonase	45548093	188.7	Rubrobacter xylanophilus DSM 9941	Ac	r
TTC1377	46199679	175	hypothetical cytosolic protein	15805496	135.6	Deinococcus radiodurans	D/T	r/b/Deino
TTC1378	46199680	322	glycerol-3-phosphate dehydrogenase [NAD(P)+]	15807601	277.3	deinococcus_radiodurans	D/T	r/b/Deino
TTC1379	46199681	334	hypothetical protein	39593038	42.74	caenorhabditis_briggsae	E-false; unique	unique
TTC1380	46199682	183	orotate phosphoribosyltransferase	15643099	183.7	thermotoga_maritima	T/A	t/b
TTC1381	46199683	257	orotidine 5'-phosphate decarboxylase	20139837	185.3	PYRF_DEIRA Orotidine 5'-phosphate decarboxylase (OMP decarboxylase) (OMPDCase) (OMPdecase)	D/T	r/b/Deino
TTC1382	46199684	221	hypothetical cytosolic protein	15805122	146.4	deinococcus_radiodurans	D/T	r/b/Deino
TTC1383	46199685	139	hypothetical protein/cluster function: phosphoribosylformylglycinamidine synthase	46107127	134	Rubrobacter xylanophilus DSM 9941	Ac	r
TTC1384	46199686	326	plsX protein	23056409	286.2	geobacter_metallireducens	P	m/b
TTC1385	46199687	110	thioredoxin	15805968	142.9	deinococcus_radiodurans	D/T	r/b/Deino
TTC1386	46199688	142	S1 domain protein	15806757	135.2	deinococcus_radiodurans	D/T	r/b/Deino
TTC1387	46199689	159	2-amino-4-hydroxy-6-hydroxymethyldihydropteridine pyrophosphokinase	23054411	154.5	geobacter_metallireducens	P	m/b
TTC1388	46199690	337	mannose-6-phosphate isomerase/mannose-1-phosphate guanylyl transferase (GDP)	23055804	216.1	geobacter_metallireducens	P	m/b
TTC1389	46199691	336	putative glycosyltransferase	23050881	300.4	Methanosarcina barkeri	A	m/a
TTC1390	46199692	340	putative mannosyltransferase	20806599	140.2	thermoanaerobacter_tengcongensis	+	t/b
TTC1391	46199693	381	conserved hypothetical protein	23106910	244.6	Novosphingobium aromaticivorans	P	m/b
TTC1392	46199694	268	hypothetical protein	8050850	45.05	streptomyces_noursei	Ac	m/b
TTC1393	46199695	395	acetylornithine aminotransferase/N-acetyllysine aminotransferase	15805820	475.7	deinococcus_radiodurans	D/T	r/b/Deino
TTC1394	46199696	67	hypothetical protein	17229929	57	nostoc_sp_pcc_7120	C	m/b
TTC1395	46199697	79	hypothetical conserved protein	20089650	73.17	Methanosarcina acetivorans str. C2A	A	m/a
TTC1396	46199698	361	putative N-acetyllysine deacetylase	15806430	307	deinococcus_radiodurans	D/T	r/b/Deino
TTC1397	46199699	531	putative response regulator protein	22971806	130.6	chloroflexus_aurantiacus	Chloroflexi	m/b
TTC1398	46199700	203	hypothetical protein	15899358	61.23	sulfolobus_solfataricus	A	t/a
TTC1399	46199701	377	sulfide dehydrogenase (flavocytochrome C)	14602197	304.7	aeropyrum_pernix	A	t/a
TTC1400	46199702	332	hypothetical protein	22971212	131.7	chloroflexus_aurantiacus	Chloroflexi	m/b
TTC1401	46199703	170	high-affinity iron permease	45517775	82.03	Ralstonia eutropha JMP134	P	m/b
TTC1402	46199704	172	hypothetical conserved protein	22970083	115.9	chloroflexus_aurantiacus	Chloroflexi	m/b
TTC1403	46199705	448	polysulfide reductase chain C	22970082	465.3	chloroflexus_aurantiacus	Chloroflexi	m/b
TTC1404	46199706	775	anaerobic dimethyl sulfoxide reductase chain B	46131221	386.3	Ralstonia eutropha JMP134	P	m/b
TTC1405	46199707	124	hypothetical protein	46131221	48.91	Ralstonia eutropha JMP134	P	m/b
TTC1406	46199708	212	chaperone protein htpG	23011458	214.5	magnetospirillum_magnetotacticum	P	m/b
TTC1407	46199709	469	S-layer protein	15643604	242.7	Thermotoga maritima	T/A	t/b
TTC1408	46199710	312	acetyl-coenzyme A carboxylase carboxyl transferase subunit alpha	15806233	354.8	deinococcus_radiodurans	D/T	r/b/Deino
TTC1409	46199711	285	acetyl-coenzyme A carboxylase carboxyl transferase subunit beta	15806234	354.8	deinococcus_radiodurans	D/T	r/b/Deino
TTC1410	46199712	123	hypothetical cytosolic protein	22970336	75.1	chloroflexus_aurantiacus	Chloroflexi	m/b
TTC1411	46199713	299	cell wall endopeptidase, family M23/M37	37523300	166	Gloeobacter violaceus PCC 7421	C	m/b
TTC1412	46199714	423	thymidine phosphorylase	15805470	460.3	deinococcus_radiodurans	D/T	r/b/Deino
TTC1413	46199715	186	hypothetical conserved protein	45530230	146	Moorella thermoacetica ATCC 39073	+	t/b
TTC1414	46199716	305	fructose-bisphosphate aldolase	15806597	403.7	Deinococcus radiodurans]	D/T	r/b/Deino
TTC1415	46199717	368	pili retraction protein pilT	15806182	465.3	deinococcus_radiodurans	D/T	r/b/Deino
TTC1416	46199718	276	pantoate-beta-alanine ligase	22975021	281.2	Chloroflexus aurantiacus	Chloroflexi	m/b
TTC1417	46199719	92	hypothetical protein			no hits	unique	unique
TTC1418	46199720	113	iojap protein family	15807562	98.21	deinococcus_radiodurans	D/T	r/b/Deino
TTC1419	46199721	365	membrane-bound protein lytR	15807563	142.5	deinococcus_radiodurans	D/T	r/b/Deino
TTC1420	46199722	181	metal dependent phosphohydrolase	15807564	191	deinococcus_radiodurans	D/T	r/b/Deino
TTC1421	46199723	186	nicotinate-nucleotide adenylyltransferase	38234346	184.5	Corynebacterium diphtheriae NCTC 13129	Ac	m/b
TTC1422	46199724	416	GTP-binding protein	15805125	421	Deinococcus radiodurans	D/T	r/b/Deino
TTC1423	46199725	85	LSU ribosomal protein L27P	23126411	120.9	nostoc_punctiforme	C	m/b
TTC1424	46199726	101	LSU ribosomal protein L21P	15615573	119	bacillus_halodurans	+	m/b
TTC1425	46199727	117	hypothetical protein	15965192	48.91	sinorhizobium_meliloti	P	m/b
TTC1426	46199728	476	rtcB protein	46107126	689.5	Rubrobacter xylanophilus DSM 9941	Ac	r
TTC1427	46199729	487	hypothetical protein	15805881	81.65	deinococcus_radiodurans	D/T	r/b/Deino
TTC1428	46199730	508	hypothetical protein	45529821	115.2	Moorella thermoacetica ATCC 39073	+	t/b
TTC1429	46199731	381	hypothetical protein	46366853	78.57	Kineococcus radiotolerans SRS30216	Ac	r
TTC1430	46199732	611	hypothetical protein	46366852	201.1	Kineococcus radiotolerans SRS30216	Ac	r
TTC1431	46199733	105	transposase	37521818	117.5	Gloeobacter violaceus PCC 7421	C	m/b
TTC1432	46199734	385	transposase	15612874	322	Bacillus halodurans	+	m/b
TTC1433	46199735	386	hypothetical protein	46134845	119	Anabaena variabilis ATCC 29413	C	m/b
TTC1434	46199736	306	hypothetical protein	71400	70.86	SKXLAG dermal gland protein APEG precursor - African clawed frog (fragment)	E-false; unique	unique
TTC1435	46199737	109	hypothetical protein	41615174	53.91	Nanoarchaeum equitans Kin4-M	A	m/a
TTC1436	46199738	157	molybdenum cofactor biosynthesis protein C	16124270	168.7	caulobacter_crescentus_cb15	P	m/b
TTC1437	46199739	199	transporter	15807358	172.6	deinococcus_radiodurans	D/T	r/b/Deino
TTC1438	46199740	152	2-C-methyl-D-erythritol 2,4-cyclodiphosphate synthase	15805266	167.2	Deinococcus radiodurans]	D/T	r/b/Deino
TTC1439	46199741	185	hydrolase (HAD superfamily)	46106711	207.6	Rubrobacter xylanophilus DSM 9941	Ac	r
TTC1440	46199742	106	hypothetical protein	15805229	74.71	deinococcus_radiodurans	D/T	r/b/Deino
TTC1441	46199743	355	transporter	22958550	167.5	rhodobacter_sphaeroides	P	m/b
TTC1442	46199744	108	transcriptional regulatory protein	15806045	136	deinococcus_radiodurans	D/T	r/b/Deino
TTC1443	46199745	128	methylglyoxal synthase	22975829	155.6	ralstonia_metallidurans	P	m/b
TTC1444	46199746	138	hypothetical protein	29829729	50.06	streptomyces_avermitilis_ma-4680	Ac	m/b
TTC1445	46199747	406	thiamine biosynthesis protein thiI	45530476	285	Moorella thermoacetica ATCC 39073	+	t/b
TTC1446	46199748	434	amidase/amidotransferase	25026579	244.2	corynebacterium_efficiens_ys-314	Ac	m/b
TTC1447	46199749	396	transporter	23129656	404.8	nostoc_punctiforme	C	m/b
TTC1448	46199750	194	ribosomal-protein-alanine acetyltransferase	15805233	159.1	deinococcus_radiodurans	D/T	r/b/Deino
TTC1449	46199751	359	putative aminopeptidase	20806832	97.06	thermoanaerobacter_tengcongensis	+	t/b
TTC1450	46199752	229	hypothetical conserved protein	42528327	41.2	SEN virus	others-false, unique	unique
TTC1451	46199753	80	pterin-4-alpha-carbinolamine dehydratase	21673181	86.27	Chlorobium tepidum TLS]	others	m/b
TTC1452	46199754	125	acyl-CoA hydrolase	15805310	118.2	deinococcus_radiodurans	D/T	r/b/Deino
TTC1453	46199755	82	hypothetical protein	32476389	40.05	Pirellula sp.	others	m/b
TTC1454	46199756	267	formamidopyrimidine-DNA glycosylase mutM	24211712	271.2	FPG_DEIRA Formamidopyrimidine-DNA glycosylase (Fapy-DNA glycosylase)	D/T	r/b/Deino
TTC1455	46199757	496	transporter	15807474	378.3	deinococcus_radiodurans	D/T	r/b/Deino
TTC1456	46199758	344	thiamine-binding protein	15805294	303.9	deinococcus_radiodurans	D/T	r/b/Deino
TTC1457	46199759	286	proline iminopeptidase	15805681	161	deinococcus_radiodurans	D/T	r/b/Deino
TTC1458	46199760	79	hypothetical protein			no hits	unique	unique
TTC1459	46199761	200	L-fuculose phosphate aldolase	15606760	108.6	aquifex_aeolicus_vf5	T/A	t/b
TTC1460	46199762	1513	DNA-directed RNA polymerase beta' chain	15805936	1875.1	Deinococcus radiodurans]	D/T	r/b/Deino
TTC1461	46199763	1119	DNA-directed RNA polymerase beta chain	15805937	1501.1	Deinococcus radiodurans]	D/T	r/b/Deino
TTC1462	46199764	213	RNA-binding protein	15805813	134.8	deinococcus_radiodurans	D/T	r/b/Deino
TTC1463	46199765	142	(3R)-hydroxymyristoyl-[acyl carrier protein] dehydratase	14423713	142.5	deinococcus_radiodurans	D/T	r/b/Deino
TTC1464	46199766	345	rod shape-determining protein mreB	20807379	375.9	thermoanaerobacter_tengcongensis	+	t/b
TTC1465	46199767	574	hydrolase (HD superfamily)	15807449	666.8	deinococcus_radiodurans	D/T	r/b/Deino
TTC1466	46199768	340	recA protein	15807331	444.1	Deinococcus radiodurans]	D/T	r/b/Deino
TTC1467	46199769	198	2'-5' RNA ligase	15807330	172.2	deinococcus_radiodurans	D/T	r/b/Deino
TTC1468	46199770	394	competence-damage protein cinA	46113403	230.7	Exiguobacterium sp. 255-15	+	m/b
TTC1469	46199771	261	aminomethyltransferase	15805387	89.35	deinococcus_radiodurans	D/T	r/b/Deino
TTC1470	46199772	349	hypothetical protein	15806969	90.89	deinococcus_radiodurans	D/T	r/b/Deino
TTC1471	46199773	217	phosphoglycolate phosphatase	37521914	213.8	Gloeobacter violaceus PCC 7421	C	m/b
TTC1472	46199774	372	hypothetical protein	23135326	40.82	cytophaga_hutchinsonii	others	m/b
TTC1473	46199775	361	muconate cycloisomerase	15806871	307.8	deinococcus_radiodurans	D/T	r/b/Deino
TTC1474	46199776	237	hypothetical cytosolic protein	15806870	154.1	deinococcus_radiodurans	D/T	r/b/Deino
TTC1475	46199777	165	hypothetical protein	39995773	37.74	Geobacter sulfurreducens PCA	P	m/b
TTC1476	46199778	281	transporter	23128564	174.5	nostoc_punctiforme	C	m/b
TTC1477	46199779	339	4-amino-4-deoxychorismate lyase	15807536	238.8	deinococcus_radiodurans	D/T	r/b/Deino
TTC1478	46199780	135	yqgf-Family protein	15606654	83.96	Aquifex aeolicus	T/A	t/b
TTC1479	46199781	227	hypothetical protein	40740913	44.67	aspergillus_nidulans_fgsc_a4	E-false; unique	unique
TTC1480	46199782	882	alanyl-tRNA synthetase	15807291	898.7	Deinococcus radiodurans	D/T	r/b/Deino
TTC1481	46199783	94	hypothetical protein			no hits	unique	unique
TTC1482	46199784	380	ABC transporter permease protein	15805501	302.8	deinococcus_radiodurans	D/T	r/b/Deino
TTC1483	46199785	227	glutamine transport ATP-binding protein glnQ	15805500	216.1	deinococcus_radiodurans	D/T	r/b/Deino
TTC1484	46199786	443	NADH oxidase	22972256	429.1	chloroflexus_aurantiacus	Chloroflexi	m/b
TTC1485	46199787	435	Isocitrate lyase	23018236	611.7	thermobifida_fusca	Ac	t/b
TTC1486	46199788	918	hypothetical protein	15806220	328.9	deinococcus_radiodurans	D/T	r/b/Deino
TTC1487	46199789	250	ABC transporter ATP-binding protein	15807101	355.1	deinococcus_radiodurans	D/T	r/b/Deino
TTC1488	46199790	468	ABC transporter ATP-binding protein	15807100	686	deinococcus_radiodurans	D/T	r/b/Deino
TTC1489	46199791	431	ABC transporter ATP-binding protein	15807095	370.2	deinococcus_radiodurans	D/T	r/b/Deino
TTC1490	46199792	100	initial dioxygenase ferredoxin subunit	29832869	81.26	streptomyces_avermitilis_ma-4680	Ac	m/b
TTC1491	46199793	329	anthranilate phosphoribosyltransferase	46106812	316.6	Rubrobacter xylanophilus DSM 9941	Ac	r
TTC1492	46199794	193	anthranilate synthase component II/para-aminobenzoate synthase glutamine amidotransferase component II	15606008	245	Aquifex aeolicus	T/A	t/b
TTC1493	46199795	462	anthranilate synthase component I	15806792	517.3	deinococcus_radiodurans	D/T	r/b/Deino
TTC1494	46199796	133	esterase	22971015	98.21	chloroflexus_aurantiacus	Chloroflexi	m/b
TTC1495	46199797	314	hypothetical protein	21221554	64.7	streptomyces_coelicolor_a3_2	Ac	m/b
TTC1496	46199798	502	tetratricopeptide repeat family protein	23019849	57	Thermobifida fusca]	Ac	t/b
TTC1497	46199799	288	hypothetical protein	46438566	43.51	Candida albicans SC5314	E-false; unique	unique
TTC1498	46199800	472	hypothetical protein	45518439	37.74	Ralstonia eutropha JMP134	P	m/b
TTC1499	46199801	444	hypothetical protein	37519616	45.44	Gloeobacter violaceus PCC 7421	C	m/b
TTC1500	46199802	81	hypothetical protein			no hits	unique	unique
TTC1501	46199803	563	oligoendopeptidase F	15807049	422.9	deinococcus_radiodurans	D/T	r/b/Deino
TTC1502	46199804	150	arsenate reductase	15807792	166.8	deinococcus_radiodurans	D/T	r/b/Deino
TTC1503	46199805	220	ubiquinone/menaquinone biosynthesis methyltransferase ubiE	15807395	290.4	deinococcus_radiodurans	D/T	r/b/Deino
TTC1504	46199806	604	transporter	15805285	424.1	deinococcus_radiodurans	D/T	r/b/Deino
TTC1505	46199807	307	ribose transport system permease protein rbsC	46106956	275.4	Rubrobacter xylanophilus DSM 9941	Ac	r
TTC1506	46199808	85	hypothetical protein			no hits	unique	unique
TTC1507	46199809	178	flavoredoxin	18313068	78.57	Pyrobaculum aerophilum	A	t/a
TTC1508	46199810	255	tpl protein	15807496	228.4	deinococcus_radiodurans	D/T	r/b/Deino
TTC1509	46199811	268	putative DNA polymerase III subunit	22298061	104	thermosynechococcus_elongatus_bp-1	C	t/b
TTC1510	46199812	240	serine/threonine protein phosphatase	15807322	166	deinococcus_radiodurans	D/T	r/b/Deino
TTC1511	46199813	209	hypothetical protein	39935388	38.89	Rhodopseudomonas palustris CGA009	P	m/b
TTC1512	46199814	66	hypothetical protein			no hits	unique	unique
TTC1513	46199815	384	sugar-binding protein	15643877	157.9	Thermotoga maritima]	T/A	t/b
TTC1514	46199816	395	sugar-binding protein	37935744	150.6	Enterobacter aerogenes]	P	m/b
TTC1515	46199817	260	phaN	46113863	124	Exiguobacterium sp. 255-15	+	m/b
TTC1516	46199818	659	threonyl-tRNA synthetase	15807075	829.7	Deinococcus radiodurans	D/T	r/b/Deino
TTC1517	46199819	207	GTP cyclohydrolase I	15805077	251.1	deinococcus_radiodurans	D/T	r/b/Deino
TTC1518	46199820	230	ferripyochelin binding protein	15807083	216.5	deinococcus_radiodurans	D/T	r/b/Deino
TTC1519	46199821	126	bis(5'-nucleosyl)-tetraphosphatase (asymmetrical)	15605731	92.05	aquifex_aeolicus_vf5	T/A	t/b
TTC1520	46199822	287	major pilin protein fimA	46106779	255	Rubrobacter xylanophilus DSM 9941	Ac	r
TTC1521	46199823	47	membrane GTPase	18310756	55.45	clostridium_perfringens_str._13	+	m/b
TTC1522	46199824	225	hypothetical protein	23106410	40.43	azotobacter_vinelandii	P	m/b
TTC1523	46199825	421	ATPase	15806898	474.9	deinococcus_radiodurans	D/T	r/b/Deino
TTC1524	46199826	189	hypothetical protein	27527105	43.9	lampetra_fluviatilis	E-false; unique	unique
TTC1525	46199827	261	transporter	23126959	138.7	nostoc_punctiforme	C	m/b
TTC1526	46199828	407	Predicted acyl-CoA transferases/carnitine dehydratase	33603556	407.9	Bordetella bronchiseptica	P	m/b
TTC1527	46199829	292	transporter	15806035	282.7	deinococcus_radiodurans	D/T	r/b/Deino
TTC1528	46199830	256	hypothetical protein	15806036	248.1	deinococcus_radiodurans	D/T	r/b/Deino
TTC1529	46199831	354	aminopeptidase	15805612	364.8	deinococcus_radiodurans	D/T	r/b/Deino
TTC1530	46199832	340	hypothetical protein	15805170	92.05	deinococcus_radiodurans	D/T	r/b/Deino
TTC1531	46199833	668	excinuclease ABC subunit B	15807266	853.2	Deinococcus radiodurans]	D/T	r/b/Deino
TTC1532	46199834	948	S-layer protein	15807560	200.3	Deinococcus radiodurans	D/T	r/b/Deino
TTC1533	46199835	604	glucosamine-fructose-6-phosphate aminotransferase [isomerizing]	11259073	791.6	similarity - Deinococcus radiodurans (strain R1)	D/T	r/b/Deino
TTC1534	46199836	232	NAD(FAD)-utilizing enzyme	15806684	133.3	deinococcus_radiodurans	D/T	r/b/Deino
TTC1535	46199837	325	A/G-specific adenine DNA glycosylase	15807276	246.5	deinococcus_radiodurans	D/T	r/b/Deino
TTC1536	46199838	140	conserved hypothetical protein	15805583	139.4	Deinococcus radiodurans	D/T	r/b/Deino
TTC1537	46199839	216	hypothetical conserved protein	15678494	62.39	methanothermobacter_thermautotrophicus_str._delta_h	A	t/a
TTC1538	46199840	281	NH(3)-dependent NAD(+) synthetase	23055624	222.2	geobacter_metallireducens	P	m/b
TTC1539	46199841	292	beta-ureidopropionase	23055623	165.6	geobacter_metallireducens	P	m/b
TTC1540	46199842	520	conserved hypothetical protein	14591189	420.6	Pyrococcus horikoshii	A	t/a
TTC1541	46199843	269	acetylglutamate kinase	15806437	355.9	deinococcus_radiodurans	D/T	r/b/Deino
TTC1542	46199844	344	N-acetyl-gamma-glutamyl-phosphate reductase	15805987	453.4	Deinococcus radiodurans]	D/T	r/b/Deino
TTC1543	46199845	281	ribosomal protein S6 modification protein	15807187	315.1	Deinococcus radiodurans]	D/T	r/b/Deino
TTC1544	46199846	32	hypothetical conserved protein	18978053	46.98	Pyrococcus furiosus DSM 3638	A	t/a
TTC1545	46199847	104	hypothetical conserved protein	33356689	46.98	Pyrococcus abyssi	A	t/a
TTC1546	46199848	163	3-isopropylmalate dehydratase	15806621	221.5	deinococcus_radiodurans	D/T	r/b/Deino
TTC1547	46199849	420	3-isopropylmalate dehydratase large subunit	15806617	579.3	Deinococcus radiodurans]	D/T	r/b/Deino
TTC1548	46199850	74	hypothetical protein	45528327	51.22	synechocystis_sp_wh_8501	C	m/b
TTC1549	46199851	48	hypothetical protein	17229316	45.05	nostoc_sp_pcc_7120	C	m/b
TTC1550	46199852	376	2-isopropylmalate synthase/Homocitrate synthase	15806257	500.7	Deinococcus radiodurans	D/T	r/b/Deino
TTC1551	46199853	263	probable undecaprenyl pyrophosphate synthetase	15807434	314.7	deinococcus_radiodurans	D/T	r/b/Deino
TTC1552	46199854	372	acyl-CoA dehydrogenase	15806274	431.4	deinococcus_radiodurans	D/T	r/b/Deino
TTC1553	46199855	188	3-octaprenyl-4-hydroxybenzoate carboxy-lyase	15807585	209.5	deinococcus_radiodurans	D/T	r/b/Deino
TTC1554	46199856	404	hypothetical membrane associated protein	15806743	214.5	deinococcus_radiodurans	D/T	r/b/Deino
TTC1555	46199857	325	thioredoxin reductase	15806980	424.5	deinococcus_radiodurans	D/T	r/b/Deino
TTC1556	46199858	198	hypothetical protein	15807338	46.59	deinococcus_radiodurans	D/T	r/b/Deino
TTC1557	46199859	556	hypothetical protein	15807339	144.1	deinococcus_radiodurans	D/T	r/b/Deino
TTC1558	46199860	392	sodium export permease protein	15805950	239.6	deinococcus_radiodurans	D/T	r/b/Deino
TTC1559	46199861	239	ABC transporter ATP-binding protein	15805951	220.3	deinococcus_radiodurans	D/T	r/b/Deino
TTC1560	46199862	187	hypothetical conserved protein	15806642	243.8	deinococcus_radiodurans	D/T	r/b/Deino
TTC1561	46199863	73	hypothetical protein			no hits	unique	unique
TTC1562	46199864	49	hypothetical protein	46198971	83.57	unique	unique	unique
TTC1563	46199865	370	glutamate 5-kinase	3859498	423.3	Meiothermus ruber]	D/T	r/b/Deino
TTC1564	46199866	413	gamma-glutamyl phosphate reductase (GPR)	46580362	407.9	Desulfovibrio vulgaris subsp. vulgaris str. Hildenborough]	P	m/b
TTC1565	46199867	189	hypothetical conserved protein	15807349	94.74	deinococcus_radiodurans	D/T	r/b/Deino
TTC1566	46199868	272	hypothetical protein	27883543	79.34	Meiothermus ruber	D/T	r/b/Deino
TTC1567	46199869	420	menaquinol-cytochrome C reductase cytochrome B subunit	15805463	393.3	deinococcus_radiodurans	D/T	r/b/Deino
TTC1568	46199870	210	rieske iron-sulfur protein	27381332	144.4	Bradyrhizobium japonicum]	P	m/b
TTC1569	46199871	160	putative cytochrome c	15805461	77.41	deinococcus_radiodurans	D/T	r/b/Deino
TTC1570	46199872	243	cytochrome c	27366997	79.34	vibrio_vulnificus_cmcp6	P	m/b
TTC1571	46199873	258	hypothetical conserved protein	46142482	93.2	Methanococcoides burtonii DSM 6242	A	m/a
TTC1572	46199874	346	alcohol dehydrogenase	16264156	231.9	sinorhizobium_meliloti	P	m/b
TTC1573	46199875	398	glycerol-3-phosphate-binding protein	15643877	157.9	Thermotoga maritima	T/A	t/b
TTC1574	46199876	355	florfenicol resistance protein	15805960	392.5	deinococcus_radiodurans	D/T	r/b/Deino
TTC1575	46199877	387	acyl-CoA dehydrogenase, short-chain specific	15806554	459.5	deinococcus_radiodurans	D/T	r/b/Deino
TTC1576	46199878	155	mutator mutT protein (7,8-dihydro-8-oxoguanine-triphosphatase)	15805999	181.4	deinococcus_radiodurans	D/T	r/b/Deino
TTC1577	46199879	354	peptide chain release factor 1	45529131	395.2	Moorella thermoacetica ATCC 39073	+	t/b
TTC1578	46199880	264	zinc uptake transporter/gufA protein	46447907	306.6	desulfovibrio_vulgaris_subsp._vulgaris_strain_hildenborough	P	m/b
TTC1579	46199881	194	hypothetical exported protein	15606297	141.7	aquifex_aeolicus_vf5	T/A	t/b
TTC1580	46199882	136	transporter	15606478	89.74	aquifex_aeolicus_vf5	T/A	t/b
TTC1581	46199883	114	hypothetical conserved protein	15643526	131.3	thermotoga_maritima	T/A	t/b
TTC1582	46199884	147	hypothetical protein	14521674	38.12	Pyrococcus abyssi	A	t/a
TTC1583	46199885	195	mazG protein	15806202	177.2	deinococcus_radiodurans	D/T	r/b/Deino
TTC1584	46199886	156	putative CoA pyrophosphatase/phosphohydrolase	15806203	105.1	deinococcus_radiodurans	D/T	r/b/Deino
TTC1585	46199887	166	putative amidotransferase	20807466	152.1	thermoanaerobacter_tengcongensis	+	t/b
TTC1586	46199888	248	acetylglutamate kinase	15807429	203	deinococcus_radiodurans	D/T	r/b/Deino
TTC1587	46199889	163	hypothetical protein	13476089	35.42	mesorhizobium_loti	P	m/b
TTC1588	46199890	529	DNA polymerase III holoenzyme tau subunit	15807400	378.6	Deinococcus radiodurans	D/T	r/b/Deino
TTC1589	46199891	93	hypothetical cytosolic protein	15807825	68.55	deinococcus_radiodurans	D/T	r/b/Deino
TTC1590	46199892	155	hypothetical conserved protein	15806979	102.1	Deinococcus radiodurans	D/T	r/b/Deino
TTC1591	46199893	617	2-oxoacid-ferredoxin oxidoreductase	42557799	454.9	uncultured crenarchaeote	A	others
TTC1592	46199894	304	2-oxoacid-ferredoxin oxidoreductase	42557800	361.3	uncultured crenarchaeote	A	others
TTC1593	46199895	452	hypothetical protein	22972602	266.2	chloroflexus_aurantiacus	Chloroflexi	m/b
TTC1594	46199896	350	phenylalanyl-tRNA synthetase alpha chain	15807345	402.9	Deinococcus radiodurans	D/T	r/b/Deino
TTC1595	46199897	785	phenylalanyl-tRNA synthetase beta chain	15807348	532.7	Deinococcus radiodurans]	D/T	r/b/Deino
TTC1596	46199898	154	hypothetical protein	15807013	50.45	Deinococcus radiodurans	D/T	r/b/Deino
TTC1597	46199899	322	6-phosphofructokinase isozyme 1	15805662	379	Deinococcus radiodurans	D/T	r/b/Deino
TTC1598	46199900	264	corrin/porphyrin methyltransferase	15805663	268.5	deinococcus_radiodurans	D/T	r/b/Deino
TTC1599	46199901	164	hypothetical protein	33359423	43.13	Pyrococcus horikoshii	A	t/a
TTC1600	46199902	175	Inorganic pyrophosphatase	15920741	169.9	Sulfolobus tokodaii	A	t/a
TTC1601	46199903	208	hypothetical protein	15806431	65.85	deinococcus_radiodurans	D/T	r/b/Deino
TTC1602	46199904	75	competence protein/comEA-related protein	15806855	62.77	Deinococcus radiodurans	D/T	r/b/Deino
TTC1603	46199905	677	competence factor comEC	15806854	351.3	deinococcus_radiodurans	D/T	r/b/Deino
TTC1604	46199906	269	chromosome partitioning protein parB	15805053	271.6	Deinococcus radiodurans	D/T	r/b/Deino
TTC1605	46199907	249	putative partitioning protein	15805054	295.8	Deinococcus radiodurans	D/T	r/b/Deino
TTC1606	46199908	249	glucose inhibited division protein B	15805055	239.2	Deinococcus radiodurans	D/T	r/b/Deino
TTC1607	46199909	597	glucose inhibited division protein A	15805068	691	Deinococcus radiodurans	D/T	r/b/Deino
TTC1608	46199910	446	chromosomal replication initiator protein dnaA	14194696	551.6	DNAA_DEIRA Chromosomal replication initiator protein dnaA	D/T	r/b/Deino
TTC1609	46199911	375	DNA polymerase III, beta chain	15805043	274.2	deinococcus_radiodurans	D/T	r/b/Deino
TTC1610	46199912	422	enolase	15616118	596.3	bacillus_halodurans	+	m/b
TTC1611	46199913	474	pyruvate kinase	15807615	578.2	deinococcus_radiodurans	D/T	r/b/Deino
TTC1612	46199914	328	hypothetical protein	15805993	57	deinococcus_radiodurans	D/T	r/b/Deino
TTC1613	46199915	204	metal dependent hydrolase	15806876	110.2	deinococcus_radiodurans	D/T	r/b/Deino
TTC1614	46199916	615	1-deoxy-D-xylulose 5-phosphate synthase	15806488	783.9	deinococcus_radiodurans	D/T	r/b/Deino
TTC1615	46199917	214	hypothetical exported protein	15806487	136.3	deinococcus_radiodurans	D/T	r/b/Deino
TTC1616	46199918	220	phage shock protein A	15806486	192.6	deinococcus_radiodurans	D/T	r/b/Deino
TTC1617	46199919	229	hypothetical conserved protein	42528327	41.2	SEN virus	others-false, unique	unique
TTC1618	46199920	210	phosphoglycerate mutase	15806410	177.9	deinococcus_radiodurans	D/T	r/b/Deino
TTC1619	46199921	333	phosphoribosylformylglycinamidine cyclo-ligase	42526775	323.2	Treponema denticola ATCC 35405	others	m/b
TTC1620	46199922	469	glutamyl-tRNA(Gln) amidotransferase subunit B	15807539	501.9	Deinococcus radiodurans	D/T	r/b/Deino
TTC1621	46199923	361	pili retraction protein pilT	15806961	497.7	deinococcus_radiodurans	D/T	r/b/Deino
TTC1622	46199924	889	ATP-binding motif-containing protein pilF	15806962	891.3	Deinococcus radiodurans	D/T	r/b/Deino
TTC1623	46199925	161	putative lipase	15806963	126.3	deinococcus_radiodurans	D/T	r/b/Deino
TTC1624	46199926	242	hypothetical cytosolic protein	15806964	196.1	deinococcus_radiodurans	D/T	r/b/Deino
TTC1625	46199927	251	survival protein surE	15807387	313.9	deinococcus_radiodurans	D/T	r/b/Deino
TTC1626	46199928	68	cold shock protein	15805932	96.67	Deinococcus radiodurans	D/T	r/b/Deino
TTC1627	46199929	429	trehalose/maltose-binding protein	15806455	443.7	deinococcus_radiodurans	D/T	r/b/Deino
TTC1628	46199930	291	maltose transport system permease protein malF	15806454	320.1	deinococcus_radiodurans	D/T	r/b/Deino
TTC1629	46199931	280	maltose transport system permease protein malG	15806453	308.5	deinococcus_radiodurans	D/T	r/b/Deino
TTC1630	46199932	524	phosphoglucomutase	29827344	599.7	streptomyces_avermitilis_ma-4680	Ac	m/b
TTC1631	46199933	608	hypothetical conserved protein	15805112	307	deinococcus_radiodurans	D/T	r/b/Deino
TTC1632	46199934	378	fosmidomycin resistance protein	15806746	240.7	deinococcus_radiodurans	D/T	r/b/Deino
TTC1633	46199935	268	hypothetical protein	16330107	99.75	synechocystis_sp_pcc_6803	C	m/b
TTC1634	46199936	143	inosine-5'-monophosphate dehydrogenase	45520903	146	Methylobacillus flagellatus KT	P	m/b
TTC1635	46199937	115	hypothetical protein	15806184	126.3	deinococcus_radiodurans	D/T	r/b/Deino
TTC1636	46199938	304	cysteine synthase	15805815	421	deinococcus_radiodurans	D/T	r/b/Deino
TTC1637	46199939	149	peptidyl-prolyl cis-trans isomerase	21230767	144.4	xanthomonas_campestris_pv._campestris_str._atcc_33913	P	m/b
TTC1638	46199940	301	porphobilinogen deaminase	15807343	350.1	deinococcus_radiodurans	D/T	r/b/Deino
TTC1639	46199941	131	ferric uptake regulation protein	23473282	102.8	desulfovibrio_desulfuricans_g20	P	m/b
TTC1640	46199942	414	folylpolyglutamate synthase	15807667	279.6	deinococcus_radiodurans	D/T	r/b/Deino
TTC1641	46199943	376	aspartate aminotransferase	16329467	304.7	synechocystis_sp_pcc_6803	C	m/b
TTC1642	46199944	164	molybdopterin biosynthesis mog protein	45529948	181.8	Moorella thermoacetica ATCC 39073	+	t/b
TTC1643	46199945	230	putative tetratricopeptide repeat family protein	15806219	134	deinococcus_radiodurans	D/T	r/b/Deino
TTC1644	46199946	479	hypothetical protein	23106994	57.38	novosphingobium_aromaticivorans	P	m/b
TTC1645	46199947	255	hypothetical conserved protein	22299720	174.5	thermosynechococcus_elongatus_bp-1	C	t/b
TTC1646	46199948	134	hypothetical protein	22973371	91.28	chloroflexus_aurantiacus	Chloroflexi	m/b
TTC1647	46199949	157	6,7-dimethyl-8-ribityllumazine synthase	23104486	159.5	azotobacter_vinelandii	P	m/b
TTC1648	46199950	127	integral membrane protein	15965143	106.3	sinorhizobium_meliloti	P	m/b
TTC1649	46199951	110	hypothetical conserved protein	27377748	144.1	bradyrhizobium_japonicum	P	m/b
TTC1650	46199952	220	sulfite dehydrogenase	23040209	228.4	trichodesmium_erythraeum_ims101	C	m/b
TTC1651	46199953	88	hypothetical protein			no hits	unique	unique
TTC1652	46199954	267	histidinol-phosphatase	15805497	263.8	deinococcus_radiodurans	D/T	r/b/Deino
TTC1653	46199955	198	hypothetical protein	15807485	60.85	deinococcus_radiodurans	D/T	r/b/Deino
TTC1654	46199956	185	DNA-3-methyladenine glycosylase II	30248984	126.7	Nitrosomonas europaea ATCC 19718	P	m/b
TTC1655	46199957	196	putative isochorismatase	15920799	265	sulfolobus_tokodaii	A	t/a
TTC1656	46199958	296	methylenetetrahydrofolate reductase	15606607	290.4	Aquifex aeolicus	T/A	t/b
TTC1657	46199959	352	putative ATP/GTP-binding integral membrane protein	15805785	263.1	deinococcus_radiodurans	D/T	r/b/Deino
TTC1658	46199960	85	hypothetical protein	15225334	37.74	arabidopsis_thaliana	E-false; unique	unique
TTC1659	46199961	381	phosphopentomutase	15807129	459.5	deinococcus_radiodurans	D/T	r/b/Deino
TTC1660	46199962	241	hypothetical membrane spanning protein	15805049	244.6	deinococcus_radiodurans	D/T	r/b/Deino
TTC1661	46199963	269	hypothetical protein	23475653	68.94	Desulfovibrio desulfuricans G20	P	m/b
TTC1662	46199964	192	polypeptide deformylase, fms protein-like protein	15807421	184.5	Deinococcus radiodurans	D/T	r/b/Deino
TTC1663	46199965	305	methionyl-tRNA formyltransferase	15807422	261.5	deinococcus_radiodurans	D/T	r/b/Deino
TTC1664	46199966	273	hypothetical conserved protein	15806451	240	deinococcus_radiodurans	D/T	r/b/Deino
TTC1665	46199967	408	hypothetical cytosolic protein	15806452	293.1	deinococcus_radiodurans	D/T	r/b/Deino
TTC1666	46199968	234	hypothetical protein	18978307	52.37	pyrococcus_furiosus_dsm_3638	A	t/a
TTC1667	46199969	147	hypothetical protein	25989121	38.51	streptomyces_aureofaciens	Ac	m/b
TTC1668	46199970	321	hypothetical protein	15806240	128.3	deinococcus_radiodurans	D/T	r/b/Deino
TTC1669	46199971	406	hypothetical protein	19552170	109.4	corynebacterium_glutamicum_atcc_13032	Ac	m/b
TTC1670	46199972	239	hypothetical protein	20807792	64.31	thermoanaerobacter_tengcongensis	+	t/b
TTC1671	46199973	791	cytochrome c oxidase polypeptide I+III	15807600	954.5	Deinococcus radiodurans	D/T	r/b/Deino
TTC1672	46199974	337	cytochrome c oxidase polypeptide II	45531607	217.6	Exiguobacterium sp. 255-15]	+	m/b
TTC1673	46199975	608	protoheme IX farnesyltransferase	15807599	344	deinococcus_radiodurans	D/T	r/b/Deino
TTC1674	46199976	365	permease	15805286	242.7	deinococcus_radiodurans	D/T	r/b/Deino
TTC1675	46199977	411	uracil permease	15643582	458	thermotoga_maritima	T/A	t/b
TTC1676	46199978	385	queuine tRNA-ribosyltransferase	15807561	469.9	deinococcus_radiodurans	D/T	r/b/Deino
TTC1677	46199979	406	gcpE protein	15805413	511.5	deinococcus_radiodurans	D/T	r/b/Deino
TTC1678	46199980	261	enoyl-[acyl-carrier-protein] reductase (fabL) (NADPH)	15806965	303.5	deinococcus_radiodurans	D/T	r/b/Deino
TTC1679	46199981	169	hypothetical protein	15806615	80.11	deinococcus_radiodurans	D/T	r/b/Deino
TTC1680	46199982	198	hypothetical protein	45548536	53.53	Rubrobacter xylanophilus DSM 9941	Ac	r
TTC1681	46199983	389	hypothetical protein	21227439	73.94	methanosarcina_mazei_goe1	A	m/a
TTC1682	46199984	1034	hypothetical membrane spanning protein	10957497	45.05	Deinococcus radiodurans	D/T	r/b/Deino
TTC1683	46199985	162	hypothetical protein	46204005	35.81	magnetospirillum_magnetotacticum	P	m/b
TTC1684	46199986	283	hypothetical protein	23019164	56.22	thermobifida_fusca	Ac	t/b
TTC1685	46199987	278	hypothetical protein	46124647	35.81	Gibberella zeae PH-1	E-false; unique	unique
TTC1686	46199988	567	hypothetical protein	39937770	44.67	Rhodopseudomonas palustris CGA009	P	m/b
TTC1687	46199989	70	hypothetical protein	30248409	74.71	nitrosomonas_europaea_atcc_19718	P	m/b
TTC1688	46199990	302	glucokinase	15807287	270	deinococcus_radiodurans	D/T	r/b/Deino
TTC1689	46199991	78	hypothetical protein	15807288	50.83	deinococcus_radiodurans	D/T	r/b/Deino
TTC1690	46199992	356	deacetylase	20093568	142.9	methanopyrus_kandleri_av19	A	t/a
TTC1691	46199993	238	23S rRNA methyltransferase	15805774	243.4	deinococcus_radiodurans	D/T	r/b/Deino
TTC1692	46199994	144	universal stress protein family	45358148	114.4	Methanococcus maripaludis S2	A	m/a
TTC1693	46199995	171	putative Rossmann fold nucleotide-binding protein	22970933	81.65	Chloroflexus aurantiacus	Chloroflexi	m/b
TTC1694	46199996	122	hypothetical protein	16264568	36.58	sinorhizobium_meliloti	P	m/b
TTC1695	46199997	249	hypothetical conserved protein	16079946	130.6	Bacillus subtilis	+	m/b
TTC1696	46199998	191	holliday junction DNA helicase ruvA	15806292	178.3	deinococcus_radiodurans	D/T	r/b/Deino
TTC1697	46199999	254	enoyl-CoA hydratase	16265300	211.1	Sinorhizobium meliloti	P	m/b
TTC1698	46200000	896	2-oxoglutarate dehydrogenase E1 component	32475700	840.9	Pirellula sp.	others	m/b
TTC1699	46200001	406	dihydrolipoamide succinyltransferase	39997543	425.2	Geobacter sulfurreducens PCA	P	m/b
TTC1700	46200002	467	dihydrolipoamide dehydrogenase	23502768	493.4	brucella_suis_1330	P	m/b
TTC1701	46200003	400	argininosuccinate synthase	15805701	606.7	Deinococcus radiodurans	D/T	r/b/Deino
TTC1702	46200004	462	argininosuccinate lyase	15805705	488	deinococcus_radiodurans	D/T	r/b/Deino
TTC1703	46200005	177	amino-acid acetyltransferase	15805710	170.2	deinococcus_radiodurans	D/T	r/b/Deino
TTC1704	46200006	87	hypothetical protein	20090977	83.96	methanosarcina_acetivorans_c2a	A	m/a
TTC1705	46200007	72	hypothetical protein	46118430	72.02	synechocystis_sp_wh_8501	C	m/b
TTC1706	46200008	391	carbamoyl-phosphate synthase small chain	15805711	541.2	deinococcus_radiodurans	D/T	r/b/Deino
TTC1707	46200009	543	formate-tetrahydrofolate ligase	20808755	574.7	thermoanaerobacter_tengcongensis	+	t/b
TTC1708	46200010	311	threonine dehydratase	21219342	257.3	streptomyces_coelicolor_a3_2	Ac	m/b
TTC1709	46200011	529	phosphoenolpyruvate carboxykinase [ATP]	46112678	622.1	Moorella thermoacetica ATCC 39073	+	t/b
TTC1710	46200012	480	glucose-6-phosphate isomerase	15644137	226.9	thermotoga_maritima	T/A	t/b
TTC1711	46200013	745	6-carboxyhexanoate-CoA ligase	11499106	382.1	archaeoglobus_fulgidus_dsm_4304	A	t/a
TTC1712	46200014	260	23S rRNA methyltransferase	15806040	205.3	Deinococcus radiodurans	D/T	r/b/Deino
TTC1713	46200015	101	10 kDa chaperonin groES	15613124	137.1	Bacillus halodurans]	+	m/b
TTC1714	46200016	543	60 kDa chaperonin groEL	15805634	797.7	Deinococcus radiodurans]	D/T	r/b/Deino
TTC1715	46200017	510	thermostable carboxypeptidase 1	32471497	407.9	Pirellula sp.	others	m/b
TTC1716	46200018	354	type 4 prepilin peptidase pilD	15807059	269.6	Deinococcus radiodurans	D/T	r/b/Deino
TTC1717	46200019	167	hypothetical conserved protein	16125996	99.37	caulobacter_crescentus_cb15	P	m/b
TTC1718	46200020	306	oxygen-insesitive NAD(P)H nitroreductase/dihydropteridine reductase	14601153	237.3	aeropyrum_pernix	A	t/a
TTC1719	46200021	265	soluble lytic murein transglycosylase and related regulatory proteins	15806343	158.3	deinococcus_radiodurans	D/T	r/b/Deino
TTC1720	46200022	261	hypothetical conserved protein	15806108	90.51	deinococcus_radiodurans	D/T	r/b/Deino
TTC1721	46200023	343	recF protein	15806109	219.5	deinococcus_radiodurans	D/T	r/b/Deino
TTC1722	46200024	390	multidrug resistance protein 2	15807163	346.3	deinococcus_radiodurans	D/T	r/b/Deino
TTC1723	46200025	271	phosphate transport ATP-binding protein pstB	46448911	325.9	desulfovibrio_vulgaris_subsp._vulgaris_strain_hildenborough	P	m/b
TTC1724	46200026	401	phosphate transport system permease protein pstA	45531403	247.7	Exiguobacterium sp. 255-15	+	m/b
TTC1725	46200027	300	phosphate transport system permease protein pstC	37519578	316.2	Gloeobacter violaceus PCC 7421	C	m/b
TTC1726	46200028	322	phosphate-binding protein	22970804	360.9	chloroflexus_aurantiacus	Chloroflexi	m/b
TTC1727	46200029	367	tRNA (5-methylaminomethyl-2-thiouridylate)-methyltransferase	14195297	406.4	deinococcus_radiodurans	D/T	r/b/Deino
TTC1728	46200030	296	hypothetical conserved protein	39998195	229.2	Geobacter sulfurreducens PCA	P	m/b
TTC1729	46200031	525	aminopeptidase A/I	23130178	328.9	nostoc_punctiforme	C	m/b
TTC1730	46200032	147	ferric uptake regulation protein	20808186	97.83	thermoanaerobacter_tengcongensis	+	t/b
TTC1731	46200033	94	hypothetical protein	15807286	50.83	deinococcus_radiodurans	D/T	r/b/Deino
TTC1732	46200034	85	hypothetical protein	37535904	33.88	oryza_sativa_japonica_cultivar-group	E-false; unique	unique
TTC1733	46200035	431	cleavage and polyadenylation specificity factor, 100 kDa subunit	15807737	355.5	deinococcus_radiodurans	D/T	r/b/Deino
TTC1734	46200036	406	elongation factor Tu	6457983	660.25	Deinococcus radiodurans	D/T	r/b/Deino
TTC1735	46200037	54	50S ribosomal protein L33	46450747	84.34	desulfovibrio_vulgaris_subsp._vulgaris_strain_hildenborough	P	m/b
TTC1736	46200038	60	protein translocase subunit secE	15807042	60.85	Deinococcus radiodurans	D/T	r/b/Deino
TTC1737	46200039	184	transcription factor	15807041	223	Deinococcus radiodurans	D/T	r/b/Deino
TTC1738	46200040	147	LSU ribosomal protein L11P	15807040	220.3	Deinococcus radiodurans	D/T	r/b/Deino
TTC1739	46200041	229	LSU ribosomal protein L1P	15807039	316.2	Deinococcus radiodurans]	D/T	r/b/Deino
TTC1740	46200042	101	SSU ribosomal protein S6P	15805139	93.59	Deinococcus radiodurans]	D/T	r/b/Deino
TTC1741	46200043	263	single-strand DNA binding protein (SSB)	37537915	242.7	SSB_DEIRA Single-strand binding protein (SSB) (Helix-destabilizing protein)	D/T	r/b/Deino
TTC1742	46200044	88	SSU ribosomal protein S18P	15805141	97.44	Deinococcus radiodurans]	D/T	r/b/Deino
TTC1743	46200045	148	LSU ribosomal protein L9P	15805142	138.7	Deinococcus radiodurans	D/T	r/b/Deino
TTC1744	46200046	430	lactate 2-monooxygenase	46105750	417.2	Rubrobacter xylanophilus DSM 9941	Ac	r
TTC1745	46200047	274	corticosteroid 11-beta-dehydrogenase	23130134	219.5	nostoc_punctiforme	C	m/b
TTC1746	46200048	217	lipoate-protein ligase B	46105974	201.8	Rubrobacter xylanophilus DSM 9941	Ac	r
TTC1747	46200049	323	lipoic acid synthetase	15805791	376.3	deinococcus_radiodurans	D/T	r/b/Deino
TTC1748	46200050	119	hypothetical protein	22970530	45.44	chloroflexus_aurantiacus	Chloroflexi	m/b
TTC1749	46200051	289	3-hydroxyisobutyrate dehydrogenase	15805526	327.8	deinococcus_radiodurans	D/T	r/b/Deino
TTC1750	46200052	443	methyltransferase	16973422	186.4	brucella_melitensis_biovar_abortus	P	m/b
TTC1751	46200053	216	transporter	33595850	148.3	Bordetella parapertussis	P	m/b
TTC1752	46200054	90	hypothetical protein	11499343	36.96	archaeoglobus_fulgidus_dsm_4304	A	t/a
TTC1753	46200055	461	dihydrolipoamide dehydrogenase	15807360	491.1	deinococcus_radiodurans	D/T	r/b/Deino
TTC1754	46200056	451	dihydrolipoamide acetyltransferase	15805073	461.1	deinococcus_radiodurans	D/T	r/b/Deino
TTC1755	46200057	67	hypothetical conserved protein	15644066	74.33	thermotoga_maritima	T/A	t/b
TTC1756	46200058	324	2-oxoisovalerate dehydrogenase beta subunit	15805071	431.4	deinococcus_radiodurans	D/T	r/b/Deino
TTC1757	46200059	367	2-oxoisovalerate dehydrogenase alpha subunit	15805070	304.3	deinococcus_radiodurans	D/T	r/b/Deino
TTC1758	46200060	137	hypothetical conserved protein	15805646	111.7	deinococcus_radiodurans	D/T	r/b/Deino
TTC1759	46200061	130	hypothetical protein	29830668	41.59	streptomyces_avermitilis_ma-4680	Ac	m/b
TTC1760	46200062	141	hypothetical conserved protein	15606852	72.02	aquifex_aeolicus_vf5	T/A	t/b
TTC1761	46200063	294	biotin operon repressor/biotin-[acetyl-CoA-carboxylase] synthetase	15807332	241.9	deinococcus_radiodurans	D/T	r/b/Deino
TTC1762	46200064	348	glucose-1-phosphate thymidylyltransferase	15807701	377.1	deinococcus_radiodurans	D/T	r/b/Deino
TTC1763	46200065	263	methyltransferase	22971509	126.7	chloroflexus_aurantiacus	Chloroflexi	m/b
TTC1764	46200066	408	adenylosuccinate synthetase	15805076	515	deinococcus_radiodurans	D/T	r/b/Deino
TTC1765	46200067	222	transporter	42526361	216.5	Treponema denticola ATCC 35405	others	m/b
TTC1766	46200068	181	hypoxanthine-guanine phosphoribosyltransferase	15806393	242.7	deinococcus_radiodurans	D/T	r/b/Deino
TTC1767	46200069	235	ribosomal large subunit pseudouridine synthase B	15805921	252.7	deinococcus_radiodurans	D/T	r/b/Deino
TTC1768	46200070	264	enoyl-CoA hydratase	15805220	275.4	deinococcus_radiodurans	D/T	r/b/Deino
TTC1769	46200071	312	tRNA pseudouridine 55 synthase	15806341	267.7	deinococcus_radiodurans	D/T	r/b/Deino
TTC1770	46200072	369	alanine dehydrogenase	15806895	510.8	Deinococcus radiodurans	D/T	r/b/Deino
TTC1771	46200073	115	hypothetical conserved protein	15805416	111.3	deinococcus_radiodurans	D/T	r/b/Deino
TTC1772	46200074	522	predicted kinase	15805417	524.2	deinococcus_radiodurans	D/T	r/b/Deino
TTC1773	46200075	199	hypothetical protein	23041323	35.04	trichodesmium_erythraeum_ims101	C	m/b
TTC1774	46200076	143	hypothetical conserved protein	15805515	99.75	deinococcus_radiodurans	D/T	r/b/Deino
TTC1775	46200077	371	ABC transporter permease protein	15805514	327.4	deinococcus_radiodurans	D/T	r/b/Deino
TTC1776	46200078	125	LSU ribosomal protein L12P (L7/L12)	39936332	152.1	Rhodopseudomonas palustris CGA009	P	m/b
TTC1777	46200079	173	LSU ribosomal protein L10P	15807038	119.4	Deinococcus radiodurans	D/T	r/b/Deino
TTC1778	46200080	450	NAD(P) transhydrogenase subunit beta	22975635	512.7	ralstonia_metallidurans	P	m/b
TTC1779	46200081	100	NAD(P) transhydrogenase subunit alpha 2	21241693	131.7	xanthomonas_axonopodis_pv._citri_str._306	P	m/b
TTC1780	46200082	375	NAD/NADP transhydrogenase alpha subunit 1	23029207	364.8	microbulbifer_degradans_2-40	P	m/b
TTC1781	46200083	298	permease	23039615	312.4	trichodesmium_erythraeum_ims101	C	m/b
TTC1782	46200084	270	permease	11499147	93.2	archaeoglobus_fulgidus_dsm_4304	A	t/a
TTC1783	46200085	379	transporter	46141006	216.1	dechloromonas_sp_rcb	P	m/b
TTC1784	46200086	364	hypothetical conserved protein	24216651	75.1	leptospira_interrogans_serovar_lai_str._56601	others	m/b
TTC1785	46200087	494	Mg(2+) chelatase family protein	15806659	625.2	deinococcus_radiodurans	D/T	r/b/Deino
TTC1786	46200088	670	molybdopterin oxidoreductase	15805424	703.7	deinococcus_radiodurans	D/T	r/b/Deino
TTC1787	46200089	515	carboxylesterase	8250146	246.9	bacillus_sp_bp-7	+	m/b
TTC1788	46200090	203	ribonuclease HII	15806947	203.8	deinococcus_radiodurans	D/T	r/b/Deino
TTC1789	46200091	159	hypothetical conserved protein	15806044	79.72	deinococcus_radiodurans	D/T	r/b/Deino
TTC1790	46200092	359	C4-dicarboxylate-binding protein	23040003	444.5	trichodesmium_erythraeum_ims101	C	m/b
TTC1791	46200093	499	tripartite transporter, large subunit	33596568	538.5	Bordetella parapertussis	P	m/b
TTC1792	46200094	180	tripartite transporter, small subunit	23501248	190.7	brucella_suis_1330	P	m/b
TTC1793	46200095	402	permease	15806076	235.7	deinococcus_radiodurans	D/T	r/b/Deino
TTC1794	46200096	279	universal stress protein family	45548744	72.79	Rubrobacter xylanophilus DSM 9941	Ac	r
TTC1795	46200097	294	dihydropteroate synthase	34499251	253.4	Chromobacterium violaceum ATCC 12472	P	m/b
TTC1796	46200098	118	dihydroneopterin aldolase	15805206	130.2	deinococcus_radiodurans	D/T	r/b/Deino
TTC1797	46200099	181	hypothetical conserved protein	15605762	115.9	aquifex_aeolicus_vf5	T/A	t/b
TTC1798	46200100	137	nucleoside diphosphate kinase	22297811	190.7	Thermosynechococcus elongatus BP-1	C	t/b
TTC1799	46200101	311	protein phosphatase 2C	15807498	206.8	deinococcus_radiodurans	D/T	r/b/Deino
TTC1800	46200102	285	transcriptional regulatory protein, lysR family	37522929	171.8	Gloeobacter violaceus PCC 7421	C	m/b
TTC1801	46200103	867	pyruvate dehydrogenase E1 component	15805289	1055.4	deinococcus_radiodurans	D/T	r/b/Deino
TTC1802	46200104	420	dihydrolipoamide acetyltransferase	15805288	462.6	deinococcus_radiodurans	D/T	r/b/Deino
TTC1803	46200105	187	5-formyltetrahydrofolate cyclo-ligase	15920351	113.2	sulfolobus_tokodaii	A	t/a
TTC1804	46200106	148	hypothetical conserved protein	16330684	74.71	synechocystis_sp_pcc_6803	C	m/b
TTC1805	46200107	100	hypothetical protein	20808953	40.05	Thermoanaerobacter tengcongensis	+	t/b
TTC1806	46200108	2067	DNA polymerase III alpha subunit	15606309	637.1	Aquifex aeolicus	T/A	t/b
TTC1807	46200109	232	hypothetical conserved protein	15807320	181.4	deinococcus_radiodurans	D/T	r/b/Deino
TTC1808	46200110	179	hypothetical conserved protein	11499701	41.59	archaeoglobus_fulgidus_dsm_4304	A	t/a
TTC1809	46200111	79	ferredoxin	15807321	134.8	Deinococcus radiodurans]	D/T	r/b/Deino
TTC1810	46200112	157	acetyltransferase	15807428	100.5	deinococcus_radiodurans	D/T	r/b/Deino
TTC1811	46200113	85	cold shock protein	15805932	112.5	Deinococcus radiodurans	D/T	r/b/Deino
TTC1812	46200114	350	chaperone protein dnaJ	11132455	309.7	deinococcus_radiodurans	D/T	r/b/Deino
TTC1813	46200115	353	serine-pyruvate aminotransferase	15806367	302.8	deinococcus_radiodurans	D/T	r/b/Deino
TTC1814	46200116	261	bacitracin resistance protein (putative undecaprenol kinase)	15607126	267.3	aquifex_aeolicus_vf5	T/A	t/b
TTC1815	46200117	213	2-C-methyl-D-erythritol 4-phosphate cytidylyltransferase	15807586	190.7	deinococcus_radiodurans	D/T	r/b/Deino
TTC1816	46200118	275	4-diphosphocytidyl-2-C-methyl-D-erythritol kinase	15807587	209.1	deinococcus_radiodurans	D/T	r/b/Deino
TTC1817	46200119	188	hypothetical conserved protein	46107027	72.4	Rubrobacter xylanophilus DSM 9941	Ac	r
TTC1818	46200120	164	transcriptional regulator	15807459	133.7	deinococcus_radiodurans	D/T	r/b/Deino
TTC1819	46200121	189	transcriptional regulator	15613143	73.56	bacillus_halodurans	+	m/b
TTC1820	46200122	249	cyanophycinase	23022567	57.38	clostridium_thermocellum_atcc_27405	+	t/b
TTC1821	46200123	160	hypothetical conserved membrane spanning protein	15806889	144.1	deinococcus_radiodurans	D/T	r/b/Deino
TTC1822	46200124	161	thio-disulfide isomerase/thioredoxin	15805374	68.17	deinococcus_radiodurans	D/T	r/b/Deino
TTC1823	46200125	170	ATP/GTP hydrolase	15807342	89.74	deinococcus_radiodurans	D/T	r/b/Deino
TTC1824	46200126	536	SSU ribosomal protein S1P	15806981	564.3	Deinococcus radiodurans	D/T	r/b/Deino
TTC1825	46200127	878	leucyl-tRNA synthetase	37523650	855.5	Gloeobacter violaceus PCC 7421	C	m/b
TTC1826	46200128	233	hypothetical protein	11499631	50.45	archaeoglobus_fulgidus_dsm_4304	A	t/a
TTC1827	46200129	217	hypothetical protein	45684128	38.12	Mesorhizobium sp. BNC1	P	m/b
TTC1828	46200130	994	amylopullulanase	39998345	412.1	Geobacter sulfurreducens PCA	P	m/b
TTC1829	46200131	349	NADH-dependent flavin oxidoreductase	23055260	409.5	geobacter_metallireducens	P	m/b
TTC1830	46200132	98	transcriptional regulators, marR/emrR family	16126445	86.66	caulobacter_crescentus_cb15	P	m/b
TTC1831	46200133	183	hypothetical membrane spanning protein	16124369	51.6	caulobacter_crescentus_cb15	P	m/b
TTC1832	46200134	143	hypothetical protein	34906190	55.84	oryza_sativa_japonica_cultivar-group	E?	others
TTC1833	46200135	319	quinone oxidoreductase	45545782	364.4	Rubrobacter xylanophilus DSM 9941	Ac	r
TTC1834	46200136	608	tungsten-containing aldehyde ferredoxin oxidoreductase	39996013	473.8	Geobacter sulfurreducens PCA	P	m/b
TTC1835	46200137	180	molybdopterin converting factor, small subunit	11499216	68.17	Archaeoglobus fulgidus DSM 4304	A	t/a
TTC1836	46200138	116	hypothetical protein	24375593	61.62	Shewanella oneidensis MR-1]	P	m/b
TTC1837	46200139	479	hypothetical membrane spanning protein	33864820	55.07	synechococcus_sp_wh_8102	C	m/b
TTC1838	46200140	142	general secretion pathway protein G	47572973	55.07	Rubrivivax gelatinosus PM1]	P	m/b
TTC1839	46200141	150	general secretion pathway protein G	15595878	57.38	Pseudomonas aeruginosa PA01]	P	m/b
TTC1840	46200142	130	hypothetical protein	46112293	38.51	Moorella thermoacetica ATCC 39073	+	t/b
TTC1841	46200143	246	hypothetical protein	22978034	39.66	Ralstonia metallidurans	P	m/b
TTC1842	46200144	279	hypothetical protein	21231926	43.9	xanthomonas_campestris_pv._campestris_str._atcc_33913	P	m/b
TTC1843	46200145	395	hypothetical protein	28870015	47.37	pseudomonas_syringae_pv._tomato_str._dc3000	P	m/b
TTC1844	46200146	548	putative ATPase	46112289	445.3	Moorella thermoacetica ATCC 39073	+	t/b
TTC1845	46200147	396	general secretion pathway protein F	45529080	279.3	Moorella thermoacetica ATCC 39073	+	t/b
TTC1846	46200148	155	hypothetical protein	34556959	36.96	Wolinella succinogenes	P	m/b
TTC1847	46200149	243	ribosomal small subunit pseudouridine synthase A	46112487	179.9	Moorella thermoacetica ATCC 39073	+	t/b
TTC1848	46200150	392	alanyl-tRNA synthetase related protein	15805529	189.9	deinococcus_radiodurans	D/T	r/b/Deino
TTC1849	46200151	223	phosphate regulon transcriptional regulatory protein phoB	15807237	212.6	deinococcus_radiodurans	D/T	r/b/Deino
TTC1850	46200152	297	phosphate regulon transcriptional regulatory protein phoB	15807236	158.7	deinococcus_radiodurans	D/T	r/b/Deino
TTC1851	46200153	220	phosphate transport system protein phoU	15807235	214.5	deinococcus_radiodurans	D/T	r/b/Deino
TTC1852	46200154	378	bacterial peptide chain release factor 2 (RF-2)	15807620	414.8	deinococcus_radiodurans	D/T	r/b/Deino
TTC1853	46200155	147	hypothetical protein	2905649	36.96	gallus_gallus	E-false; unique	unique
TTC1854	46200156	432	UDP-N-acetylglucosamine 1-carboxyvinyltransferase	15806143	417.5	deinococcus_radiodurans	D/T	r/b/Deino
TTC1855	46200157	77	hypothetical conserved protein	15806872	97.06	deinococcus_radiodurans	D/T	r/b/Deino
TTC1856	46200158	606	serine/threonine protein kinase	15807503	409.8	deinococcus_radiodurans	D/T	r/b/Deino
TTC1857	46200159	124	translation initiation inhibitor	34556924	141	Wolinella succinogenes	P	m/b
TTC1858	46200160	315	LAO/AO transport system kinase	15806750	339.3	deinococcus_radiodurans	D/T	r/b/Deino
TTC1859	46200161	154	bis(5'-nucleosyl)-tetraphosphatase (asymmetrical)	15605731	92.05	Aquifex aeolicus	T/A	t/b
TTC1860	46200162	153	putative regulatory protein	15805128	219.5	deinococcus_radiodurans	D/T	r/b/Deino
TTC1861	46200163	235	3-oxoacyl-[acyl-carrier protein] reductase	15805129	107.5	deinococcus_radiodurans	D/T	r/b/Deino
TTC1862	46200164	159	hypothetical conserved protein	20094386	136.7	methanopyrus_kandleri_av19	A	t/a
TTC1863	46200165	294	hypothetical conserved protein	15806424	83.19	deinococcus_radiodurans	D/T	r/b/Deino
TTC1864	46200166	181	deoxycytidine triphosphate deaminase	23104109	252.3	azotobacter_vinelandii	P	m/b
TTC1865	46200167	361	histidyl-tRNA synthetase	15806460	254.6	deinococcus_radiodurans	D/T	r/b/Deino
TTC1866	46200168	206	ATP phosphoribosyltransferase	15806461	238	deinococcus_radiodurans	D/T	r/b/Deino
TTC1867	46200169	194	tRNA (Guanosine-2'-O-)-methyltransferase	45524759	244.6	synechocystis_sp_wh_8501	C	m/b
TTC1868	46200170	79	hypothetical protein	27370252	35.04	mus_musculus	E-false; unique	unique
TTC1869	46200171	62	hypothetical protein	1408194	36.58	placopecten_magellanicus	E-false; unique	unique
TTC1870	46200172	318	branched-chain amino acid aminotransferase	34497549	335.1	Chromobacterium violaceum ATCC 12472	P	m/b
TTC1871	46200173	317	transcriptional regulatory protein, lysR family (hydrogen peroxide-inducible genes activator)	9944339	199.1	bacteroides_fragilis	others	m/b
TTC1872	46200174	302	pseudocatalase	18313524	363.6	Pyrobaculum aerophilum	A	t/a
TTC1873	46200175	334	competence protein dprA	15805160	218.8	deinococcus_radiodurans	D/T	r/b/Deino
TTC1874	46200176	301	GTP-binding protein era	15805673	340.1	deinococcus_radiodurans	D/T	r/b/Deino
TTC1875	46200177	295	galactoside O-acetyltransferase	15805607	296.6	deinococcus_radiodurans	D/T	r/b/Deino
TTC1876	46200178	392	DNA integration/recombination/invertion protein	27819369	175.3	Bacteriophage IN93	others	others
TTC1877	46200179	1121	hypothetical conserved protein	18311803	620.9	pyrobaculum_aerophilum	A	t/a
TTC1878	46200180	377	hypothetical protein	45546906	46.98	Rubrobacter xylanophilus DSM 9941	Ac	r
TTC1879	46200181	568	hypothetical cytosolic protein	45546914	197.2	Rubrobacter xylanophilus DSM 9941	Ac	r
TTC1880	46200182	410	hypothetical protein	20385053	166	geobacillus_stearothermophilus	+	m/b
TTC1881	46200183	542	transposase	37521818	441	Gloeobacter violaceus PCC 7421	C	m/b
TTC1882	46200184	51	hypothetical protein			no hits	unique	unique
TTC1883	46200185	241	hypothetical conserved protein	22405191	46.59	Ferroplasma acidarmanus	A	m/a
TTC1884	46200186	427	hydrolase (HAD superfamily)	15791414	305.4	campylobacter_jejuni	P	m/b
TTC1885	46200187	64	hypothetical conserved protein	42525968	86.27	Treponema denticola ATCC 35405	others	m/b
TTC1886	46200188	324	exopolyphosphatase family protein	15805852	246.1	deinococcus_radiodurans	D/T	r/b/Deino
TTC1887	46200189	182	hypothetical conserved protein	23129788	117.09	Nostoc punctiforme	C	m/b
TTC1888	46200190	406	3-phosphonopyruvate decarboxylase	15807219	502.7	deinococcus_radiodurans	D/T	r/b/Deino
TTC1889	46200191	477	prolyl-tRNA synthetase	15827816	566.6	Mycobacterium leprae	Ac	m/a
TTC1890	46200192	578	ABC transporter ATP-binding protein	14591290	570.9	pyrococcus_horikoshii	A	t/a
TTC1891	46200193	121	hypothetical conserved protein	14591666	107.1	pyrococcus_horikoshii	A	t/a
TTC1892	46200194	220	endonuclease III	15805320	257.7	deinococcus_radiodurans	D/T	r/b/Deino
TTC1893	46200195	377	permease	15805321	222.2	deinococcus_radiodurans	D/T	r/b/Deino
TTC1894	46200196	403	molybdopterin biosynthesis moeA protein	15805117	349.4	deinococcus_radiodurans	D/T	r/b/Deino
TTC1895	46200197	517	heat resistant RNA dependent ATPase	34897326	383.6	Oryza sativa	E	others
TTC1896	46200198	651	transketolase	37521866	707.2	Gloeobacter violaceus PCC 7421	C	m/b
TTC1897	46200199	141	hypothetical membrane spanning protein	46106434	74.71	Rubrobacter xylanophilus DSM 9941	Ac	r
TTC1898	46200200	220	ribulose-phosphate 3-epimerase	15806418	245	deinococcus_radiodurans	D/T	r/b/Deino
TTC1899	46200201	175	hypothetical conserved membrane associated protein	15805492	107.8	deinococcus_radiodurans	D/T	r/b/Deino
TTC1900	46200202	105	hypothetical conserved protein	46106013	112.8	Rubrobacter xylanophilus DSM 9941	Ac	r
TTC1901	46200203	284	2-nitropropane dioxygenase	24215426	253.4	leptospira_interrogans_serovar_lai_str._56601	others	m/b
TTC1902	46200204	167	hypothetical protein	28950668	34.27	zea_mays	E-false; unique	unique
TTC1903	46200205	205	transcriptional regulator, tetR family	15806419	211.5	deinococcus_radiodurans	D/T	r/b/Deino
TTC1904	46200206	482	UDP-N-acetylmuramoylalanyl-D-glutamate-2,6-diaminopimelate ligase	15805328	340.1	deinococcus_radiodurans	D/T	r/b/Deino
TTC1905	46200207	348	probable serine protease	15807625	182.2	deinococcus_radiodurans	D/T	r/b/Deino
TTC1906	46200208	592	Arginyl-tRNA synthetase	15807552	550.1	Deinococcus radiodurans	D/T	r/b/Deino
TTC1907	46200209	427	NADH-quinone oxidoreductase chain N	15806504	258.8	Deinococcus radiodurans	D/T	r/b/Deino
TTC1908	46200210	469	NADH-quinone oxidoreductase chain M	15806505	387.5	Deinococcus radiodurans	D/T	r/b/Deino
TTC1909	46200211	606	NADH-quinone oxidoreductase chain L	15806506	536.2	Deinococcus radiodurans	D/T	r/b/Deino
TTC1910	46200212	95	NADH-quinone oxidoreductase chain K	15806507	121.3	Deinococcus radiodurans	D/T	r/b/Deino
TTC1911	46200213	179	NADH-quinone oxidoreductase chain J	15806508	101.7	Deinococcus radiodurans	D/T	r/b/Deino
TTC1912	46200214	182	NADH-quinone oxidoreductase chain I	15806509	254.2	deinococcus_radiodurans	D/T	r/b/Deino
TTC1913	46200215	365	NADH-quinone oxidoreductase chain H	15806510	411.8	Deinococcus radiodurans	D/T	r/b/Deino
TTC1914	46200216	783	NADH-quinone oxidoreductase chain G	15806511	597.4	Deinococcus radiodurans	D/T	r/b/Deino
TTC1915	46200217	438	NADH-quinone oxidoreductase chain F	15806512	571.2	Deinococcus radiodurans	D/T	r/b/Deino
TTC1916	46200218	181	NADH-quinone oxidoreductase chain E	15806513	195.7	deinococcus_radiodurans	D/T	r/b/Deino
TTC1917	46200219	409	NADH-quinone oxidoreductase chain D	15806515	532.3	Deinococcus radiodurans	D/T	r/b/Deino
TTC1918	46200220	207	NADH-quinone oxidoreductase chain C	15806516	168.7	deinococcus_radiodurans	D/T	r/b/Deino
TTC1919	46200221	181	NADH-quinone oxidoreductase chain B	15806517	317	deinococcus_radiodurans	D/T	r/b/Deino
TTC1920	46200222	119	NADH-quinone oxidoreductase chain A	15806518	116.3	deinococcus_radiodurans	D/T	r/b/Deino
TTC1921	46200223	271	dimethyladenosine transferase	15806536	201.1	deinococcus_radiodurans	D/T	r/b/Deino
TTC1922	46200224	247	hypothetical conserved protein	15805083	203.8	deinococcus_radiodurans	D/T	r/b/Deino
TTC1923	46200225	212	hypothetical conserved protein	15805450	122.5	deinococcus_radiodurans	D/T	r/b/Deino
TTC1924	46200226	112	hypothetical protein	19577350	36.96	aspergillus_fumigatus	E-false; unique	unique
TTC1925	46200227	44	hypothetical protein			no hits	unique	unique
TTC1926	46200228	78	hypothetical protein	46255172	53.53	unique	unique	unique
TTC1927	46200229	239	hypothetical conserved protein	22972184	82.42	Chloroflexus aurantiacus	Chloroflexi	m/b
TTC1928	46200230	264	myo-inositol-1(or 4)-monophosphatase	23054765	231.5	geobacter_metallireducens	P	m/b
TTC1929	46200231	203	N-(5'-phosphoribosyl)anthranilate isomerase	15642913	139.8	Thermotoga maritima	T/A	t/b
TTC1930	46200232	1800	ribonucleoside-diphosphate reductase alpha chain	15807364	1000	deinococcus_radiodurans	D/T	r/b/Deino
TTC1931	46200233	824	DNA topoisomerase I	39997644	634	Geobacter sulfurreducens PCA	P	m/b
TTC1932	46200234	87	hypothetical protein			no hits	unique	unique
TTC1933	46200235	372	vancomycin B-type resistance protein vanW	15805051	212.6	deinococcus_radiodurans	D/T	r/b/Deino
TTC1934	46200236	224	tungstate transport ATP-binding protein	45916039	180.6	Mesorhizobium sp. BNC1	P	m/b
TTC1935	46200237	211	tungstate transport system permease protein	45529209	168.3	Moorella thermoacetica ATCC 39073	+	t/b
TTC1936	46200238	293	tungstate-binding protein precursor	17546812	187.2	ralstonia_solanacearum	P	m/b
TTC1937	46200239	94	hypothetical conserved protein	15805967	62.39	deinococcus_radiodurans	D/T	r/b/Deino
TTC1938	46200240	326	L-asparaginase II	46106141	213	Rubrobacter xylanophilus DSM 9941	Ac	r
TTC1939	46200241	119	hypothetical protein	14521448	39.28	pyrococcus_abyssi	A	t/a
TTC1940	46200242	219	putative glycolate oxidase subunit E	15806735	194.1	deinococcus_radiodurans	D/T	r/b/Deino
TTC1941	46200243	352	multidrug resistance protein, putative	22973103	134	chloroflexus_aurantiacus	Chloroflexi	m/b
TTC1942	46200244	703	primosomal protein N'	15807668	333.2	deinococcus_radiodurans	D/T	r/b/Deino
TTC1943	46200245	221	hypothetical protein	23114612	36.96	desulfitobacterium_hafniense	+	m/b
TTC1944	46200246	361	alanine racemase	22298003	194.1	thermosynechococcus_elongatus_bp-1	C	t/b
TTC1945	46200247	106	hypothetical conserved protein	15807150	100.1	deinococcus_radiodurans	D/T	r/b/Deino
TTC1946	46200248	79	hypothetical protein	16122999	43.13	yersinia_pestis_co92	P	m/b
TTC1947	46200249	223	molybdopterin (MPT) converting factor, subunit 2	15807588	172.9	deinococcus_radiodurans	D/T	r/b/Deino
TTC1948	46200250	300	heat-inducible transcription repressor hrcA	23018575	103.6	thermobifida_fusca	Ac	t/b
TTC1949	46200251	116	nitrogen regulatory protein p-II	15805719	153.3	Deinococcus radiodurans	D/T	r/b/Deino
TTC1950	46200252	446	ammonium transporter	37522630	458	Gloeobacter violaceus PCC 7421	C	m/b
TTC1951	46200253	511	ATP-dependent DNA helicase recG-related protein	15807192	426.4	deinococcus_radiodurans	D/T	r/b/Deino
TTC1952	46200254	149	RNA methyltransferase, putative	46112672	144.4	Moorella thermoacetica ATCC 39073	+	t/b
TTC1953	46200255	225	putative phosphohydrolases	22972608	120.6	chloroflexus_aurantiacus	Chloroflexi	m/b
TTC1954	46200256	294	deacetylase	15805859	272.7	deinococcus_radiodurans	D/T	r/b/Deino
TTC1955	46200257	284	acetyltransferase	15805249	177.2	deinococcus_radiodurans	D/T	r/b/Deino
TTC1956	46200258	227	phosphoglycerate mutase/fructose-2,6-bisphosphatase	46106105	96.67	Rubrobacter xylanophilus DSM 9941	Ac	r
TTC1957	46200259	305	protein bmrU	15806569	176	deinococcus_radiodurans	D/T	r/b/Deino
TTC1958	46200260	119	probable nucleotidyltransferase	20808390	93.2	thermoanaerobacter_tengcongensis	+	t/b
TTC1959	46200261	101	probable nucleotidyltransferase	15605979	60.85	Aquifex aeolicus	T/A	t/b
TTC1960	46200262	385	aspartate aminotransferase	15805650	448.7	Deinococcus radiodurans]	D/T	r/b/Deino
TTC1961	46200263	430	zrk system potassium uptake protein trkA	15605913	397.9	aquifex_aeolicus_vf5	T/A	t/b
TTC1962	46200264	383	trk system potassium uptake protein trkA	15605914	444.5	aquifex_aeolicus_vf5	T/A	t/b
TTC1963	46200265	150	lipoprotein signal peptidase	15807378	100.5	deinococcus_radiodurans	D/T	r/b/Deino
TTC1964	46200266	98	LSU ribosomal protein L28P	15807508	67.4	deinococcus_radiodurans	D/T	r/b/Deino
TTC1965	46200267	231	membrane protein	15615206	75.48	bacillus_halodurans	+	m/b
TTC1966	46200268	449	(S)-2-hydroxy-acid oxidase chain D	46316129	416.8	Burkholderia cepacia R18194	P	m/b
TTC1967	46200269	185	hypothetical protein	26541513	81.65	streptomyces_atroolivaceus	Ac	m/b
TTC1968	46200270	359	probable macrolide-efflux transmembrane protein	17229680	228	nostoc_sp_pcc_7120	C	m/b
TTC1969	46200271	316	oxidoreductase	15807308	401	deinococcus_radiodurans	D/T	r/b/Deino
TTC1970	46200272	69	hypothetical conserved protein	13473910	61.62	Mesorhizobium loti	P	m/b
TTC1971	46200273	157	hypothetical protein	33862312	84.34	prochlorococcus_marinus_str._mit_9313	C	m/b
TTC1972	46200274	776	penicillin acylase	22972414	614.4	chloroflexus_aurantiacus	Chloroflexi	m/b
TTC1973	46200275	315	cbs domain proteins	46112208	180.3	Moorella thermoacetica ATCC 39073	+	t/b
TTC1974	46200276	118	hypothetical conserved protein	46112207	73.17	Moorella thermoacetica ATCC 39073	+	t/b
TTC1975	46200277	698	ATP-dependent protease La	45546867	332	Rubrobacter xylanophilus DSM 9941	Ac	r
TTC1976	46200278	414	glucose-1-phosphate adenylyltransferase	29336997	596.7	GLGC_DEIRA Glucose-1-phosphate adenylyltransferase (ADP-glucose synthase) (ADP-glucose pyrophosphorylase) (ADPGlc PPase)	D/T	r/b/Deino
TTC1977	46200279	228	glucose-1-phosphate adenylyltransferase	14520458	98.21	pyrococcus_abyssi	A	t/a
TTC1978	46200280	223	two-component response regulator	37520429	185.3	Gloeobacter violaceus PCC 7421]	C	m/b
TTC1979	46200281	123	hypothetical conserved protein	15805357	69.71	deinococcus_radiodurans	D/T	r/b/Deino
TTC1980	46200282	440	glycogen synthase	15805621	305.4	Deinococcus radiodurans	D/T	r/b/Deino
TTC1981	46200283	210	tetratricopeptide repeat family protein	15806538	69.71	deinococcus_radiodurans	D/T	r/b/Deino
TTC1982	46200284	342	nifR3-like protein	16329480	298.1	synechocystis_sp_pcc_6803	C	m/b
TTC1983	46200285	340	lytB protein	15807158	403.7	deinococcus_radiodurans	D/T	r/b/Deino
TTC1984	46200286	198	hypothetical protein	21224517	38.51	Streptomyces coelicolor A3(2)]	Ac	m/b
TTC1985	46200287	63	hypothetical protein			no hits	unique	unique
TTC1986	46200288	330	geranylgeranyl diphosphate synthetase	15806412	258.8	Deinococcus radiodurans]	D/T	r/b/Deino
TTC1987	46200289	276	transporter	15807383	207.2	deinococcus_radiodurans	D/T	r/b/Deino
TTC1988	46200290	341	molybdenum cofactor biosynthesis protein A	45545977	285.8	Rubrobacter xylanophilus DSM 9941	Ac	r
TTP0001	46197921	440	cobyrinic acid A,C-diamide synthase	10957438	389.8	deinococcus_radiodurans	D/T	r/b/Deino
TTP0002	46197922	187	cob(I)alamin adenosyltransferase	10957437	226.5	deinococcus_radiodurans	D/T	r/b/Deino
TTP0003	46197923	178	hypothetical protein	46112495	76.64	Moorella thermoacetica ATCC 39073]	+	t/b
TTP0004	46197924	239	cobalamin [5'-phosphate] synthase	15807903	147.9	deinococcus_radiodurans	D/T	r/b/Deino
TTP0005	46197925	336	nicotinate-nucleotide-dimethylbenzimidazole phosphoribosyltransferase	34495948	314.7	Chromobacterium violaceum ATCC 12472	P	m/b
TTP0006	46197926	177	phosphoglycerate mutase	45520134	95.13	Ralstonia eutropha JMP134	P	m/b
TTP0007	46197927	220	hypothetical conserved protein	37520102	198.7	Gloeobacter violaceus PCC 7421	C	m/b
TTP0008	46197928	366	cobalamin biosynthetic protein cbiD	45655714	291.6	Leptospira interrogans serovar Copenhageni str. Fiocruz L1-130	others	m/b
TTP0009	46197929	232	precorrin-8X methylmutase	22999695	213	Magnetococcus sp. MC-1	P	m/b
TTP0010	46197930	403	precorrin-6Y C5,15-methyltransferase [decarboxylating]	22969987	283.9	chloroflexus_aurantiacus	Chloroflexi	m/b
TTP0011	46197931	223	precorrin-2 C20-methyltransferase	20094474	98.6	methanopyrus_kandleri_av19	A	t/a
TTP0012	46197932	247	precorrin-4 C11-methyltransferase	46450573	187.6	desulfovibrio_vulgaris_subsp._vulgaris_strain_hildenborough	P	m/b
TTP0013	46197933	287	precorrin-3B C17-methyltransferase	11356513	265	bacillus_megaterium	+	m/b
TTP0014	46197934	359	cbiG protein	39998084	200.7	Geobacter sulfurreducens PCA	P	m/b
TTP0015	46197935	409	cbiX protein	16554498	165.6	halobacterium_sp_nrc-1	A	m/a
TTP0016	46197936	120	hypothetical protein	24217225	66.63	leptospira_interrogans_serovar_lai_str._56601	others	m/b
TTP0017	46197937	235	uroporphyrin-III C-methyltransferase	15794288	182.6	neisseria_meningitidis_z2491	P	m/b
[truncated: 211 more rows]

## Sheet: DR_best_hits
gene ID	gi	DR_len	annotation	best hit (not DR)	score	taxon	taxon_result	feature_result
DR0001	6457660	393	DNA polymerase III, beta subunit, DnaN	46199911	274.2	Thermus thermophilus HB27	D/T	thermo/b/Thermus
DR0002	6457661	454	AAA superfamily ATPase, DnaA	14194700	543.5	Thermus, DNAA_THETH Chromosomal replication initiator protein dnaA	D/T	thermo/b/Thermus
DR0003	6457667	291	Uncharacterized conserved protein, two low complexity regions	39590000	45.44	Caenorhabditis briggsae	excluded	excluded
DR0004	6457662	350	NTP pyrophosphohydrolase (MutT family), 2 domains	45533354	100.9	Exiguobacterium sp. 255-15	+	meso/b
DR0005	6457663	225	HTH domain containing transcription regulator	46311632	87.43	Burkholderia cepacia R18194	P	meso/b
DR0006	6457664	260	Zn-dependent hydrolases of the beta-lactamase fold	46199221	257.7	Thermus thermophilus HB27	D/T	thermo/b/Thermus
DR0007	6457665	278	Uncharacterized conserved protein contains two membrane domain and DUF147 domain	46199962	244.6	Thermus thermophilus HB27	D/T	thermo/b/Thermus
DR0008	6457668	346	Uncharacterized secreted protein	20808586	71.63	Thermoanaerobacter tengcongensis	+	thermo/b
DR0009	6457666	452	Uncharacterized conserved protein, homolog of vancomycin resistance protein VanW	46200235	212.6	Thermus thermophilus HB27	D/T	thermo/b/Thermus
DR0010	15807617	400	Transposase	23130094	87.43	Nostoc punctiforme	C	meso/b
DR0011	6457670	293	Nucleoside-diphosphate-sugar epimerase	16121913	280.8	Yersinia pestis CO92	P	meso/b
DR0012	6457671	288	ParB/SpoJ-like plasmid replication protein, contains ParB nuclease domain	46199906	271.6	Thermus thermophilus HB27	D/T	thermo/b/Thermus
DR0013	6457672	296	ATPase involved in plasmide/chromosome partitioning, ParA/Soj-like	46199907	295.8	Thermus thermophilus HB27	D/T	thermo/b/Thermus
DR0014	6457673	253	SAM-dependent methyltransferase involved in bacterial cell division	46199908	239.2	Thermus thermophilus HB27	D/T	thermo/b/Thermus
DR0015	6457677	118	Uncharacterized conserved protein			no hits	excluded	excluded
DR0016	6457674	246	NAD-dependent deacetylase (regulatory protein SIR2 homolog), SIR2 family	46199328	241.5	Thermus thermophilus HB27	D/T	thermo/b/Thermus
DR0017	6457675	136	Uncharacterized protein conserved in bacteria	46199442	102.4	Thermus thermophilus HB27	D/T	thermo/b/Thermus
DR0018	6457678	205	Uncharacterized conserved protein, low comlexity			no hits	excluded	excluded
DR0019	6457679	293	Cell division FtsZ-related protein, contains HGGN repeats	29829518	46.98	Streptomyces avermitilis MA-4680	AC	meso/b
DR0020	6457676	461	VacB type ribonuclease	46199473	370.2	Thermus thermophilus HB27	D/T	thermo/b/Thermus
DR0021	6457691	88	Uncharacterized conserved protein			no hits	excluded	excluded
DR0022	6457681	199	Uracil DNA glycosilase	46324264	97.06	Burkholderia cepacia R1808	P	meso/b
DR0023	6457682	177	Phosphoribosylaminoimidazole carboxylase, PurE	21243408	199.9	Xanthomonas axonopodis pv. citri str. 306	P	meso/b
DR0024	6457683	370	Phosphoribosylaminoimidazole carboxylase, PURK	47573882	275.8	Rubrivivax gelatinosus PM1	P	meso/b
DR0025	6457684	399	Uncharacterized conserved protein, homolog of vancomycin resistance protein VanW	46200235	191.8	Thermus thermophilus HB27	D/T	thermo/b/Thermus
DR0026	6457685	269	SAM-methyltransferase, ubiE/GerC2/bioC-like	23126131	105.1	Nostoc punctiforme	C	meso/b
DR0027	6457686	600	NAD/FAD-utilizing enzyme apparently involved in cell division, GidA (glucose inhibited division protein A)	46199909	691	Thermus thermophilus HB27	D/T	thermo/b/Thermus
DR0028	6457687	544	NifS-family aminotransferase protein	34910830	509.2	Oryza sativa (japonica cultivar-group)	E	others
DR0029	6457688	381	2-oxoisovalerate dehydrogenase, OdbA	46200059	304.3	Thermus thermophilus HB27	D/T	thermo/b/Thermus
DR0030	6457689	344	2-oxoisovalerate dehydrogenase, ODBB	46200058	431.4	Thermus thermophilus HB27	D/T	thermo/b/Thermus
DR0031	6457692	80	Predicted membrane protein			no hits	unique	unique
DR0032	6457690	525	Dihydrolipoamide acyltransferase, (E2) component	46200056	461.1	Thermus thermophilus HB27	D/T	thermo/b/Thermus
DR0033	6457694	157	Cell-free protein synthesis inhibitor of Yer057c/yjgF-family	46130493	155.2	Synechococcus sp. PCC 7942	C	meso/b
DR0034	6457700	115	Conserved hypothetical protein	23136860	55.84	Cytophaga hutchinsonii	others	meso/b
DR0035	6457695	405	Adenylosuccinate synthase, PurA	46200066	515	Thermus thermophilus HB27	D/T	thermo/b/Thermus
DR0036	6457696	216	GTP cyclohydrolase I	46199819	251.1	Thermus thermophilus HB27	D/T	thermo/b/Thermus
DR0037	6457701	201	Predicted protein, probably secreted	15805596	65.47	no hits	unique	unique
DR0038	6457697	436	Glycine/serine hydroxymethyltransferase	46199462	525.8	Thermus thermophilus HB27	D/T	thermo/b/Thermus
DR0039	6457698	384	N-terminal GAF domain and C-terminal HD superfamily hydrolase	46198937	195.3	Thermus thermophilus HB27	D/T	thermo/b/Thermus
DR0040	6457702	158	Uncharacterized conserved protein			no hits	excluded	excluded
DR0041	6457703	192	Uncharacterized conserved protein distant homolog of DR0423 related to double-strand break repair protein	46200225	78.57	Thermus thermophilus HB27	D/T	thermo/b/Thermus
DR0042	6457704	257	PP2A family (phosphoesterase) protein	46200224	203.8	Thermus thermophilus HB27	D/T	thermo/b/Thermus
DR0043	6457705	261	Acyl-CoA N-acyltransferase superfamily enzyme	46198826	126.3	Thermus thermophilus HB27	D/T	thermo/b/Thermus
DR0044	6457699	375	N-acylamino acid racemase or O-succinylbenzoate synthase (menaquinone biosynthesis)	46198827	453.4	Thermus thermophilus HB27	D/T	thermo/b/Thermus
DR0045	6457706	192	Uncharacterized protein conserved in bacteria	46310936	174.5	Burkholderia cepacia R18194	P	meso/b
DR0046	6457708	168	ARM repeat superfamily protein, probably secreted	45524805	69.71	Crocosphaera watsonii WH 8501	C	meso/b
DR0047	6457718	65	Uncharacterized conserved protein			no hits	excluded	excluded
DR0048	6457709	254	Uncharacterized membrane protein, three N-terminal transmembrane domains and C-terminal CXXC and CXC motif	22958239	163.7	Rhodobacter sphaeroides	P	meso/b
DR0049	6457710	408	N-terminal PUA domain, and S-adenosyl-L-methionine-dependent methyltransferase	22970390	228.4	Chloroflexus aurantiacus	others	meso/b
DR0050	6457720	173	DinB/YfiT family of proteins	30022607	49.29	Bacillus cereus ATCC 14579	+	meso/b
DR0051	6457711	118	Fe-S cluster assembly scaffold protein	31235355	68.94	Anopheles gambiae str. PEST	E	others
DR0052	6457719	251	Uncharacterized conserved protein, probably pyridoxal phosphate biosynthetic protein???	21220191	140.2	Streptomyces coelicolor A3(2)	AC	meso/b
DR0053	6457712	164	DinB/YfiT family of proteins	16078306	43.51	Bacillus subtilis subsp. subtilis str. 168	+	meso/b
DR0054	6457713	111	Uncharacterized protein YchN-like superfamily with a conserved cysteine	18309080	70.09	Clostridium perfringens str. 13	+	meso/b
DR0055	6457714	316	HTH containing transcription factor	32041511	224.6	Pseudomonas aeruginosa UCBPP-PA14	P	meso/b
DR0056	6457715	433	Benzoate permease	33595530	283.5	Bordetella parapertussis	P	meso/b
DR0057	6457716	84	Glutaredoxin	46198323	50.06	Thermus thermophilus HB27	D/T	thermo/b/Thermus
DR0058	6457717	591	N-terminal serine/threonine protein kinase and C-terminal uncharacterized conserved domain	46199532	513.1	Thermus thermophilus HB27	D/T	thermo/b/Thermus
DR0059	6457726	94	Predicted protein, low complexity H and Q rich	30038111	52.37	Drosophila americana	unique	unique
DR0060	6457727	142	Uncharacterized conserved protein, low comlexity	46199534	60.08	Thermus thermophilus HB27	D/T	thermo/b/Thermus
DR0061	6457728	478	Uncharacterized conserved protein, low comlexity	46199534	77.03	Thermus thermophilus HB27	D/T	thermo/b/Thermus
DR0062	6457722	328	ABC-type polyamine transport system, ATPase components	34498616	264.6	Chromobacterium violaceum ATCC 12472	P	meso/b
DR0063	6457729	293	DegV-like protein	46198893	122.1	Thermus thermophilus HB27	D/T	thermo/b/Thermus
DR0064	6457723	396	????	46199035	478.8	Thermus thermophilus HB27	D/T	thermo/b/Thermus
DR0065	6457724	872	Superfamily II helicase with a C terminal metal rich cluster, probably Arch/eukaryotic origin	15678520	250.8	Methanothermobacter thermautotrophicus str. Delta H	A	thermo/a
DR0066	6457725	263	Aminoglycoside phosphotransferase	13472409	200.3	Mesorhizobium loti	P	meso/b
DR0067	6457730	309	Uncharacterized protein conserved in bacteria	46199287	60.46	Thermus thermophilus HB27	D/T	thermo/b/Thermus
DR0068	6457731	124	Predicted membrane protein			no hits	unique	unique
DR0069	6457737	120	Metal-binding protein; CRASDC and CVHC motifs			no hits	excluded	excluded
DR0070	6457738	199	Uncharacterized conserved protein			no hits	excluded	excluded
DR0071	6457733	677	Parvulin family peptidyl-prolyl isomerase, PrtM	46199933	307	Thermus thermophilus HB27	D/T	thermo/b/Thermus
DR0072	6457739	179	Uncharacterized conserved protein, probably secreted			no hits	excluded	excluded
DR0073	6457734	722	Phosphate acetyltransferase	34496985	785	Chromobacterium violaceum ATCC 12472	P	meso/b
DR0074	6457735	197	HTH transcriptional regulator, TTK-like	41408101	61.62	Mycobacterium avium subsp. paratuberculosis str. k10	AC	meso/b
DR0075	6457736	1467	Conserved protein, probably contains two methyl-accepting chemotaxis-like domains (SMART), contains 11 long repeats and 4 short	28379357	320.5	Lactobacillus plantarum WCFS1	+	meso/b
DR0076	6457741	401	Molybdopterin biosynthesis enzyme, MoeA ortholog	46200196	349.4	Thermus thermophilus HB27	D/T	thermo/b/Thermus
DR0077	6457742	273	Shikimate dehydrogenase related protein	26990473	342	Pseudomonas putida KT2440	P	meso/b
DR0078	6457743	306	N-acetylglutamate semialdehyde reductase, ArgC	16125627	336.7	Caulobacter crescentus CB15	P	meso/b
DR0079	6457744	171	NTP pyrophosphohydrolase (MutT family)	25534187	139.8	Nostoc sp.	C	meso/b
DR0080	6457745	353	Ornithine carbamoyltransferase	46199144	284.6	Thermus thermophilus HB27	D/T	thermo/b/Thermus
DR0081	6457746	237	Conserved protein of PIG-L family	46199684	146.4	Thermus thermophilus HB27	D/T	thermo/b/Thermus
DR0082	6457749	154	GRXGG repeats containing protein	15595146	43.51	Borrelia burgdorferi	others	meso/b
DR0083	6457747	417	Dihydrolipoamide succinyltransferase, (E2) component of 2-oxoglutarate dehydrogenase complex	3219722	495	Pseudomonas putida	P	meso/b
DR0084	6457748	438	GTP1/OBG family GTPase	47169233	422.2	Thermus thermophilus	D/T	thermo/b/Thermus
DR0085	6457751	91	Ribosomal protein L27	34811574	173.7	Escherichia coli	P	meso/b
DR0086	6457752	169	Ribosomal protein L21, RL21	46199726	103.6	Thermus thermophilus HB27	D/T	thermo/b/Thermus
DR0087	6457753	157	Conserved protein consists of a Zn-ribbon and ATP-cone domains	46200162	219.5	Thermus thermophilus HB27	D/T	thermo/b/Thermus
DR0088	6457754	265	Oxidoreductase, short-chain dehydrogenase/reductase family	46200163	107.5	Thermus thermophilus HB27	D/T	thermo/b/Thermus
DR0089	6457755	358	Glycosyltransferase involved in cell wall biogenesis	46255133	252.7	Thermus thermophilus HB27	D/T	thermo/b/Thermus
DR0090	6457756	232	O-acyltransferase PlsC/PlsB family	46255132	163.7	Thermus thermophilus HB27	D/T	thermo/b/Thermus
DR0091	6457757	312	Conserved membrane protein	37520925	84.34	Gloeobacter violaceus PCC 7421	C	meso/b
DR0092	6457758	91	NTP pyrophosphohydrolase (MutT family)	15673603	57	Lactococcus lactis subsp. lactis	+	meso/b
DR0093	6457759	511	Rossmann fold oxidoreductase	23129793	269.2	Nostoc punctiforme	C	meso/b
DR0094	6457763	181	Conserved hypothetical protein, probably secreted	23108878	45.44	Novosphingobium aromaticivorans	P	meso/b
DR0095	6457760	608	ABC-type transport system, ATPase and permease components	37522289	473.8	Gloeobacter violaceus PCC 7421	C	meso/b
DR0096	6457761	583	ABC-type transport system, ATPase and permease components	37522288	547.4	Gloeobacter violaceus PCC 7421	C	meso/b
DR0097	6457762	189	Uncharacterized protein conserved in bacteria	37522778	128.3	Gloeobacter violaceus PCC 7421	C	meso/b
DR0098	6457765	102	Ribosomal protein S6	11514242	93.59	Thermus thermophilus	D/T	thermo/b/Thermus
DR0099	6457766	143	Single-stranded DNA-binding protein	37496691	98.98	Thermus thermophilus	D/T	thermo/b/Thermus
DR0100	15807618	177	Single-stranded DNA-binding protein	37496691	140.2	Thermus thermophilus	D/T	thermo/b/Thermus
DR0101	6457767	92	Ribosomal protein S18	46200044	97.44	Thermus thermophilus HB27	D/T	thermo/b/Thermus
DR0102	6457768	146	Ribosomal protein L9	46200045	138.7	Thermus thermophilus HB27	D/T	thermo/b/Thermus
DR0103	6457773	267	Predicted metal-dependent protease, may be inactivated			no hits	unique	unique
DR0104	6457774	232	HTH transcriptonal regulator	15807296	82.8	no hits	excluded	excluded
DR0105	6457775	163	LEA76 family desiccation resistance protein	21223757	62.77	Streptomyces coelicolor A3(2)	AC	meso/b
DR0106	6457776	233	Conserved membrane protein	15965628	124.8	Sinorhizobium meliloti	P	meso/b
DR0107	6457769	451	Na+-driven multidrug efflux pump	32044674	272.7	Pseudomonas aeruginosa UCBPP-PA14	P	meso/b
DR0108	6457770	749	Conserved membrane protein has two MMPL domains that may be involved in lipid transport or drug export	23019769	367.5	Thermobifida fusca	AC	thermo/b
DR0109	6457777	128	Glyoxalase/Dioxygenase family protein	30021738	97.06	Bacillus cereus ATCC 14579	+	meso/b
DR0110	6457771	272	Conserved protein of UPF0135 (NIF3) family, probably participate in regulation	46199544	246.5	Thermus thermophilus HB27	D/T	thermo/b/Thermus
DR0111	6457772	206	Thymidylate kinase, KthY	22999571	191	Magnetococcus sp. MC-1	P	meso/b
DR0112	6457779	294	Glutamine cyclotransferase	21231655	198.7	Xanthomonas campestris pv. campestris str. ATCC 33913	P	meso/b
DR0113	6457780	340	Oxidoreductase, short-chain dehydrogenase/reductase family	45515610	259.2	Ralstonia eutropha JMP134	P	meso/b
DR0114	6457781	257	Enoyl-CoA hydratase	15826953	159.1	Mycobacterium leprae	AC	meso/b
DR0115	6457786	296	S-layer domain and probably dioxygenase domain (SMART)	46199834	58.92	Thermus thermophilus HB27	D/T	thermo/b/Thermus
DR0116	6457787	129	Predicted protein			no hits	unique	unique
DR0117	6457782	445	Biotin carboxylase	46199064	601.7	Thermus thermophilus HB27	D/T	thermo/b/Thermus
DR0118	6457783	187	Biotin carboxyl carrier protein	46199065	157.1	Thermus thermophilus HB27	D/T	thermo/b/Thermus
DR0119	6457784	185	Elongation factor P	46199066	234.6	Thermus thermophilus HB27	D/T	thermo/b/Thermus
DR0120	6457785	370	Competence protein DprA, required for natural transfornation	23053888	236.9	Geobacter metallireducens	P	meso/b
DR0121	6457788	449	Contains TPR-like repeats	23123830	72.02	Nostoc punctiforme	C	meso/b
DR0122	6457789	269	Metalloenzyme superfamily, related to phosphoglyceromutase	46199565	116.3	Thermus thermophilus HB27	D/T	thermo/b/Thermus
DR0123	6457791	208	Phosphoribosylanthranilate isomerase	40889875	137.1	Thermus thermophilus	D/T	thermo/b/Thermus
DR0124	6457797	94	Uncharacterized conserved protein			no hits	excluded	excluded
DR0125	6457792	171	NH2-acetyltransferase	15614720	101.3	Bacillus halodurans	+	meso/b
DR0126	15807619	312	DnaJ-class molecular chaperone	20805917	268.9	Meiothermus ruber	D/T	thermo/b/D/T
DR0127	6457798	261	Ankyrin repeat superfamily protein	32041121	92.43	Pseudomonas aeruginosa UCBPP-PA14	P	meso/b
DR0128	6457793	221	Molecular chaperone GrpE (heat shock protein)	2495093	113.2	Thermus thermophilus	D/T	thermo/b/Thermus
DR0129	6457794	628	Molecular chaperone	20805915	811.2	Meiothermus ruber	D/T	thermo/b/D/T
DR0130	6457795	388	Coproporphyrinogen III oxidase HemN, metal dependent enzyme	46198431	306.6	Thermus thermophilus HB27	D/T	thermo/b/Thermus
DR0131	6457799	550	N-terminal e3_binding domain and low complexity.	41400384	119.4	Chlamydomonas reinhardtii	excluded	excluded
DR0132	6457796	266	Deoxynucleoside kinase	32471762	253.8	Pirellula sp.	others	meso/b
DR0133	6457801	296	Lipase, a/b superfamily hydrolase	32472501	151.8	Pirellula sp.	others	meso/b
DR0134	6457807	114	MosC domain containing protein,YiiM family of bacterial proteins	46363305	136	Kineococcus radiotolerans SRS30216	AC	radio/b
DR0135	6457802	325	Permease of the drug/metabolite transporter (DMT) superfamily	34497359	251.9	Chromobacterium violaceum ATCC 12472	P	meso/b
DR0136	6457803	127	Glutaredoxin family redox enzyme, arsenate reductase ortholog ArsC	15893708	84.73	Clostridium acetobutylicum	+	meso/b
DR0137	6457808	345	Predicted type IV restriction endonuclease	14520323	58.15	Pyrococcus abyssi	A	thermo/a
DR0138	6457804	159	Membrane protein, similar to slr0686 of Synechocystis	26991969	76.26	Pseudomonas putida KT2440	P	meso/b
DR0139	6457805	525	OBG family GTPase	46198506	509.6	Thermus thermophilus HB27	D/T	thermo/b/Thermus
DR0140	6457810	158	Predicted protein, probably secteted			no hits	unique	unique
DR0143	6457809	597	Predicted protein, probably membrane glycoprotein contains DUF11 domain unknown function, found in multiple copies in several archaebacterial proteins. The Methanobacterium thermoformicicum proteins are coded for by plasmids encoding different restriction-modification systems.	11278206	109	Equine herpesvirus 1	others	others
DR0144	6457806	327	Transposase	37962667	134.8	Bacteroides uniformis	others	meso/b
DR0145	6457817	491	Probably cell surface protein, has tree copy of DUF11	21401468	110.9	Bacillus anthracis A2012	+	meso/b
DR0146	6457812	262	Deoxyribonuclease, TatD family protein	46199386	188.3	Thermus thermophilus HB27	D/T	thermo/b/Thermus
DR0147	6457819	170	HEPN, Higher Eukarytoes and Prokaryotes Nucleotide-binding domain			no hits	excluded	excluded
DR0148	6457813	913	Valyl tRNA synthetase, class I	46199111	954.5	Thermus thermophilus HB27	D/T	thermo/b/Thermus
DR0149	6457814	203	NTP pyrophosphohydrolase (MutT family)	30020190	65.47	Bacillus cereus ATCC 14579	+	meso/b
DR0150	6457818	173	Oligopeptidase B, PTRB	22970546	61.23	Chloroflexus aurantiacus	others	meso/b
DR0151	6457815	401	NifS-like protein	21219570	228.4	Streptomyces coelicolor A3(2)	AC	meso/b
DR0152	6457816	277	Predicted decarboxylase from acetoacetate decarboxylase family	23125953	68.94	Nostoc punctiforme	C	meso/b
DR0153	6457821	357	Pyrimidine deaminase and pyrimidine reductase, RibD	15599251	276.2	Pseudomonas aeruginosa PAO1	P	meso/b
DR0154	6457822	214	Riboflavin synthase alpha chain, RisA	15599250	177.9	Pseudomonas aeruginosa PAO1	P	meso/b
DR0155	6457823	404	3,4-dihydroxy-2-butanone 4-phosphate synthase and GTP cyclohydrolase II	46199005	518.5	Thermus thermophilus HB27	D/T	thermo/b/Thermus
DR0156	6457824	155	Riboflavin synthase beta subunit, RisB	46106339	169.5	Rubrobacter xylanophilus DSM 9941	AC	radio/b
DR0157	6457829	513	Predicted protein, homolog of DR0908 and 26989389			no hits	unique	unique
DR0158	6457825	353	Glutamate dehydrogenase/leucine dehydrogenase	20808583	234.6	Thermoanaerobacter tengcongensis	+	thermo/b
DR0159	6457826	210	Uridine kinase, Urk	34496540	258.8	Chromobacterium violaceum ATCC 12472	P	meso/b
DR0160	6457830	640	Conserved membrane protein	46198517	317.4	Thermus thermophilus HB27	D/T	thermo/b/Thermus
DR0161	6457827	325	Polysaccharide pyruvyl transferase	46198516	253.8	Thermus thermophilus HB27	D/T	thermo/b/Thermus
DR0162	6457831	173	Uncharacterized protein, probably secreted, distant homolog of conjugal transfer protein TrbH Rhizobium leguminosarum			no hits	excluded	excluded
DR0163	6457828	606	ABC-type transport system, ATPase and permease components	22970612	366.7	Chloroflexus aurantiacus	others	meso/b
DR0164	6457833	305	Related to endo alpha-1,4 polygalactosaminidase	21220652	131.3	Streptomyces coelicolor A3(2)	AC	meso/b
DR0165	6457834	655	Peptidase of the a/b hydrolase fold and regulatory beta propeller domain	16080276	370.9	Bacillus subtilis subsp. subtilis str. 168	+	meso/b
DR0166	6457835	84	Acyl-CoA-binding protein	17546085	98.98	Ralstonia solanacearum	P	meso/b
DR0167	6457842	328	Zn dependent peptidase	15837098	54.3	Xylella fastidiosa 9a5c	P	meso/b
DR0168	6457836	289	Dihydropteroate synthase, DHPS	46200097	241.1	Thermus thermophilus HB27	D/T	thermo/b/Thermus
DR0169	6457837	118	Dihydroneopterin aldolase, DHNA, FolB	46200098	130.2	Thermus thermophilus HB27	D/T	thermo/b/Thermus
DR0170	6457838	171	6-hydroxymethyl-7,8-dihydropterin pyrophosphokinase, HPPK	47572042	133.7	Rubrivivax gelatinosus PM1	P	meso/b
DR0171	6457843	230	HTH transcriptional regulator	15807296	67.01	no hits	excluded	excluded
DR0172	6457839	271	N-acylhomoserine lactonase (N-acylhomoserine lacton degrading enzyme)	15837962	156.8	Xylella fastidiosa 9a5c	P	meso/b
DR0173	15807620	421	Peptide chain release factor 2, authentic frameshift, prfB	46200154	414.8	Thermus thermophilus HB27	D/T	thermo/b/Thermus
DR0174	6457840	174	Ribosomal protein L13	34811561	291.6	Escherichia coli	P	meso/b
DR0175	6457841	133	Ribosomal protein S9	34811537	184.1	Escherichia coli	P	meso/b
DR0176	6457845	474	D-alanyl-D-alanine carboxypeptidase (penicillin-binding protein 4)	46364503	112.8	Kineococcus radiotolerans SRS30216	AC	radio/b
DR0177	6457846	131	Transposase	18310870	129.4	Clostridium perfringens	+	meso/b
DR0178	6457847	409	Transposase	25325082	378.3	imported - Nostoc sp. (strain PCC 7120) plasmid pCC7120alpha	C	meso/b
DR0179	6457848	200	HAM1-like, NTP pyrophosphatase	46199592	209.1	Thermus thermophilus HB27	D/T	thermo/b/Thermus
DR0180	6457849	229	DNA-directed RNA polymerase specialized sigma E factor	21223516	123.2	Streptomyces coelicolor A3(2)	AC	meso/b
DR0181	6457852	122	Predicted protein			no hits	unique	unique
DR0182	6457850	488	Glutamate synthase small subunit	47571956	758.8	Rubrivivax gelatinosus PM1	P	meso/b
DR0183	6457851	1615	Glutamate synthase large subunit	47571955	2423.3	Rubrivivax gelatinosus PM1	P	meso/b
DR0184	6457854	273	Enoyl-CoA hydratase	46312297	348.2	Burkholderia cepacia R18194	P	meso/b
DR0185	6457863	126	Integral membrane protein possibly involved in chromosome condensation	46199950	83.19	Thermus thermophilus HB27	D/T	thermo/b/Thermus
DR0186	6457855	416	Exonuclease VII, large subunit, xseA	38638580	223.4	Pseudomonas sp. ND6	P	meso/b
DR0187	6457856	222	SanA family of bacterial proteins	29345977	185.7	Bacteroides thetaiotaomicron VPI-5482	others	meso/b
DR0188	6457857	175	NH2-acetyltransferase	9507563	73.94	Plasmid R100	others	others
DR0189	6457858	185	DSBA like thioredoxin fold protein	21401535	103.2	Bacillus anthracis A2012	+	meso/b
DR0190	6457859	402	Zn-dependent protease with chaperone function	23055412	193	Geobacter metallireducens	P	meso/b
DR0191	6457860	804	Glycogen debranching enzyme	45513064	298.5	Synechococcus sp. PCC 7942	C	meso/b
DR0192	6457861	225	ADP-ribose pyrophosphatase (MutT/NUDIX family hydrolase)	21220259	159.1	Streptomyces coelicolor A3(2)	AC	meso/b
DR0193	6457864	116	Small membrane protein from predominantly archaeal/eukaryotic family	46199742	74.71	Thermus thermophilus HB27	D/T	thermo/b/Thermus
DR0194	6457862	227	Zn-dependent protease, HTPX superfamily, Bacillus yugP ortholog	46198848	196.8	Thermus thermophilus HB27	D/T	thermo/b/Thermus
DR0195	6457874	232	Branched-chain amino acid aminotransferase/4-amino-4-deoxychorismate lyase	46198564	116.3	Thermus thermophilus HB27	D/T	thermo/b/Thermus
DR0196	6457866	638	Anthranilate synthase fusion of components I and II	46198563	432.6	Thermus thermophilus HB27	D/T	thermo/b/Thermus
DR0197	6457867	203	NH2 acetyltransferase	46199750	159.1	Thermus thermophilus HB27	D/T	thermo/b/Thermus
DR0198	6457868	220	Recombinational DNA repair protein, RecR, (RecF pathway)	20806579	236.9	Thermoanaerobacter tengcongensis	+	thermo/b
DR0199	6457869	96	Uncharacterized small conserved protein, YbaB E.coli family	21397989	89.35	Bacillus anthracis A2012	+	meso/b
DR0200	6457870	170	HTH transcription regulator, LRP family	37522250	116.7	Gloeobacter violaceus PCC 7421	C	meso/b
DR0201	6457875	272	Uncharacterized conserved protein, G rich (low complexity)	21230663	97.83	Xanthomonas campestris pv. campestris str. ATCC 33913	P	meso/b
DR0202	6457876	178	P-loop ATPase related to DNA topology modulation kinase FlaR	15599993	136	Pseudomonas aeruginosa PAO1	P	meso/b
DR0203	6457871	275	ABC-type uncharacterized transport system, permease component	46104347	156	Kineococcus radiotolerans SRS30216	AC	radio/b
DR0204	6457872	277	ABC-type uncharacterized transport system, permease component	46132432	197.2	Ralstonia eutropha JMP134	P	meso/b
DR0205	6457873	354	ABC-type uncharacterized transport system, ATPase component	29831725	304.7	Streptomyces avermitilis MA-4680	AC	meso/b
DR0206	6457877	132	Membrane protein	21219829	41.59	Streptomyces coelicolor A3(2)	AC	meso/b
DR0207	6457885	123	ComEA related protein, secreted	39933284	67.4	Rhodopseudomonas palustris CGA009	P	meso/b
DR0208	6457886	130	Membrane protein			no hits	excluded	excluded
DR0209	6457879	482	GidA-like oxidoreductase, probably involved in development/division	46199379	562	Thermus thermophilus HB27	D/T	thermo/b/Thermus
DR0210	6457880	278	Conserved membrane protein, releated to SANA protein family	15076969	64.7	Myxococcus xanthus	AC	meso/b
DR0211	6457881	368	Small-conductance mechanosensitive channel	41689253	185.7	Psychrobacter sp. 273-4	P	psychro/b
DR0212	6457887	101	Uncharacterized conserved protein, CXXC motif			no hits	excluded	excluded
DR0213	6457888	305	NH2-acetyltransferase	46200257	177.2	Thermus thermophilus HB27	D/T	thermo/b/Thermus
DR0214	6457889	259	Uncharacterized conserved protein	46199230	108.2	Thermus thermophilus HB27	D/T	thermo/b/Thermus
DR0215	6457882	378	NIfS family of aminotransferase	46198395	300.8	Thermus thermophilus HB27	D/T	thermo/b/Thermus
DR0216	6457883	147	SufE-related protein, probably implicated in Fe-S metabolism and export	15610420	125.9	Mycobacterium tuberculosis H37Rv	AC	meso/b
DR0217	6457884	286	Thiosulfate sulfurtransferase Rhodanese superfamily enzyme	46198974	405.2	Thermus thermophilus HB27	D/T	thermo/b/Thermus
DR0218	6457898	146	Uncharacterized conserved protein, probably secreted			no hits	excluded	excluded
DR0219	6457901	444	Predicted protein			no hits	unique	unique
DR0220	6457891	477	Glutamine phosphoribosylpyrophosphate amidotransferase	46199458	588.6	Thermus thermophilus HB27	D/T	thermo/b/Thermus
DR0221	6457892	167	Homolog of HPAII repair protein uncharacterized YCJD ortholog; small conserved bacterial proteins	16129250	106.7	Escherichia coli K12	P	meso/b
DR0222	6457893	747	Phosphoribosylformylglycinamidine synthase large subunit	45529282	719.5	Moorella thermoacetica ATCC 39073	+	thermo/b
DR0223	6457894	266	Phosphoribosylformylglycinamidine synthase small subunit	47095697	270	Listeria monocytogenes str. 1/2a F6854	+	meso/b
DR0224	6457895	84	Phosphoribosylformylglycinamidine (FGAM) synthase, PurS component	46129510	87.43	Synechococcus sp. PCC 7942	C	meso/b
DR0225	6457899	156	Predicted protein, probably membrane			no hits	unique	unique
DR0226	6457896	294	Phosphoribosylaminoimidazolesuccinocarboxamide (SAICAR) synthase	23113958	277.3	Desulfitobacterium hafniense	+	meso/b
DR0227	6457900	242	Predicted protein, probably secreted			no hits	unique	unique
DR0228	6457897	128	Uncharacterized ApaG ortholog	27364121	108.6	Vibrio vulnificus CMCP6	P	meso/b
DR0229	6457903	375	Endo-1,4-beta-glucanase	46105725	349.4	Rubrobacter xylanophilus DSM 9941	AC	radio/b
DR0230	6457904	161	2C-methyl-D-erythritol 2,4-cyclodiphosphate synthase, therpenoid biosynthesis enzyme, YgbB ortholog	46199740	167.2	Thermus thermophilus HB27	D/T	thermo/b/Thermus
DR0231	6457905	158	SPOU family rRNA methylase	46200254	142.5	Thermus thermophilus HB27	D/T	thermo/b/Thermus
DR0232	6457916	75	Predicted protein			no hits	unique	unique
DR0233	6457906	65	HTH transcriptional regulator of ArsR family	23125815	47.37	Nostoc punctiforme	C	meso/b
DR0234	6457917	109	Uncharacterized protein conserved in bacteria	17228539	77.03	Nostoc sp. PCC 7120	C	meso/b
DR0235	6457907	561	Amidase	45658238	471.5	Leptospira interrogans serovar Copenhageni str. Fiocruz L1-130	others	meso/b
DR0236	6457908	411	Leucyl aminopeptidase (aminopeptidase T)	46199094	392.5	Thermus thermophilus HB27	D/T	thermo/b/Thermus
DR0237	6457909	193	Peptidyl-prolyl cis-trans isomerase (rotamase) - cyclophilin family	22970458	171.4	Chloroflexus aurantiacus	others	meso/b
DR0238	15807621	283	RNA methyltransferase, TrmA-family, frameshift	46199290	137.5	Thermus thermophilus HB27	D/T	thermo/b/Thermus
DR0239	6457918	134	Uncharacterized conserved protein			no hits	excluded	excluded
DR0240	6457910	284	HAD superfamily hydrolase	29830799	181.8	Streptomyces avermitilis MA-4680	AC	meso/b
DR0241	6457919	115	Predicted protein			no hits	unique	unique
DR0242	6457911	112	Uncharacterized protein conserved in bacteria	23126365	100.1	Nostoc punctiforme	C	meso/b
DR0243	6457912	662	Arginine decarboxylase (spermidine biosynthesis)	46199579	709.9	Thermus thermophilus HB27	D/T	thermo/b/Thermus
DR0244	6457920	152	NH2-acetyltransferase	15895756	62.77	Clostridium acetobutylicum	+	meso/b
DR0245	6457913	278	Methylase of polypeptide chain release factors, HemK	46198381	220.7	Thermus thermophilus HB27	D/T	thermo/b/Thermus
DR0246	6457914	193	C-terminal R3H domain, single stranded nucleic acids binding	46198382	137.1	Thermus thermophilus HB27	D/T	thermo/b/Thermus
DR0247	6457915	133	Phosphopantetheinyl transferase (holo-acyl-carrer-protein synthase)	46199324	117.5	Thermus thermophilus HB27	D/T	thermo/b/Thermus
DR0248	6457922	238	Fusion small nucleotidyltransferase-like gene with uncharacterized protein	34500517	88.58	Delftia acidovorans	P	meso/b
DR0249	6457923	357	Oxidoreductase	11127893	329.3	Stigmatella aurantiaca	P	meso/b
DR0250	6457924	670	Probable sugar ABC transporter, permease protein	46199806	424.1	Thermus thermophilus HB27	D/T	thermo/b/Thermus
DR0251	15807622	154	Probable ribose/galactose ABC transporter, permease protein authentic frameshift	46199807	136.7	Thermus thermophilus HB27	D/T	thermo/b/Thermus
DR0252	6457925	373	Probable permease	46199976	242.7	Thermus thermophilus HB27	D/T	thermo/b/Thermus
DR0253	6457926	168	Predicted protein			no hits	unique	unique
DR0255	15807623	172	Transposase, authentic frameshift	38638076	90.51	Ralstonia eutropha	P	meso/b
DR0256	6457929	617	Dihydrolipoamide acyltransferase, (E2) component	46200104	462.6	Thermus thermophilus HB27	D/T	thermo/b/Thermus
DR0257	6457930	933	Pyruvate dehydrogenase complex, dehydrogenase (E1) component	46200103	1055.4	Thermus thermophilus HB27	D/T	thermo/b/Thermus
DR0258	6457931	544	Permease MDR-type	46198933	356.7	Thermus thermophilus HB27	D/T	thermo/b/Thermus
DR0259	6457932	168	HTH transcription factor, similar to MDR operon repressor	46198934	65.08	Thermus thermophilus HB27	D/T	thermo/b/Thermus
DR0260	6457933	382	Cyanate permease	45547059	270.8	Rubrobacter xylanophilus DSM 9941	AC	radio/b
DR0261	6457934	192	ADP-ribose pyrophosphatase (MutT/NUDIX family hydrolase), probably real MutT	45547913	73.17	Rubrobacter xylanophilus DSM 9941	AC	radio/b
DR0262	6457935	343	ABC-type thiamine transport system, periplasmic component	34498619	320.9	Chromobacterium violaceum ATCC 12472	P	meso/b
DR0263	6457941	128	Predicted protein			no hits	unique	unique
DR0264	6457937	720	1,4-alpha-glucan branching enzyme, GlgX	45548448	866.3	Rubrobacter xylanophilus DSM 9941	AC	radio/b
DR0265	6457938	254	HTH transcriptional regulator, GntR family	46106638	123.6	Rubrobacter xylanophilus DSM 9941	AC	radio/b
DR0266	15807624	247	Molybdenum cofactor biosynthesis enzyme, MoaA biotin synthetase family	16080723	266.5	Bacillus subtilis subsp. subtilis str. 168	+	meso/b
DR0267	6457939	511	GGEEF domain of sensor regulator and N-terminal transmembrane region	46106379	168.3	Rubrobacter xylanophilus DSM 9941	AC	radio/b
DR0268	6457942	321	ABC-type transport systems, periplasmic components	22975006	155.6	Chloroflexus aurantiacus	others	meso/b
DR0269	6457943	336	Low complexity protein, G, R rich; povtor GGFRPREDRG (6)	46130306	141.4	Synechococcus elongatus PCC 7942	C	meso/b
DR0270	6457940	331	Metal-dependent hydrolase of the beta-lactamase superfamily III	23054789	117.1	Geobacter metallireducens	P	meso/b
DR0271	6457957	279	Predicted protein			no hits	unique	unique
DR0272	6457945	109	SnoB family of small proteins, monooxygenase	22972486	112.1	Chloroflexus aurantiacus	others	meso/b
DR0273	6457958	193	MosC domain containing protein,YiiM family of bacterial proteins	21230994	182.2	Xanthomonas campestris pv. campestris str. ATCC 33913	P	meso/b
DR0274	6457946	178	NTP pyrophosphohydrolase (MutT family)	18309778	80.11	Clostridium perfringens str. 13	+	meso/b
DR0275	6457947	182	Uncharacterized membrane protein, paralog of DR1879	39997742	92.82	Geobacter sulfurreducens PCA	P	meso/b
DR0276	6457948	225	SAM-dependent methyltransferase	32476374	105.5	Pirellula sp.	others	meso/b
DR0277	6457949	288	Ortholog of gluconolactonase of Zymomonas, paraoxonase/serine esterase	23127238	219.5	Nostoc punctiforme	C	meso/b
DR0278	6457950	204	Phosphoglycerate mutase	22976134	111.3	Ralstonia metallidurans	P	meso/b
DR0279	6457951	222	Thioester hydrolase, YCIA	21244787	132.1	Xanthomonas axonopodis pv. citri str. 306	P	meso/b
DR0280	6457952	364	ABC-type branched-chain amino acid transport system, periplasmic component	45515100	296.2	Ralstonia eutropha JMP134	P	meso/b
DR0281	6457953	285	Branched-chain amino acid ABC-type transport system, permease component	22978162	319.7	Ralstonia metallidurans	P	meso/b
DR0282	6457954	334	ABC-type branched-chain amino acid transport system, permease component	45515097	251.1	Ralstonia eutropha JMP134	P	meso/b
DR0283	6457955	290	ABC-type branched-chain amino acid transport system, ATPase component	22978160	275.4	Ralstonia metallidurans	P	meso/b
DR0284	6457956	235	ABC-type branched-chain amino acid transport system, ATPase component	22978159	276.9	Ralstonia metallidurans	P	meso/b
DR0285	6457969	235	Possible secreted protein, uncharacterized			no hits	excluded	excluded
DR0286	6457970	212	Possible secreted protein, uncharacterized			no hits	excluded	excluded
DR0287	6457960	956	2-oxoglutarate dehydrogenase complex, dehydrogenase (E1) component, ODO1	46310766	952.6	Burkholderia cepacia R18194	P	meso/b
DR0288	6457971	347	Predicted protein, probably secreted	27379017	55.45	Bradyrhizobium japonicum	P	meso/b
DR0289	6457961	225	UV endonuclease III, pyrimidine dimer glycosylase	46200194	257.7	Thermus thermophilus HB27	D/T	thermo/b/Thermus
DR0290	6457962	406	Permease MDR-type	46200195	222.2	Thermus thermophilus HB27	D/T	thermo/b/Thermus
DR0291	6457963	240	Zn-ribbon protein, possibly nucleic acid-binding	46199562	143.3	Thermus thermophilus HB27	D/T	thermo/b/Thermus
DR0292	6457964	117	Conserved secreted small protein related to TatA/TatB of E.coli.	46198326	79.34	Thermus thermophilus HB27	D/T	thermo/b/Thermus
DR0293	6457965	212	Phosphatase, HAD superfamily hydrolase	15966048	93.97	Sinorhizobium meliloti	P	meso/b
DR0294	6457966	462	Nicotinic acid phosphoribosyltransferase, PcnB family protein	16331895	525	Synechocystis sp. PCC 6803	C	meso/b
DR0295	6457967	282	Protein phosphatase, calcineurin like phosphoesterase	23107715	73.17	Novosphingobium aromaticivorans	P	meso/b
DR0296	6457972	98	Uncharacterized conserved protein			no hits	excluded	excluded
DR0297	6457968	490	UDP-N-acetylmuramyl tripeptide synthetase	46200206	340.1	Thermus thermophilus HB27	D/T	thermo/b/Thermus
DR0298	6457974	207	Deoxynucleoside (deoxyguanosine/deoxyadenosine) kinase	45530869	153.3	Exiguobacterium sp. 255-15	+	meso/b
DR0299	6457975	205	Deoxynucleoside (deoxyguanosine/deoxyadenosine) kinase	45520354	151	Methylobacillus flagellatus KT	P	meso/b
DR0300	15807625	274	Serine protease Do, putative, authentic frameshift	46200207	182.2	Thermus thermophilus HB27	D/T	thermo/b/Thermus
DR0301	6457980	98	Possible transcriptional regulator	46199548	73.17	Thermus thermophilus HB27	D/T	thermo/b/Thermus
DR0302	6457976	642	Glucosamine 6-phosphate synthetase, contains amidotransferase and phosphosugar isomerase domains	2494768	793.9	Thermus thermophilus isomerizing (Hexosephosphate aminotransferase) (D-fructose-6-phosphate amidotransferase) (GFAT) (L-glutamine-D-fructose-6-phosphate amidotransferase) (Glucosamine-6-phosphate synthase)	D/T	thermo/b/Thermus
DR0303	15807626	189	Phosphoglucomutase, authentic frameshift	22989857	237.3	Burkholderia fungorum	P	meso/b
DR0305	6457977	131	Ribosomal protein S12	27151790	220.3	Thermus thermophilus	D/T	thermo/b/Thermus
DR0306	6457978	156	Ribosomal Protein S7	46199634	253.4	Thermus thermophilus HB27	D/T	thermo/b/Thermus
DR0307	6457979	698	Elongation factor EF-G	119190	1013.1	Thermus thermophilus	D/T	thermo/b/Thermus
DR0308	6458000	147	Membrane protein	23120406	41.2	Desulfitobacterium hafniense	P	meso/b
DR0309	6457983	405	Elongation factor, EF-TU	416940	770.8	Deinonema sp.	others	others
DR0310	6457984	107	Ribosomal protein S10	14278539	176.4	Thermus thermophilus	D/T	thermo/b/Thermus
DR0311	6457985	211	Ribosomal protein L3	34811555	415.6	Escherichia coli	P	meso/b
DR0312	6457986	205	Ribosomal protein L04	46199629	225.3	Thermus thermophilus HB27	D/T	thermo/b/Thermus
DR0313	6457987	95	Ribosomal protein L23	46199628	119.4	Thermus thermophilus HB27	D/T	thermo/b/Thermus
DR0314	6457988	275	Ribosomal protein L2	46199627	438	Thermus thermophilus HB27	D/T	thermo/b/Thermus
DR0315	6457989	95	Ribosomal protein S19	23042772	153.7	Trichodesmium erythraeum IMS101	C	meso/b
DR0316	6457990	134	Ribosomal protein L22	34811570	251.9	Escherichia coli	P	meso/b
DR0317	6457991	249	Ribosomal protein S3	46199624	298.9	Thermus thermophilus HB27	D/T	thermo/b/Thermus
DR0318	6457992	142	Ribosomal protein L16	46199623	224.9	Thermus thermophilus HB27	D/T	thermo/b/Thermus
DR0319	6457993	67	Ribosomal protein L29	34811576	127.1	Escherichia coli	P	meso/b
DR0320	6457994	96	Ribosomal protein S17	34499632	105.5	Chromobacterium violaceum ATCC 12472	P	meso/b
DR0321	6457995	134	Ribosomal protein L14	34811562	259.2	Escherichia coli	P	meso/b
DR0322	6457996	115	Ribosomal protein L24	34811572	224.6	Escherichia coli	P	meso/b
DR0323	6457997	180	Ribosomal protein L5	34811557	347.8	Escherichia coli	P	meso/b
DR0324	6457998	214	Formiminotetrahydrofolate cyclodeaminase	23112754	108.6	Desulfitobacterium hafniense	P	meso/b
DR0325	6457999	330	Malate dehydrogenase	46198476	463	Thermus thermophilus HB27	D/T	thermo/b/Thermus
DR0326	6458007	198	Predicted low complexity protein	22986698	54.68	Burkholderia fungorum	P	meso/b
DR0327	6458002	364	Trypsin-like serine proteases, typically periplasmic, contain C-terminal PDZ domain	46198725	145.6	Thermus thermophilus HB27	D/T	thermo/b/Thermus
DR0328	6458003	174	VYG containing motif, small sporadic protein	46200281	69.71	Thermus thermophilus HB27	D/T	thermo/b/Thermus
DR0329	6458004	323	NTP pyrophosphohydrolase (MutT family), 2 domains	15614456	99.75	Bacillus halodurans	+	meso/b
DR0330	6458008	518	Uncharacterized protein, probably secreted, motif: GAHCC	23126112	65.47	Nostoc punctiforme	C	meso/b
DR0331	6458009	120	Predicted protein, low complexity			no hits	unique	unique
DR0332	6458005	645	3-polyprenyl-4-hydroxybenzoate decarboxylase and related decarboxylases	46198314	709.5	Thermus thermophilus HB27	D/T	thermo/b/Thermus
DR0333	6458010	219	Glycosyl hydrolase family 26 domain, fused to N-term TPR repeats	21399631	44.67	Bacillus anthracis str. A2012	+	meso/b
DR0334	6458006	486	Triacylglycerol lipase, probably secreted, a/b hydrolase fold	47568734	263.8	Bacillus cereus G9241	+	meso/b
DR0335	6458012	478	Superfamily II helicase, ATP-dependent RNA helicase	13470594	223	Mesorhizobium loti	P	meso/b
DR0336	6458013	524	Acyl-CoA ligase, AMP-binding	23100121	468	Oceanobacillus iheyensis HTE831	+	meso/b
DR0337	6458022	598	Predicted transferase, probably sectered, SCOP: N-terninus - superfamily of protein prenylyltransferase; C-terminus -superfamily of (trans)glycosidase	45529647	129.4	Moorella thermoacetica ATCC 39073	+	thermo/b
DR0338	6458023	128	Uncharacterized conserved protein			no hits	excluded	excluded
DR0339	6458014	392	Amidohydrolase, aminoacylase/desuccinylase/peptidase family	42779853	391.3	Bacillus cereus ATCC 10987	+	meso/b
DR0340	6458015	416	Folylpolyglutamate synthetase	46199277	270	Thermus thermophilus HB27	D/T	thermo/b/Thermus
DR0341	6458016	91	Ribosomal protein S15	14278544	92.82	Thermus thermophilus	D/T	thermo/b/Thermus
DR0342	6458017	187	Rieske like Fe-S protein	46199336	138.7	Thermus thermophilus HB27	D/T	thermo/b/Thermus
DR0343	6458018	340	Cytochrome oxidase family protein	46199337	172.9	Thermus thermophilus HB27	D/T	thermo/b/Thermus
DR0344	6458019	199	Cytochrome C-type biogenesis protein Ccl2	46140869	90.51	Dechloromonas sp. RCB	P	meso/b
DR0345	6458020	188	Thioredoxin	39933283	107.8	Rhodopseudomonas palustris CGA009	P	meso/b
DR0346	6458021	664	Cytochrome C-type biogenesis protein CycK	46199340	526.6	Thermus thermophilus HB27	D/T	thermo/b/Thermus
DR0347	6458025	168	Cytochrome C-Type biogenesis protein CycJ	46199341	114.8	Thermus thermophilus HB27	D/T	thermo/b/Thermus
DR0348	6458026	236	ABC-type heme transport system involved in cytochrome c biogenesis, permease component	46199343	254.6	Thermus thermophilus HB27	D/T	thermo/b/Thermus
DR0349	6458027	821	ATP-dependent Lon protease, bacterial type	46199052	1038.9	Thermus thermophilus HB27	D/T	thermo/b/Thermus
DR0350	6458028	571	Pkn2 related beta propeller domain (SMART: 3PASTA domains)	46198312	147.1	Thermus thermophilus HB27	D/T	thermo/b/Thermus
DR0351	6458030	227	Uncharacterized conserved membrane protein	41407777	127.9	Mycobacterium avium subsp. paratuberculosis str. k10	AC	meso/b
DR0352	6458031	157	Predicted low complexity protein	46125397	57.77	Gibberella zeae PH-1	unique	unique
DR0353	6458029	760	Exoribonuclease R , VacB	46198862	517.3	Thermus thermophilus HB27	D/T	thermo/b/Thermus
DR0354	6458033	283	Protein of apurinic/apyrimidinic endonuclease/exodeoribonuclease family	33591597	212.2	Bordetella pertussis	P	meso/b
DR0355	6458042	102	Uncharacterized conserved protein			no hits	excluded	excluded
DR0356	6458036	173	SAM-dependent methyltransferases	141450	73.56	Streptomyces fradiae	AC	meso/b
DR0357	6458034	191	Uncharacterized protein, YqgE E.coli ortholog	17545394	119.8	Ralstonia solanacearum	P	meso/b
DR0358	6458035	303	Aminomethyltransferase related to GcvT (family of glycine cleavage T-proteins)	46199771	89.35	Thermus thermophilus HB27	D/T	thermo/b/Thermus
DR0359	6458043	159	Predicted membrane protein	16122384	43.51	Yersinia pestis CO92	P	meso/b
DR0360	6458044	143	Uncharacterised conserved protein			no hits	excluded	excluded
DR0361	6458037	275	Metalo betalactamase fold hydrolase, ComE like	47570554	151	Bacillus cereus G9241	+	meso/b
DR0362	6458038	339	D-alanine-D-alanine ligase ATP-grasp superfamily	23124901	335.1	Nostoc punctiforme	C	meso/b
DR0363	6458039	583	ABC-type dipeptide transport system, periplasmic component	15643226	348.2	Thermotoga maritima	T/A	thermo/b
DR0364	6458040	340	ABC-type dipeptide transport system, permease component	15643269	280.8	Thermotoga maritima	T/A	thermo/b
DR0365	6458041	339	ABC-type dipeptide transport systems, permease component, DppC	15643268	223.4	Thermotoga maritima	T/A	thermo/b
DR0366	6458046	376	Biotin synthetase family of metal cluster enzymes	46198760	493.4	Thermus thermophilus HB27	D/T	thermo/b/Thermus
DR0367	6458053	266	Probable NH2-acetyltransferase			no hits	excluded	excluded
DR0368	6458047	255	Uncharacterized conserved protein	18311317	146.4	Clostridium perfringens str. 13	+	meso/b
DR0369	6458054	86	Predicted protein, probably membrane			no hits	unique	unique
DR0370	6458048	291	Uncharacterized conserved protein	46198759	254.2	Thermus thermophilus HB27	D/T	thermo/b/Thermus
DR0371	6458055	73	Uncharacterized conserved protein, probably secreted			no hits	excluded	excluded
DR0372	6458049	525	Lysyl-tRNA synthetase class II	46198987	587.8	Thermus thermophilus HB27	D/T	thermo/b/Thermus
DR0373	6458050	406	Ca2+/H+ antiporter, ChaA	23050514	265.4	Methanosarcina barkeri	A	meso/a
DR0374	6458051	100	HTH transcriptional regulator	16127413	87.81	Caulobacter crescentus CB15	P	meso/b
DR0375	6458056	150	Predicted membrane protein			no hits	unique	unique
DR0376	15807627	141	Uncharacterized, member of uma2-like family highly expanded in cyanobacteria	46199166	106.3	Thermus thermophilus HB27	D/T	thermo/b/Thermus
DR0377	6458052	319	L-serine dehydratase, SdhM	46198975	358.6	Thermus thermophilus HB27	D/T	thermo/b/Thermus
DR0378	6458058	213	HTH transcriptional regulator, TetR/ArcR family	32473276	85.5	Pirellula sp.	others	meso/b
DR0379	6458059	846	Outer membrane protein	46198501	391.7	Thermus thermophilus HB27	D/T	thermo/b/Thermus
DR0380	6458060	168	Conserved membrane protein	46366240	70.09	Kineococcus radiotolerans SRS30216	AC	radio/b
DR0381	6458065	134	GTP cyclohydrolase I family enzyme			no hits	excluded	excluded
DR0383	6458061	280	S-layer protein	46199709	130.6	Thermus thermophilus HB27	D/T	thermo/b/Thermus
DR0384	6458066	133	Conserved hypthetical protein	17548401	70.09	Ralstonia solanacearum	P	meso/b
DR0385	6458067	131	Predicted protein			no hits	unique	unique
DR0386	6458062	429	1-hydroxy-2-methyl-2-(e)-butenyl-4-diphosphate synthase, GcpE ortholog	33597412	513.1	Bordetella parapertussis	P	meso/b
DR0387	6458068	269	Predicted protein; N-terminal domain is ortholog to DR2039, C-terminal domain is ortholog to DR2038	15807032	114.4	no hits	unique	unique
DR0388	6458069	164	Uncharacterized conserved protein	30021378	68.17	Bacillus cereus ATCC 14579	+	meso/b
DR0389	6458063	110	Alkaline shock-like protein	46200073	111.3	Thermus thermophilus HB27	D/T	thermo/b/Thermus
DR0390	6458064	552	YloV ortholog, related to a domain of dihydroxyacetone kinase	46200074	524.2	Thermus thermophilus HB27	D/T	thermo/b/Thermus
DR0391	6458075	61	Predicted protein			no hits	unique	unique
DR0392	6458076	465	Low complexity:G, S, M rich; contains signaling BON domain (probably plays role under osmotic stress)	46131183	138.7	Ralstonia eutropha JMP134	P	meso/b
DR0393	6458071	678	Elongation factor EF-G	46199436	535	Thermus thermophilus HB27	D/T	thermo/b/Thermus
DR0394	6458072	342	Antibiotic/homoserin kinase related protein	16329964	129.4	Synechocystis sp. PCC 6803	C	meso/b
DR0395	6458073	361	Permease MDR-type	46141678	244.2	Psychrobacter sp. 273-4	P	psychro/b
DR0396	6458077	261	Predicted protein, probably secreted	32418664	43.51	Neurospora crassa	unique	unique
DR0397	6458074	697	Molybdopterin oxidoreductase	46200088	703.7	Thermus thermophilus HB27	D/T	thermo/b/Thermus
DR0398	6458078	154	Predicted protein, probably secreted			no hits	unique	unique
DR0399	6458080	623	Secreted and surface protein containing fasciclin-like repeats	21228740	144.8	Methanosarcina mazei Goe1	A	meso/a
DR0400	6458081	980	DNA segregation ATPase, FtsK	46198782	649	Thermus thermophilus HB27	D/T	thermo/b/Thermus
DR0401	6458085	223	Membrane protein, related to siderophore permease	32039367	42.74	Pseudomonas aeruginosa UCBPP-PA14	P	meso/b
DR0402	6458082	136	Predicted metal-dependent protease of the PAD1/JAB1 superfamily	46199435	97.44	Thermus thermophilus HB27	D/T	thermo/b/Thermus
DR0403	6458083	314	Inosine-uridine nucleoside N-ribohydrolase	15964168	262.7	Sinorhizobium meliloti	P	meso/b
DR0404	6458086	114	Predicted protein			no hits	unique	unique
DR0405	6458084	910	Pullulanase, starch debranching enzyme	27228437	790.8	Chloroflexus aurantiacus	others	meso/b
DR0406	6458088	213	ABC-type transport system, ATPase component	20090290	134.8	Methanosarcina acetivorans C2A	A	meso/a
DR0407	6458089	221	Membrane protein related to cytochrome C maturation protein B	46199344	156.4	Thermus thermophilus HB27	D/T	thermo/b/Thermus
DR0408	6458090	166	Receiver domain, CheY family	23018913	144.4	Thermobifida fusca	AC	thermo/b
DR0409	6458099	139	DinB/YfiT family metal-binding protein	15806645	60.85	no hits	excluded	excluded
DR0410	6458091	127	Protein with the DXD active site, related to inorganic pyrophosphatase	15004799	73.56	Clostridium acetobutylicum	+	meso/b
DR0411	6458092	227	Oxidoreductase, short-chain dehydrogenase/reductase family	21223848	211.1	Streptomyces coelicolor A3(2)	AC	meso/b
DR0412	6458093	324	Thioredoxin reductase, AHPF	15613220	212.6	Bacillus halodurans	+	meso/b
DR0413	6458100	76	Predicted protein			no hits	unique	unique
DR0414	6458094	155	Haloacid dehalogenase-like hydrolase family	11559439	81.26	Thermus thermophilus	D/T	thermo/b/Thermus
DR0415	6458095	506	Esterase of the acetylcholinesterase family	21241967	310.1	Xanthomonas axonopodis pv. citri str. 306	P	meso/b
DR0416	6458096	80	Cell growth regulatory protein MazE/PemI family	17230704	73.94	Nostoc sp. PCC 7120	C	meso/b
DR0417	6458097	117	PemK ortholog, DNA binding protein, regulator of replication of plasmids, ChpA or MazF	24214481	113.6	Leptospira interrogans serovar lai str. 56601	others	meso/b
DR0418	6458101	85	Predicted protein			no hits	unique	unique
DR0419	6458102	137	PIN domain containing protein, VapC family	15891913	53.91	Agrobacterium tumefaciens	P	meso/b
DR0420	6458098	822	HrpA-like helicases, HrpB ortholog	23135796	797.7	Cytophaga hutchinsonii	others	meso/b
DR0421	6458113	102	Predicted protein	39584785	44.28	Caenorhabditis briggsae	unique	unique
DR0422	6458104	258	Trans-aconitate methyltransferase	31195653	192.6	Anopheles gambiae str. PEST	E	others
DR0423	6458114	208	Related to double-strand break repair protein	46200225	122.5	Thermus thermophilus HB27	D/T	thermo/b/Thermus
DR0424	6458105	244	Imidazoleglycerol-phosphate dehydratase, HIS7	46198369	215.7	Thermus thermophilus HB27	D/T	thermo/b/Thermus
DR0425	6458115	277	Predicted protein, probably secreted			no hits	unique	unique
DR0426	6458106	215	Imidazole glycerol phosphate synthase subunit HisH	45476843	186	Thermus thermophilus	D/T	thermo/b/Thermus
DR0427	6458107	253	General stress protein Ctc	46199527	119.4	Thermus thermophilus HB27	D/T	thermo/b/Thermus
DR0428	6458108	139	Methylguanine-DNA methyltransferase	37521030	98.21	Gloeobacter violaceus PCC 7421	C	meso/b
DR0429	6458109	251	Cytochrome C related protein	28828352	59.69	similar to Dictyostelium discoideum (Slime mold). RTOA protein (Ratio-A)	excluded	excluded
DR0430	6458110	470	RtcB family protein (in E.coli rtcB important for ligase activity)	23135290	436.4	Cytophaga hutchinsonii	others	meso/b
DR0431	6458111	239	SAM-dependent methyltransferase	34498739	134.4	Chromobacterium violaceum ATCC 12472	P	meso/b
DR0432	6458112	214	Response regulator containing a CheY-like receiver domain and an HTH DNA-binding domain	46199289	288.9	Thermus thermophilus HB27	D/T	thermo/b/Thermus
DR0433	6458117	277	Beta-lactamase class A	22975844	122.9	Ralstonia metallidurans	P	meso/b
DR0434	6458118	335	Metal binding cluster, cytochrome C6 like	46199871	77.41	Thermus thermophilus HB27	D/T	thermo/b/Thermus
DR0435	6458119	168	Rieske like Fe-S protein	46199870	93.97	Thermus thermophilus HB27	D/T	thermo/b/Thermus
DR0436	6458120	445	Cytochrome b subunit of the bc complex	46199869	393.3	Thermus thermophilus HB27	D/T	thermo/b/Thermus
DR0437	6458127	72	Predicted protein			no hits	unique	unique
DR0438	6458128	98	Uncharacterized conserved protein, probably secreted			no hits	excluded	excluded
DR0439	6458121	139	HesB family of small cysteine rich proteins	46199574	154.5	Thermus thermophilus HB27	D/T	thermo/b/Thermus
DR0440	6458122	179	Holliday junction resolvasome, endonuclease subunit, RuvC	46199033	128.3	Thermus thermophilus HB27	D/T	thermo/b/Thermus
DR0441	6458123	166	Conserved membrane protein	18978421	83.19	Pyrococcus furiosus DSM 3638	A	thermo/a
DR0442	6458124	359	Tfp pilus assembly protein, pilus retraction ATPase PilT	46199717	404.1	Thermus thermophilus HB27	D/T	thermo/b/Thermus
DR0443	6458125	478	Pyrimidine nucleoside phosphorylase, DeoA ortholog	46199714	460.3	Thermus thermophilus HB27	D/T	thermo/b/Thermus
DR0444	6458126	395	Lipopolysaccharide glycosyltransferase	41724898	174.9	Dechloromonas sp. RCB	P	meso/b
DR0445	6458139	191	Predicted Zn-dependent protease	28899877	73.94	Vibrio parahaemolyticus RIMD 2210633	P	meso/b
DR0446	6458130	103	Monooxygenase SnoB	34809565	137.5	Thermus thermophilus	D/T	thermo/b/Thermus
DR0447	6458131	194	Orotate/uridine phosphoribosyltransferase, PyrE	46199682	146	Thermus thermophilus HB27	D/T	thermo/b/Thermus
DR0448	6458140	69	HTH XRE-family like protein			no hits	excluded	excluded
DR0449	6458141	243	Superfamily ribonuclease H-like protein	46203334	44.28	Magnetospirillum magnetotacticum	P	meso/b
DR0450	6458132	281	Conserved family related to PIG-L (a possible N-acetylglucosaminyl-phosphatidylinositoldeacetylase)	22971276	138.7	Chloroflexus aurantiacus	others	meso/b
DR0451	6458133	449	Glutamine synthetase, GlnA	46199267	617.1	Thermus thermophilus HB27	D/T	thermo/b/Thermus
DR0452	6458142	132	Barstar-like nuclease inhibitor	29833425	41.2	Streptomyces avermitilis MA-4680	AC	meso/b
DR0453	6458134	191	Guanyl-specific ribonuclease Sa3	47573971	126.3	Rubrivivax gelatinosus PM1	P	meso/b
DR0454	6458135	274	BacA bacitracin resistance protein, probably undecaprenol kinase	34496782	222.6	Chromobacterium violaceum ATCC 12472	P	meso/b
DR0455	6458136	283	Streptomycin resistance protein, streptomycin phosphotransferase	15597055	271.6	Pseudomonas aeruginosa PAO1	P	meso/b
DR0456	6458137	230	Biopolymer transport protein, ExbB/TolQ ortholog	32474156	93.97	Pirellula sp.	others	meso/b
DR0457	6458138	140	ExbD/TolR biopolymer transport membrane protein	16329195	77.03	Synechocystis sp. PCC 6803	C	meso/b
DR0458	6458143	839	Uncharacterized conserved (low complexity), probably secreted	41400381	287.7	Chlamydomonas reinhardtii	excluded	excluded
DR0459	6458149	236	Uncharacterized conserved protein, probably secreted	46198630	82.42	Thermus thermophilus HB27	D/T	thermo/b/Thermus
DR0460	6458145	642	Acetyl-CoA synthetase	45545532	725.3	Rubrobacter xylanophilus DSM 9941	AC	radio/b
DR0461	6458146	262	??Hsp-70-sugar kinase superfamily protein, Bacillus yacB ortholog	46199310	210.3	Thermus thermophilus HB27	D/T	thermo/b/Thermus
DR0462	6458150	309	ABC-type iron transport system, periplasmic component	45548641	220.3	Rubrobacter xylanophilus DSM 9941	AC	radio/b
DR0463	6458147	978	Maltooligosyl trehalose synthase	22971468	667.9	Chloroflexus aurantiacus	others	meso/b
DR0464	6458148	600	Trehalose trehalohydrolase, 1,4-alpha-glucan branching enzyme	45548449	424.9	Rubrobacter xylanophilus DSM 9941	AC	radio/b
DR0465	6458152	194	SCP/PR1 like extracellular protein, plant pathogenesis related protein	23062900	130.2	Pseudomonas fluorescens PfO-1	P	meso/b
DR0466	6458153	805	Signaling protein containing PAS/PAC domain, GGDEF domain and EAL domain	46107119	408.3	Rubrobacter xylanophilus DSM 9941	AC	radio/b
DR0467	6458154	572	DNA polymerase of the X family with C terminal PHP hydrolase domain	45548617	289.3	Rubrobacter xylanophilus DSM 9941	AC	radio/b
DR0468	6458161	223	SAM-dependent methyltransferase	39933840	49.68	Rhodopseudomonas palustris CGA009	P	meso/b
DR0469	6458155	186	Uncharacterized, member of uma2-like family highly expanded in cyanobacteria	46199490	154.5	Thermus thermophilus HB27	D/T	thermo/b/Thermus
DR0470	6458156	260	PHP superfamily histidinol phosphatase, His9	46199954	263.8	Thermus thermophilus HB27	D/T	thermo/b/Thermus
DR0471	6458157	256	Predicted Rossmann fold nucleotide-binding protein	46199583	222.6	Thermus thermophilus HB27	D/T	thermo/b/Thermus
DR0472	6458158	407	Permease of the major facilitator superfamily (tetracycline resistance protein)	32471188	354.8	Pirellula sp.	others	meso/b
DR0473	6458159	228	ABC-type transport system, ATPase component	46199785	216.1	Thermus thermophilus HB27	D/T	thermo/b/Thermus
DR0474	6458160	386	ABC-type antimicrobial peptide transport system, permease component	46199784	302.8	Thermus thermophilus HB27	D/T	thermo/b/Thermus
DR0475	6458164	649	ATPase component of ABC transporters with duplicated ATPase domain	29828212	282.3	Streptomyces avermitilis MA-4680	AC	meso/b
DR0476	6458163	103	Small membrane protein	23099898	68.17	Oceanobacillus iheyensis HTE831	+	meso/b
DR0477	6458165	528	Na(+)-dependent symporter, solute symporter family (SSF) protein	21220311	540	Streptomyces coelicolor A3(2)	AC	meso/b
DR0478	6458166	312	Xaa-Pro aminopeptidase	46199575	230.7	Thermus thermophilus HB27	D/T	thermo/b/Thermus
DR0479	6458167	873	Penicilin-binding protein1, PBP1	46199125	448.4	Thermus thermophilus HB27	D/T	thermo/b/Thermus
DR0480	6458168	299	PP- loop superfamily ATPase probably implicated in cell cycle control	46312370	360.5	Burkholderia cepacia R18194	P	meso/b
DR0481	6458172	175	Predicted protein, probably secreted	15806319	125.2	no hits	unique	unique
DR0482	6458169	328	Membrane protease subunits, stomatin/prohibitin homologs	41719510	144.1	Methanococcoides burtonii DSM 6242	A	meso/a
DR0483	6458170	153	Uncharacterized conserved cysteine rich protein, SecA-type C-motif	21220173	118.2	Streptomyces coelicolor A3(2)	AC	meso/b
DR0484	6458173	312	TPR-repeat protein	45515846	55.84	Ralstonia eutropha JMP134	P	meso/b
DR0485	6458171	525	Glutamyl tRNA synthetase	46198378	513.8	Thermus thermophilus HB27	D/T	thermo/b/Thermus
DR0486	6458185	173	Possible secreted protein, uncharacterized			no hits	excluded	excluded
DR0487	6458175	395	ABC-type transport system, involved in lipoprotein release, permease component	46200077	327.4	Thermus thermophilus HB27	D/T	thermo/b/Thermus
DR0488	6458186	166	Cell wall-binding protein related to murein-degrading hydrolase MltA	46200076	99.75	Thermus thermophilus HB27	D/T	thermo/b/Thermus
DR0489	6458187	115	Predicted protein			no hits	unique	unique
DR0490	6458176	218	Pyrrolidone Carboxyl Peptidase, PDXH	46198839	144.1	Thermus thermophilus HB27	D/T	thermo/b/Thermus
DR0491	6458177	261	ThiJ superfamily of proteins, possible intracellular protease	16263534	177.6	Sinorhizobium meliloti	P	meso/b
DR0492	6458178	101	Uncharacterized small protein	46314852	83.57	Burkholderia cepacia R18194	P	meso/b
DR0493	6458179	291	Formamidopyrimidine-DNA glycosidase, MutM	46199756	271.2	Thermus thermophilus HB27	D/T	thermo/b/Thermus
DR0494	6458180	170	P-loop ATPase related to DNA topology modulation kinase FlaR	45508636	89.35	Anabaena variabilis ATCC 29413	C	meso/b
DR0495	6458181	214	Pyridoxamine 5'-phosphate oxidase	45546028	242.3	Rubrobacter xylanophilus DSM 9941	AC	radio/b
DR0496	6458182	479	NADPH-ferredoxin reductase FprA	22973051	439.1	Chloroflexus aurantiacus	others	meso/b
DR0497	6458183	238	Similar to phosphoglycerate dehydrogenase, shares domain with beta-subunit of L-serine dehydratase	46198695	240	Thermus thermophilus HB27	D/T	thermo/b/Thermus
DR0498	6458184	555	MviN-like membrane protein	46199224	293.9	Thermus thermophilus HB27	D/T	thermo/b/Thermus
DR0499	6458189	310	3-hydroxyisobutyrate dehydrogenase	46200051	327.8	Thermus thermophilus HB27	D/T	thermo/b/Thermus
DR0500	6458190	287	DegV-like protein N-terminus, paralog of DR1986	18266389	111.7	Bacillus licheniformis	+	meso/b
DR0501	6458191	369	Dihydroorotate dehydrogenase, pyrD	15791265	292.7	Halobacterium sp. NRC-1	A	meso/a
DR0502	6458192	409	Alanyl tRNA synthetase, short form	46200150	189.9	Thermus thermophilus HB27	D/T	thermo/b/Thermus
DR0503	6458196	393	Uncharacterized protein, probably secreted has 4 beta-propeller domains	23052157	51.6	Methanosarcina barkeri	A	meso/a
DR0504	6458193	254	SAM-dependent methyltransferase	23129257	207.2	Nostoc punctiforme	C	meso/b
DR0505	6458194	568	5'-nucleotidase/2',3'-cyclic phosphodiesterase, calcineurin like phosphoesterase	39934032	472.2	Rhodopseudomonas palustris CGA009	P	meso/b
DR0506	6458197	158	Uncharacterised protein, probably secreted, distant homolog of gi|16409688| Listeria monocytogenes			no hits	excluded	excluded
DR0507	6458195	1335	DNA polymerase III alpha chain, Active PHP, long insert between PHP and rest of the protein	14194701	1296.6	Thermus aquaticus	D/T	thermo/b/Thermus
DR0508	6458199	336	Restriction endonuclease, Mrr	23577998	194.1	Corynebacterium efficiens	AC	meso/b
DR0509	6458204	202	Predicted membrane protein			no hits	unique	unique
DR0510	6458200	193	PAS domain	34496375	52.76	Chromobacterium violaceum ATCC 12472	P	meso/b
DR0511	6458201	498	ABC-type nitrate/sulfonate/bicarbonate transport system, ATPase and permease components	22983102	159.8	Burkholderia fungorum	P	meso/b
DR0512	6458202	301	Permease of the drug/metabolite transporter (DMT) superfamily	46199203	285.4	Thermus thermophilus HB27	D/T	thermo/b/Thermus
DR0513	6458203	444	Integrase	46106548	151.8	Rubrobacter xylanophilus DSM 9941	AC	radio/b
DR0514	6458205	62	Predicted protein			no hits	unique	unique
DR0515	6458206	138	Helix-turn-helix XRE-family like protein	22985037	42.74	Burkholderia fungorum	P	meso/b
DR0516	6458207	149	Predicted protein	21355869	45.44	Drosophila melanogaster	unique	unique
DR0517	6458208	90	Predicted protein, low complexity	38567670	43.9	Oryza sativa (japonica cultivar-group)	unique	unique
DR0518	6458209	86	Predicted protein, probably secreted			no hits	unique	unique
DR0519	6458210	79	Predicted protein (low comlexity)			no hits	unique	unique
DR0520	6458211	257	Zinc-ribbon containing protein			no hits	excluded	excluded
DR0521	6458212	131	Predicted protein, probably secreted			no hits	unique	unique
DR0522	6458213	167	Predicted protein, probably secreted (C-terminal low complexity region)			no hits	unique	unique
DR0523	6458214	194	Predicted protein			no hits	unique	unique
DR0524	6458215	132	DNAJ-type Zn-finger protein			no hits	excluded	excluded
DR0525	6458216	184	Predicted protein	46195800	46.59	Mus musculus	unique	unique
DR0526	6458220	115	Predicted protein			no hits	unique	unique
DR0527	6458221	285	Zinc-ribbon containing protein			no hits	excluded	excluded
DR0528	6458222	330	Predicted protein (low comlexity)	45547416	51.99	Rubrobacter xylanophilus DSM 9941	AC	radio/b
DR0529	6458223	87	Predicted protein			no hits	unique	unique
DR0530	6458224	891	Uncharacterised low complexity protein, homolog to gi|17983721 Brucella melitensis	17987979	177.9	Brucella melitensis	P	meso/b
DR0531	6458226	206	Predicted protein has signal peptide			no hits	unique	unique
DR0532	6458225	98	Predicted protein			no hits	unique	unique
DR0533	6458227	276	Predicted protein			no hits	unique	unique
DR0534	6458218	700	Serine/Threonin protein kinase, disrupted HRDL	2347001	98.21	Streptomyces griseus	AC	meso/b
DR0535	6458219	825	ARM repeat superfamily protein	38505691	120.2	Synechocystis sp. PCC 6803	C	meso/b
DR0536	6458233	201	Outer membrane protein, MotB/OmpA family	15891203	53.14	Agrobacterium tumefaciens str. C58 (Cereon)	P	meso/b
DR0537	6458234	411	Membrane protein	33595603	72.4	Bordetella parapertussis	P	meso/b
DR0538	6458235	1070	Uncharacterized conserved protein	37520551	100.1	Gloeobacter violaceus PCC 7421	C	meso/b
DR0539	6458236	109	Predicted membrane protein			no hits	unique	unique
DR0540	6458237	478	Predicted protein			no hits	unique	unique
DR0541	6458229	265	Uncharacterized conserved protein, YunF/YecE like protein	21232957	242.7	Xanthomonas campestris pv. campestris str. ATCC 33913	P	meso/b
DR0542	6458230	225	Similar to glycerophosphodiester phosphodiesterase	47076828	125.2	Geobacillus kaustophilus	+	meso/b
DR0543	6458231	227	Short-chain alcohol dehydrogenase of unknown specificity	46198334	98.21	Thermus thermophilus HB27	D/T	thermo/b/Thermus
DR0544	6458232	255	Conserved membrane protein, probably transporter	16801565	145.2	Listeria innocua	+	meso/b
DR0545	6458238	95	Small conserved membrane protein, possibly MDR resistance			no hits	excluded	excluded
DR0546	6458239	125	???	46199162	57.77	Thermus thermophilus HB27	D/T	thermo/b/Thermus
DR0547	6458249	480	Predicted membrane protein			no hits	unique	unique
DR0548	6458241	314	Pilin IV like secreted protein, most similar to leader peptidase IV, TAPA	15228218	67.4	Arabidopsis thaliana	P-Geobacter sulfurreducens	others
DR0549	6458242	448	Replicative DNA helicase, DnaB	4406210	533.5	Thermus aquaticus	D/T	thermo/b/Thermus
DR0550	6458243	250	ADP-ribose pyrophosphatase (MutT/NUDIX family hydrolase)	16127612	65.08	Caulobacter crescentus CB15	P	meso/b
DR0551	6458244	414	Glutaryl-CoA dehydrogenase	31195739	425.6	Anopheles gambiae str. PEST	E	others
DR0552	6458245	206	Thiamin pyrophosphokinase related protein	15967003	169.1	Sinorhizobium meliloti	P	meso/b
DR0553	6458251	472	A/b hydrolase	21225745	100.9	Streptomyces coelicolor A3(2)	AC	meso/b
DR0554	6458250	244	Uncharacterized conserved protein, has one membrane segment			no hits	excluded	excluded
DR0555	6458246	455	Glutamate-1-semialdehyde aminotransferase	46198872	503.8	Thermus thermophilus HB27	D/T	thermo/b/Thermus
DR0556	6458247	142	???XXXXX	46199838	139.4	Thermus thermophilus HB27	D/T	thermo/b/Thermus
DR0557	6458252	277	Uncharcterized homolog of YPUG_BACSU	46199167	78.18	Thermus thermophilus HB27	D/T	thermo/b/Thermus
DR0558	6458248	330	Tryptophanyl-tRNA synthetase, Syw	46199168	411	Thermus thermophilus HB27	D/T	thermo/b/Thermus
DR0559	6458254	527	Membrane protein, related to fibronectin/fibrinogen-binding protein	46198551	422.2	Thermus thermophilus HB27	D/T	thermo/b/Thermus
DR0560	6458255	376	Membrane associated thioredoxin fold protein, probable disulfide bond chaperone	46198553	129.8	Thermus thermophilus HB27	D/T	thermo/b/Thermus
DR0561	6458256	393	ABC-type maltose transport systems, periplasmic component, MalE	46199590	390.6	Thermus thermophilus HB27	D/T	thermo/b/Thermus
DR0562	6458257	468	ABC-type maltose transport systems, permease component, MalF	46199589	431	Thermus thermophilus HB27	D/T	thermo/b/Thermus
DR0563	6458258	458	ABC-type maltose transport systems, permease component	46199588	397.5	Thermus thermophilus HB27	D/T	thermo/b/Thermus
DR0564	6458259	261	ABC-type amino acid transport/signal transduction systems, periplasmic component/domain	46319987	266.9	Burkholderia cepacia R1808	P	meso/b
DR0565	6458260	226	ABC-type amino acid transport system, permease component	34499507	228.8	Chromobacterium violaceum ATCC 12472	P	meso/b
DR0566	6458261	163	Uncharacterized conserved protein, hypothetical thymocyte protein Thy28kD ortholog	28198703	168.3	Xylella fastidiosa Temecula1	P	meso/b
DR0567	6458263	568	Threonine dehydratase, THD1	22970747	679.5	Chloroflexus aurantiacus	others	meso/b
DR0568	6458264	180	Adenine phosphoribosyltransferase, APT	46199551	172.9	Thermus thermophilus HB27	D/T	thermo/b/Thermus
DR0569	6458267	342	Uncharacterized conserved protein	15805561	132.1	no hits	excluded	excluded
DR0570	6458265	93	Rhodanese-related sulfurtransferase	46198556	45.44	Thermus thermophilus HB27	D/T	thermo/b/Thermus
DR0571	6458268	397	Rossman fold oxidoreductase	21231851	52.76	Xanthomonas campestris pv. campestris str. ATCC 33913	P	meso/b
DR0572	6458266	423	Stage II sporulation protein D related, SP2D	46199502	215.3	Thermus thermophilus HB27	D/T	thermo/b/Thermus
DR0573	6458269	971	Secreted surface protein, uncharacterized	46198336	186	Thermus thermophilus HB27	D/T	thermo/b/Thermus
DR0574	6458270	370	Secreted protein, contains WD40 repeats on C-terminus	24646034	43.9	Drosophila melanogaster	excluded	excluded
DR0575	6458272	877	Preprotein translocase subunit SecA (ATPase, RNA helicase)	20807023	798.1	Thermoanaerobacter tengcongensis	+	thermo/b
DR0576	6458273	255	rRNA methylase	23053488	153.7	Geobacter metallireducens	P	meso/b
DR0577	6458274	590	Membrane bounded sensor histidine kinase and GAF domain	46199123	330.9	Thermus thermophilus HB27	D/T	thermo/b/Thermus
DR0578	6458278	145	Secreted protein, uncharacterized	22978380	62	Ralstonia metallidurans	P	meso/b
DR0579	6458275	422	DNA/pantothenate metabolism flavoprotein, Dfp	46199497	388.7	Thermus thermophilus HB27	D/T	thermo/b/Thermus
DR0580	6458276	255	O-acetyltransferase, chloramphenicol AT like	46200177	296.6	Thermus thermophilus HB27	D/T	thermo/b/Thermus
DR0581	6458279	165	Secreted protein, uncharacterized			no hits	excluded	excluded
DR0582	6458280	243	Uncharacterized conserved protein, related to Dps (DNA-binding ferritin-like protein (oxidative damage protectant))			no hits	excluded	excluded
DR0583	6458277	618	FtsH-like Zn-dependent protease: AAA superfamily ATPase + metalloprotease domain	8051696	611.3	Thermus thermophilus	D/T	thermo/b/Thermus
DR0584	6458282	298	Formyltetrahydrofolate hydrolase	46199259	328.9	Thermus thermophilus HB27	D/T	thermo/b/Thermus
DR0585	6458283	380	Leucyl aminopeptidase (aminopeptidase T)	46199831	364.8	Thermus thermophilus HB27	D/T	thermo/b/Thermus
DR0586	6458284	139	ATP-dependent Clp protease adaptor protein clpS; Involved in the modulation of the specificity of the clpAP-mediated ATP-dependent protein degradation	22967901	109	Rhodospirillum rubrum	P	meso/b
DR0587	6458285	306	Restriction endonuclease, Mrr	22970107	264.2	Chloroflexus aurantiacus	others	meso/b
DR0588	6458286	741	ClpA, AAA superfamily ATPase	22967902	777.7	Rhodospirillum rubrum	P	meso/b
DR0589	6458289	184	Predicted protein			no hits	unique	unique
DR0590	6458290	101	Cystein rich protein	17227623	71.63	Nostoc sp. PCC 7120	C	meso/b
DR0591	6458291	248	Predicted protein, probably secreted			no hits	unique	unique
DR0592	6458292	166	Predicted protein			no hits	unique	unique
DR0593	6458287	235	Alpha/beta hydrolase superfamily protein, related to beta-ketoadipate enol-lactone hydrolase??	45548093	134	Rubrobacter xylanophilus DSM 9941	AC	radio/b
DR0594	6458288	472	Glycogen synthase, GlgA	46200282	305.4	Thermus thermophilus HB27	D/T	thermo/b/Thermus
DR0595	6458293	207	Uncharacterized conserved protein, related to COG1917, contains double-stranded beta-helix domain involved in carbohydrate binding and protein-protein interactions in different contexts.	27381372	53.91	Bradyrhizobium japonicum	P	meso/b
DR0596	6458295	333	Holliday junction resolvasome, helicase subunit, RuvB	20330535	469.9	Thermus thermophilus	D/T	thermo/b/Thermus
DR0597	6458296	222	Thioredoxin fold protein, probably secreted of yeast Sco1/sco2 family	33594593	102.4	Bordetella pertussis	P	meso/b
DR0598	6458297	197	Metalloendopeptidase, probably secreted	41688881	203	Psychrobacter sp. 273-4	P	psychro/b
DR0599	6458298	279	Aminoglycoside N3'- acetyltransferase family	21400815	284.3	Bacillus anthracis str. A2012	+	meso/b
DR0600	6458306	79	Uncharacterized conserved protein			no hits	excluded	excluded
DR0601	6458299	571	DNA primase (bacterial type)	46199200	327.8	Thermus thermophilus HB27	D/T	thermo/b/Thermus
DR0602	6458300	198	Phosphoglycerate mutase family protein	47566846	97.83	Bacillus cereus G9241	+	meso/b
DR0603	6458301	548	N-terminal cytidine deaminase domain, MutT hydrolase domain and C-terminal methyltransferase	21222865	128.3	Streptomyces coelicolor A3(2)	AC	meso/b
DR0604	6458302	188	NH2 acetyltransferase	15598466	156	Pseudomonas aeruginosa PAO1	P	meso/b
DR0605	6458303	227	GGDEF domain of sensor regulator and C-terminal HTH domain	22965950	100.1	Rhodospirillum rubrum	P	meso/b
DR0606	6458304	120	Co-chaperonin GroES (HSP10)	46200015	127.9	Thermus thermophilus HB27	D/T	thermo/b/Thermus
DR0607	6458305	548	Chaperonin GroEL (HSP60 family)	46200016	797.7	Thermus thermophilus HB27	D/T	thermo/b/Thermus
DR0608	6458315	203	NH2-acetyltransferase	15887593	164.9	Agrobacterium tumefaciens str. C58 (Cereon)	P	meso/b
DR0609	6458316	162	P-loop ATpase of adenylate kinase family	15963925	91.66	Sinorhizobium meliloti	P	meso/b
DR0610	6458317	73	Predicted protein	22967703	53.14	Rhodospirillum rubrum	P	meso/b
DR0611	6458308	338	FMN dependent monooxygenase	17937816	565.5	Agrobacterium tumefaciens str. C58 (U. Washington)	P	meso/b
DR0612	6458309	539	Arginine degradation protein (predicted deacylase)	16265152	331.6	Sinorhizobium meliloti	P	meso/b
DR0613	6458310	216	Uncharacterized conserved protein	22967112	224.2	Rhodospirillum rubrum	P	meso/b
DR0614	6458311	239	Uncharacterized protein, similar to ycgG	22967111	178.3	Rhodospirillum rubrum	P	meso/b
DR0615	6458312	317	HTH transcriptional regulator, LysR family	23129258	228.4	Nostoc punctiforme	C	meso/b
DR0616	6458313	168	Small uncharacterized conserved protein, probably secreted, very closed paralog to DR1612 and DR2180	29830043	79.34	Streptomyces avermitilis MA-4680	AC	meso/b
DR0617	6458314	996	Zinc metalloprotease, insulinase family	23029749	634.8	Microbulbifer degradans 2-40	P	meso/b
DR0618	6458328	251	Predicted protein, probably secreted			no hits	unique	unique
DR0619	6458319	146	Uncharacterized conserved protein, YbeA ortholog	46200060	111.7	Thermus thermophilus HB27	D/T	thermo/b/Thermus
DR0620	6458320	987	Predicted protease of transglutaminase family (membrane bounded, has additional common to PepX domain	45521816	401.7	Methylobacillus flagellatus KT	P	meso/b
DR0621	6458321	320	MoxR related AAA superfamily ATPase	41724654	345.9	Dechloromonas sp. RCB	P	meso/b
DR0622	6458329	164	Predicted protein, probably secreted	34894166	67.78	Oryza sativa (japonica cultivar-group)	unique	unique
DR0623	6458322	388	Aspartate aminotransferase	46200262	448.7	Thermus thermophilus HB27	D/T	thermo/b/Thermus
DR0624	6458323	198	Flavoprotein, similar to YieF E.coli	13473655	127.9	Mesorhizobium loti	P	meso/b
DR0625	6458324	254	Uncharacterized conserved protein	21241374	256.1	Xanthomonas axonopodis pv. citri str. 306	P	meso/b
DR0626	6458325	418	UDP-N-acetylglucosamine--N-acetylmuramyl-(pentapeptide) pyrophosphoryl-undecaprenol N-acetylglucosamine transferase	46199027	214.5	Thermus thermophilus HB27	D/T	thermo/b/Thermus
DR0627	6458326	482	UDP-N-acetyl muramate-alanine ligase, MurC	45529506	316.2	Moorella thermoacetica ATCC 39073	+	thermo/b
DR0628	6458327	290	UDP-N-acetylmuramate dehydrogenase, MurB	46199029	292.7	Thermus thermophilus HB27	D/T	thermo/b/Thermus
DR0629	6458331	287	DivB/FtsQ, cell division septal protein	46199030	73.94	Thermus thermophilus HB27	D/T	thermo/b/Thermus
DR0630	6458332	517	Actin-like ATPase involved in cell division, FtsA	46199031	458.8	Thermus thermophilus HB27	D/T	thermo/b/Thermus
DR0631	6458333	371	Cell division GTPase, FtsZ	46199032	434.1	Thermus thermophilus HB27	D/T	thermo/b/Thermus
DR0632	6458338	329	Probably membrane protein endonuclease/exonuclease/phosphatase family (PFAM)	29346594	65.85	Bacteroides thetaiotaomicron VPI-5482	others	meso/b
DR0633	6458334	235	Branched-chain amino acid permease, AzlC-like	15965913	116.3	Sinorhizobium meliloti	P	meso/b
DR0634	6458339	98	Fragment of membrane protein	45530277	48.14	Moorella thermoacetica ATCC 39073	+	thermo/b
DR0635	6458335	334	6-phosphofructokinase, K6P1	125120	380.2	Thermus, K6P1_THETH 6-phosphofructokinase isozyme 1 (Phosphofructokinase-1) (PFK1) (Phosphohexokinase 1)	D/T	thermo/b/Thermus
DR0636	6458336	319	SAM-dependent methyltransferase; PFAM:Tetrapyrrole (Corrin/Porphyrin) Methylase family	46199900	268.5	Thermus thermophilus HB27	D/T	thermo/b/Thermus
DR0637	6458340	77	Uncharacterized conserved protein			no hits	excluded	excluded
DR0638	6458341	142	Uncharacterized conserved membrane protein			no hits	excluded	excluded
DR0639	6458342	87	Protein containing CDRN domain, cysteine-rich D. radiodurans N-terminus family	15806418	97.06	no hits	excluded	excluded
DR0640	6458337	408	S-adenosylmethionine synthetase	46199581	513.5	Thermus thermophilus HB27	D/T	thermo/b/Thermus
DR0641	6458352	248	Predicted protein, probably secreted, cystein rich	15806103	69.32	no hits	unique	unique
DR0642	6458344	167	Lipopolysaccharide core biosynthesis protein, belongs to KdtB/TagD family	46198868	196.1	Thermus thermophilus HB27	D/T	thermo/b/Thermus
DR0643	6458345	186	SAM-dependent methyltransferase, rRNA adenine N-6-methyltransferase family	46198867	127.9	Thermus thermophilus HB27	D/T	thermo/b/Thermus
DR0644	6458353	206	Predicted rpotein, probably secreted, low complexity	39593504	55.07	Caenorhabditis briggsae	unique	unique
DR0645	6458346	193	Molybdopterin-guanine dinucleotide biosynthesis protein A, MobA	46199241	101.3	Thermus thermophilus HB27	D/T	thermo/b/Thermus
DR0646	6458347	311	ERA ortholog GTPase	46200176	340.1	Thermus thermophilus HB27	D/T	thermo/b/Thermus
DR0647	6458348	460	AAA superfamily ATPase	34557255	241.1	Wolinella succinogenes DSM 1740	P	meso/b
DR0648	6458354	253	TPR repeats containing protein	46316732	57	Burkholderia cepacia R18194	P	meso/b
DR0649	6458355	228	Predicted membrane protein			no hits	unique	unique
DR0650	6458356	94	Uncharacterized conserved protein			no hits	excluded	excluded
DR0651	6458349	301	Arginase	46199434	338.2	Thermus thermophilus HB27	D/T	thermo/b/Thermus
DR0652	6458350	446	Na+/H+ antiporter	22983582	265	Burkholderia fungorum	P	meso/b
DR0653	6458351	176	NH2 acetyltransferase	30021166	72.79	Bacillus cereus ATCC 14579	+	meso/b
DR0654	6458358	318	Alpha/beta superfamily hydrolase, related to proline iminopeptidase	46199759	161	Thermus thermophilus HB27	D/T	thermo/b/Thermus
DR0656	6458359	431	Na+-dependent glutamate transporter	42780629	599.4	Bacillus cereus ATCC 10987	+	meso/b
DR0657	6458360	279	Predicted esterase	23129086	234.6	Nostoc punctiforme	C	meso/b
DR0658	6458361	364	Beta-lactamase superfamily of Zn-dependent hydrolases	45916690	273.1	Mesorhizobium sp. BNC1	P	meso/b
DR0659	6458362	252	Uncharacterized DsbA-like thioredoxin fold protein	29832935	203.4	Streptomyces avermitilis MA-4680	AC	meso/b
DR0660	6458363	172	Predicted nucleic acid-binding protein, contains PIN domain	15610316	60.46	Mycobacterium tuberculosis H37Rv	AC	meso/b
DR0661	6458367	84	Predicted transcriptional regulator	23123799	48.91	Nostoc punctiforme	C	meso/b
DR0662	6458364	115	PemK family of DNA binding protein	15609938	94.74	Mycobacterium tuberculosis H37Rv	AC	meso/b
DR0663	6458370	158	SCOP: Superfamily: phospholipase D/nuclease protein			no hits	excluded	excluded
DR0664	6458368	168	Predicted protein			no hits	unique	unique
DR0665	6458369	228	Predicted protein			no hits	unique	unique
DR0666	6458365	408	Transposase	25325082	384.4	imported - Nostoc sp. (strain PCC 7120) plasmid pCC7120alpha	C	meso/b
DR0667	6458366	140	Transposase	18310870	144.4	Clostridium perfringens	+	meso/b
DR0668	6458373	1024	Carbamoylphosphate synthase large subunit	46198555	1324.7	Thermus thermophilus HB27	D/T	thermo/b/Thermus
DR0669	6458378	286	Antibiotic phosphotransferase family enzyme, protein kinase-like (PK-like) superfamily	23107849	44.67	Novosphingobium aromaticivorans	P	meso/b
DR0670	6458379	187	Glyoxalase/dioxygenase family protein	39933979	99.75	Rhodopseudomonas palustris CGA009	P	meso/b
DR0671	6458374	381	Aspartate aminotransferase	40645638	416	Thermus thermophilus	D/T	thermo/b/Thermus
DR0672	6458380	169	Uncharacterized conserved protein, probably secreted	2605798	41.2	Nephila clavipes	excluded	excluded
DR0673	6458381	195	Uncharacterized conserved low complexity protein	397689	48.14	Phytophthora infestans	excluded	excluded
DR0674	6458375	402	Argininosuccinate synthase, AssY	34921440	607.4	Thermus thermophilus	D/T	thermo/b/Thermus
DR0675	6458382	145	NH2-acetyltransferase	15895756	56.22	Clostridium acetobutylicum	+	meso/b
DR0676	6458376	152	NH2-acetyltransferase	22981631	111.3	Ralstonia metallidurans	P	meso/b
DR0677	6458377	208	NH2-acetyltransferase	23108959	60.46	Novosphingobium aromaticivorans	P	meso/b
DR0678	6458384	488	Argininosuccinate lyase	46200004	488	Thermus thermophilus HB27	D/T	thermo/b/Thermus
DR0679	6458385	99	Small nucleotidyltransferase-like protein	45524091	70.09	Synechocystis sp. WH 8501	C	meso/b
DR0680	6458390	116	Uncharacterized conserved protein	38505553	72.02	Synechocystis sp. PCC 6803	C	meso/b
DR0681	6458391	160	NH2-acetyltransferase	45546365	66.63	Rubrobacter xylanophilus DSM 9941	AC	radio/b
DR0682	6458392	195	NH2-acetyltransferase	45546365	59.31	Rubrobacter xylanophilus DSM 9941	AC	radio/b
DR0683	6458386	176	NH2- acetyltransferase	46200005	170.2	Thermus thermophilus HB27	D/T	thermo/b/Thermus
DR0684	6458387	394	Carbamoylphosphate synthase small subunit	46200008	541.2	Thermus thermophilus HB27	D/T	thermo/b/Thermus
DR0685	6458393	713	Uncharacterized protein, contains DUF11 domain	4505285	109.4	Homo sapiens	excluded	excluded
DR0686	6458388	998	Uncharacterized secreted protein, contains three DUF11 domains	46255200	169.1	Thermus thermophilus HB27	D/T	thermo/b/Thermus
DR0687	6458394	1658	Uncharacterized secreted protein, contains DUF11 domain	46255201	337	Thermus thermophilus HB27	D/T	thermo/b/Thermus
DR0688	6458389	884	Uncharacterized protein, contains two DUF11 domains	22970769	127.1	Chloroflexus aurantiacus	others	meso/b
DR0689	6458396	247	Uracil-DNA gylcosylase, Ung	29833553	277.3	Streptomyces avermitilis MA-4680	AC	meso/b
DR0690	6458397	346	DNA topoisomerase IB	46131181	239.6	Ralstonia eutropha JMP134	P	meso/b
DR0691	6458407	254	Unscaracterised secreted protein	45915730	82.03	Mesorhizobium sp. BNC1	P	meso/b
DR0692	6458398	137	Nitrogen regulatory protein PII	46200251	153.3	Thermus thermophilus HB27	D/T	thermo/b/Thermus
DR0693	6458399	439	Ammonia permease	37522630	435.3	Gloeobacter violaceus PCC 7421	C	meso/b
DR0694	6458408	105	Archaeal/vacuolar-type H+-ATPase subunit H	1510112	65.08	Thermus thermophilus	D/T	thermo/b/Thermus
DR0695	6458400	690	Archaeal/vacuolar-type H+-ATPase subunit I	46199216	404.1	Thermus thermophilus HB27	D/T	thermo/b/Thermus
DR0696	6458401	101	Archaeal/vacuolar-type H+-ATPase, subunit K	46199215	88.2	Thermus thermophilus HB27	D/T	thermo/b/Thermus
DR0697	6458402	185	Archaeal/vacuolar-type H+-ATPase subunit E	46199214	105.9	Thermus thermophilus HB27	D/T	thermo/b/Thermus
DR0698	6458403	352	Archaeal/vacuolar-type H+-ATPase subunit C	12585450	132.5	Thermus thermophilus	D/T	thermo/b/Thermus
DR0699	6458404	115	Archaeal/vacuolar-type H+-ATPase subunit F	12585451	106.7	Thermus thermophilus	D/T	thermo/b/Thermus
DR0700	6458405	582	Archaeal/vacuolar-type H+-ATPase subunit A	46199211	891.3	Thermus thermophilus HB27	D/T	thermo/b/Thermus
DR0701	6458406	471	Archaeal/vacuolar-type H+-ATPase subunit B	46199210	706.1	Thermus thermophilus HB27	D/T	thermo/b/Thermus
DR0702	6458410	224	Archaeal/vacuolar-type H+-ATPase subunit D	46199209	188.3	Thermus thermophilus HB27	D/T	thermo/b/Thermus
DR0703	6458411	152	Double stranded beta helix superfamily protein with HxH motif	45546787	128.6	Rubrobacter xylanophilus DSM 9941	AC	radio/b
DR0704	6458416	198	HD superfamily hydrolase	46201114	159.8	Magnetospirillum magnetotacticum	P	meso/b
DR0705	6458412	308	Glucanotransferase, similar to endo alpha-1,4 polygalactosaminidase	15644162	130.6	Thermotoga maritima	T/A	thermo/b
DR0706	6458417	252	Glucanotransferase, similar to endo alpha-1,4 polygalactosaminidase	17546995	70.09	Ralstonia solanacearum	P	meso/b
DR0707	6458418	718	Predicted protein, probably secreted, with high similarity to DR0708	29827549	123.6	Streptomyces avermitilis MA-4680	AC	meso/b
DR0708	6458419	730	Predicted protein, probably secreted, with high similarity to_DR0707	29827549	141.4	Streptomyces avermitilis MA-4680	AC	meso/b
DR0709	6458413	304	UDP-glucose 4-epimerase	29826899	158.3	Streptomyces avermitilis MA-4680	AC	meso/b
DR0710	6458414	282	Mannose-1-phosphate guanyltransferase	29826898	295.8	Streptomyces avermitilis MA-4680	AC	meso/b
DR0711	6458415	344	UDP-glucose-4-epimerase	29826897	421.4	Streptomyces avermitilis MA-4680	AC	meso/b
DR0712	6458420	494	Membrane protein, probably transporter	29827551	87.43	Streptomyces avermitilis MA-4680	AC	meso/b
DR0713	15807629	512	Lipopolysaccharide glycosyltransferase, putative icsA	29827550	436	Streptomyces avermitilis MA-4680	AC	meso/b
DR0714	6458431	266	Predicted membrane protein	33863202	43.9	Prochlorococcus marinus str. MIT 9313	C	meso/b
DR0715	6458422	199	G:T/U mismatch-specific DNA glycosylase	27381772	141.4	Bradyrhizobium japonicum	P	meso/b
DR0716	6458423	198	Molybdopterin-binding domain, similar to the same domain of nitrate reductase, probably sulfite reductase	23126017	248.4	Nostoc punctiforme	C	meso/b
DR0717	6458424	482	Leucyl/prolyl aminopeptidase	33863674	293.1	Prochlorococcus marinus str. MIT 9313	C	meso/b
DR0718	6458425	120	Aspartate-1-decarboxylase, PanD	46198549	169.1	Thermus thermophilus HB27	D/T	thermo/b/Thermus
DR0719	6458426	452	GAF domain and HD superfamily hydrolase	22971337	208	Chloroflexus aurantiacus	others	meso/b
DR0720	6458427	215	HTH transcriptional regulator, TetR/ArcR family	16126578	77.03	Caulobacter crescentus CB15	P	meso/b
DR0721	6458428	82	Uncharacterized conserved protein, superfamily: Bet v1-like, frameshift	34497060	55.45	Chromobacterium violaceum ATCC 12472	P	meso/b
DR0722	6458432	89	Uncharacterized conserved protein, superfamily: Bet v1-like, frameshift	34497060	75.87	Chromobacterium violaceum ATCC 12472	P	meso/b
DR0723	6458429	657	Alpha-glucosidase	46199585	409.8	Thermus thermophilus HB27	D/T	thermo/b/Thermus
DR0724	6458433	617	Regulatory protein, C-terminus contains DnrI domain (COG3629, DnrI, DNA-binding transcriptional activator of the SARP family) and has homology to DR2556	34498130	48.52	Chromobacterium violaceum ATCC 12472	P	meso/b
DR0725	6458436	109	Predicted protein	12862550	40.82	Drosophila melanogaster	unique	unique
DR0726	6458434	412	Predicted protein, probably secreted, C-terminus related to outer membrane protein class I			no hits	unique	unique
DR0727	6458435	151	Uncharacterized conserved protein, has N-terminal CXXC motif	46198430	113.6	Thermus thermophilus HB27	D/T	thermo/b/Thermus
DR0728	6458430	303	Fructokinase, ScrK	22986382	290.8	Burkholderia fungorum	P	meso/b
DR0729	6458438	259	Dehalogenase fold hydrolase, probably phosphoglycolate phosphatase	23129176	137.1	Nostoc punctiforme	C	meso/b
DR0730	6458439	251	Oxidoreductase, short-chain dehydrogenase/reductase family	46198310	253.8	Thermus thermophilus HB27	D/T	thermo/b/Thermus
DR0731	6458440	137	Receiver domain, CheY family	46106671	101.3	Rubrobacter xylanophilus DSM 9941	AC	radio/b
DR0732	6458441	265	Imidazoleglycerol-phosphate synthase, HisF or His4	37523883	303.5	Gloeobacter violaceus PCC 7421	P	meso/b
DR0733	6458442	218	Phosphoribosyl-AMP cyclohydrolase, His2	46199382	240.7	Thermus thermophilus HB27	D/T	thermo/b/Thermus
DR0734	6458446	95	Uncharacterized conserved protein			no hits	excluded	excluded
DR0735	6458443	229	HTH transcriptional regulator, TetR/ArcR family	23128098	110.2	Nostoc punctiforme	C	meso/b
DR0736	6458447	136	Uncharacterized conserved protein, probably secreted			no hits	excluded	excluded
DR0737	6458448	213	Predicted outer membrane protein; SCOP: superfamily integral outer membrane protein TolC, efflux pump component	17568717	47.37	Caenorhabditis elegans	unique	unique
DR0738	6458449	347	Outer membrane protein TolC related	46198954	200.3	Thermus thermophilus HB27	D/T	thermo/b/Thermus
DR0739	6458444	387	Membrane protein, probably cation efflux	46198686	211.8	Thermus thermophilus HB27	D/T	thermo/b/Thermus
DR0740	6458445	1136	Cation/multidrug efflux pump	46198685	936.8	Thermus thermophilus HB27	D/T	thermo/b/Thermus
DR0741	6458458	141	Predicted protein			no hits	unique	unique
DR0742	6458451	171	ArgR regulator of arginine metabolism	46199496	161	Thermus thermophilus HB27	D/T	thermo/b/Thermus
DR0743	6458452	225	Response regulator consisting of a CheY-like receiver domain and a winged-helix DNA-binding domain	46199440	380.2	Thermus thermophilus HB27	D/T	thermo/b/Thermus
DR0744	6458453	566	Signal transduction histidine kinase (with HAMP domain)	46199441	260	Thermus thermophilus HB27	D/T	thermo/b/Thermus
DR0745	6458454	366	Trypsin-like serine proteases, typically periplasmic, contain C-terminal PDZ domain	46198725	159.1	Thermus thermophilus HB27	D/T	thermo/b/Thermus
DR0746	6458459	79	Uncharacterized conserved protein			no hits	excluded	excluded
DR0747	6458455	298	Sugar epimerase, GalM-like family	17545802	124.8	Ralstonia solanacearum	P	meso/b
DR0748	6458456	246	rRNA methylase	46199993	243.4	Thermus thermophilus HB27	D/T	thermo/b/Thermus
DR0748a	15807670	164	Multisubunit Na+/H+ antiporter, MnhE subunit	23099450	97.44	Oceanobacillus iheyensis HTE831	+	meso/b
DR0750	6458457	939	Signal membrane protein, similar to c-di-GMP phosphodiesterase A, three domains: 2 PAS, GGDEF and EAL	17549376	253.8	Ralstonia solanacearum	P	meso/b
DR0751	6458462	95	Septum formation topological specificity factor, MinE	46199182	76.26	Thermus thermophilus HB27	D/T	thermo/b/Thermus
DR0752	6458463	276	Division inhibitor MinD, ATPase	46199183	390.6	Thermus thermophilus HB27	D/T	thermo/b/Thermus
DR0753	6458464	262	DsbA-like thioredoxin domain	42779678	112.1	Bacillus cereus ATCC 10987	+	meso/b
DR0754	6458465	153	Disulfide bond formation protein, DsbB family	16080400	111.3	Bacillus subtilis subsp. subtilis str. 168	+	meso/b
DR0755	6458466	166	Ribosomal protein L19	34811567	246.1	Escherichia coli	P	meso/b
DR0756	6458467	190	O-sialoglycoprotein endopeptidase family protein, inactivated?	34498907	76.64	Chromobacterium violaceum ATCC 12472	P	meso/b
DR0757	6458468	411	Citrate synthase II	17385603	408.7	Thermus aquaticus	D/T	thermo/b/Thermus
DR0758	6458469	275	Uncharacterized conserved protein, YunF/YecE like protein	41688895	227.3	Psychrobacter sp. 273-4	P	psychro/b
DR0759	6458470	351	AAA supefamily ATPase, similar to DnaA	46199959	263.1	Thermus thermophilus HB27	D/T	thermo/b/Thermus
DR0760	6458475	341	Beta-lactamase class C family protein, Pbp-like	46365173	102.8	Kineococcus radiotolerans SRS30216	AC	radio/b
DR0761	6458471	308	Calcineurin family phosphoesterase	22972934	100.5	Chloroflexus aurantiacus	others	meso/b
DR0762	6458476	131	Uncharacterized protein, probably secreted			no hits	excluded	excluded
DR0763	6458477	158	Acetyltransferase	27365764	112.8	Vibrio vulnificus CMCP6	P	meso/b
DR0764	6458472	336	Lipoate-protein ligase, LIPB	46200048	194.5	Thermus thermophilus HB27	D/T	thermo/b/Thermus
DR0765	6458473	331	Lipoic acid synthetase (metal cluster protein), LIPA	46200049	376.3	Thermus thermophilus HB27	D/T	thermo/b/Thermus
DR0766	6458478	481	WD40 (beta propeller) repeats containing protein, related to serine/threonine kinase	21224919	52.37	Streptomyces coelicolor A3(2)	AC	meso/b
DR0767	6458479	165	Uncharacterized secreted protein, superfamily NAD(P)-binding Rossmann-fold proteins	42781178	63.54	Bacillus cereus ATCC 10987	+	meso/b
DR0768	6458474	433	UDP-N-acetylmuramyl pentapeptide synthase, MurF	46199022	219.2	Thermus thermophilus HB27	D/T	thermo/b/Thermus
DR0769	6458480	267	Uncharacterized protein, probably secreted	9971735	45.05	Galleria mellonella	excluded	excluded
DR0770	6458482	391	Tfp pilus assembly protein, ATPase PilM	46199315	324.7	Thermus thermophilus HB27	D/T	thermo/b/Thermus
DR0771	6458487	238	Tfp pilus assembly protein PilN	46199316	99.37	Thermus thermophilus HB27	D/T	thermo/b/Thermus
DR0772	6458488	219	Tfp pilus assembly protein PilO	46199317	76.26	Thermus thermophilus HB27	D/T	thermo/b/Thermus
DR0773	6458489	635	Low complexity protein, C-terminus related to competence protein PilW (Thermus)	46402243	136.7	Mus musculus	excluded	excluded
DR0774	6458483	740	Flp pilus assembly protein, PilQ	46199319	187.6	Thermus thermophilus HB27	D/T	thermo/b/Thermus
DR0775	6458484	438	Chorismate synthase, AroC	46199320	508.1	Thermus thermophilus HB27	D/T	thermo/b/Thermus
DR0776	6458485	238	Shikimate kinase, AroK	46199321	195.3	Thermus thermophilus HB27	D/T	thermo/b/Thermus
DR0777	6458486	350	3-dehydroquinate synthase, AroB	34810100	286.2	Thermus thermophilus	D/T	thermo/b/Thermus
DR0778	6458491	143	3-dehydroquinate dehydratase, AroD	46199291	199.5	Thermus thermophilus HB27	D/T	thermo/b/Thermus
DR0779	6458492	411	A/b hydrolase, homolog of YbbA, serine esterase family	18977480	145.2	Pyrococcus furiosus DSM 3638	A	thermo/a
DR0780	6458502	92	Uncharacterized conserved protein			no hits	excluded	excluded
DR0781	6458493	222	Response regulator consisting of a CheY-like receiver domain and a winged-helix DNA-binding domain	46199299	272.7	Thermus thermophilus HB27	D/T	thermo/b/Thermus
DR0782	6458494	310	Ortholog endo-type 6-aminohexanoate oligomer hydrolase, related to D-aminopeptidase	46198721	212.6	Thermus thermophilus HB27	D/T	thermo/b/Thermus
DR0783	6458495	155	NTP pyrophosphohydrolase (MutT family)	42781353	116.7	Bacillus cereus ATCC 10987	+	meso/b
DR0784	6458496	155	NTP pyrophosphohydrolase (MutT family)	47569674	94.74	Bacillus cereus G9241	+	meso/b
DR0785	6458503	273	Predicted protein	2317860	42.74	Streptomyces fradiae	AC	meso/b
DR0786	6458497	257	Uroporphyrinogen-III synthase, Hem4	45530270	98.98	Moorella thermoacetica ATCC 39073	+	thermo/b
DR0787	6458498	237	S4-like domain containing protein	46199764	134.8	Thermus thermophilus HB27	D/T	thermo/b/Thermus
DR0788	6458499	384	ABC-type branched-chain amino acid transport systems, periplasmic component	46199268	306.2	Thermus thermophilus HB27	D/T	thermo/b/Thermus
DR0789	6458500	317	Cysteine synthase, CYSK	46199938	421	Thermus thermophilus HB27	D/T	thermo/b/Thermus
DR0790	6458501	559	Fusion uncharacterized conserved membrane bounded domain, similar to YgiH_ECOLI domain with glutamyl tRNA reductase and Fe-S Oxidoreductase	46198495	572.4	Thermus thermophilus HB27	D/T	thermo/b/Thermus
DR0791	6458505	305	Alpha/beta superfamily hydrolase	45548093	152.9	Rubrobacter xylanophilus DSM 9941	AC	radio/b
DR0792	6458506	464	??Two MatE domains, Probable cation efflux pump??? DNA-damage-inducible protein F(DinF) like??	28210196	187.6	Clostridium tetani E88	+	meso/b
DR0793	6458507	182	Dihydrofolate reductase, DYR	22975152	149.4	Ralstonia metallidurans	P	meso/b
DR0794	6458508	465	Orthinine/acetylornithine aminotransferase, ArgD	46199695	475.7	Thermus thermophilus HB27	D/T	thermo/b/Thermus
DR0795	6458513	211	Uncharacterized conserved protein			no hits	excluded	excluded
DR0796	6458509	186	NH2 acetyltransferase	30020209	114.4	Bacillus cereus ATCC 14579	+	meso/b
DR0797	6458514	158	NH2-acetyltransferase	45531087	104.8	Exiguobacterium sp. 255-15	+	meso/b
DR0798	6458510	207	NH2 acetyltransferase	21399961	123.6	Bacillus anthracis A2012	+	meso/b
DR0799	6458511	398	GfoR family oxidoreductase, Gal80 like	23012725	308.5	Magnetospirillum magnetotacticum	P	meso/b
DR0800	6458515	60	Predicted protein			no hits	unique	unique
DR0801	6458512	410	Lycopene cyclase, superfamily: FAD/NAD(P)-binding protein	46130270	232.6	Synechococcus sp. PCC 7942	C	meso/b
DR0802	6458516	132	Uncharacterized conserved protein, homolog of C-terminus 21220216 Streptomyces coelicolor	46255236	51.99	Thermus thermophilus HB27	D/T	thermo/b/Thermus
DR0803	6458526	80	Predicted protein probably secreted			no hits	unique	unique
DR0804	6458518	282	Probably DNA-directed RNA polymerase specialized sigma K like protein	45545784	68.94	Rubrobacter xylanophilus DSM 9941	AC	radio/b
DR0805	6458519	132	Sec-independent protein secretion pathway component	46198570	61.62	Thermus thermophilus HB27	D/T	thermo/b/Thermus
DR0806	6458520	270	Sec-independent protein secretion pathway component TatC	46198327	211.8	Thermus thermophilus HB27	D/T	thermo/b/Thermus
DR0807	6458521	339	Prolipoprotein diacylglyceryltransferase	46198324	254.2	Thermus thermophilus HB27	D/T	thermo/b/Thermus
DR0808	6458522	487	GlmU, UDP-N-acetylglucosamine pyrophosphorylase	46198325	416.4	Thermus thermophilus HB27	D/T	thermo/b/Thermus
DR0809	6458523	332	Bacteriochlorophyll synthase related, prenyltransferase family protein	46105878	253.8	Rubrobacter xylanophilus DSM 9941	AC	radio/b
DR0810	6458524	455	Phytoene dehydrogenase	46105877	231.9	Rubrobacter xylanophilus DSM 9941	AC	radio/b
DR0811	6458527	114	Conserved membrane protein	24372951	159.5	Shewanella oneidensis MR-1	P	meso/b
DR0812	6458525	591	Extracellular alkaline serine protease	28900082	243	Vibrio parahaemolyticus RIMD 2210633	P	meso/b
DR0813	6458529	523	Pyrroline-5 carboxylate dehydrogenase, RocA	46199515	537.3	Thermus thermophilus HB27	D/T	thermo/b/Thermus
DR0814	6458530	310	Proline dehydrogenase	21397491	280	Bacillus anthracis str. A2012	+	meso/b
DR0815	6458531	267	Transcriptional regulator GntR family (YjcC domain signalling protein)	46199517	162.9	Thermus thermophilus HB27	D/T	thermo/b/Thermus
DR0816	6458532	154	Mg2+ transport protein C, MgtC	16122556	105.1	Yersinia pestis CO92	P	meso/b
DR0817	6458538	137	Predicted membrane protein, two CPRC motifs			no hits	unique	unique
DR0818	6458539	165	Uncharacterized conserved protein, probably secreted			no hits	excluded	excluded
DR0819	6458540	244	Recombination protein O (RecO), involved in DNA repair and RecF pathway recombination, contains two CXXC motifs	46198566	73.17	Thermus thermophilus HB27	D/T	thermo/b/Thermus
DR0820	6458541	132	Predicted protein, probably secreted			no hits	unique	unique
DR0821	6458533	454	Acetylcholinesterase family protein	23470769	208	Pseudomonas syringae pv. syringae B728a	P	meso/b
DR0822	6458534	266	Oxidoreductase, short-chain dehydrogenase/reductase family	15964115	189.9	Sinorhizobium meliloti	P	meso/b
DR0823	6458535	279	Glucokinase, Glk	29829751	286.2	Streptomyces avermitilis MA-4680	AC	meso/b
DR0824	6458536	418	Similar to N-ethylammeline chlorohydrolase, TIM barrel metal-dependent hydrolase	46198825	253.1	Thermus thermophilus HB27	D/T	thermo/b/Thermus
DR0825	6458537	73	Ribosomal protein L31	46199016	89.74	Thermus thermophilus HB27	D/T	thermo/b/Thermus
DR0826	6458543	338	DHH superfamily hydrolase	46200188	246.1	Thermus thermophilus HB27	D/T	thermo/b/Thermus
DR0827	6458544	211	HAD superfamily hydrolase	23017696	65.08	Thermobifida fusca	AC	thermo/b
DR0828	6458545	464	Isocitrate lyase, AceA	22978082	666.4	Ralstonia metallidurans	P	meso/b
DR0829	6458546	298	WD40-repeat containing protein	37522390	72.02	Gloeobacter violaceus PCC 7421	P	meso/b
DR0830	6458547	280	Ion transporter, probable potassium channel	21229291	307	Methanosarcina mazei Goe1	A	meso/a
DR0831	6458551	144	Uncharacterized protein, homolog of 23472329 Pseudomonas syringae			no hits	excluded	excluded
DR0832	6458548	290	Oxidoreductase probably involved in sugar metabolism	24374390	181	Shewanella oneidensis MR-1	P	meso/b
DR0833	6458549	301	Deacetylase, similar to histone deacetylase domain of eukaryotes	46200256	272.7	Thermus thermophilus HB27	D/T	thermo/b/Thermus
DR0834	6458550	213	HTH transcription factor, NtcA-like, CAP family	46255126	148.3	Thermus thermophilus HB27	D/T	thermo/b/Thermus
DR0836	6458554	349	Uncharacterized protein conserved in bacteria	46198453	73.17	Thermus thermophilus HB27	D/T	thermo/b/Thermus
DR0837	6458555	618	P-loop ATPase, (inactivated)	46198455	553.1	Thermus thermophilus HB27	D/T	thermo/b/Thermus
DR0838	6458561	216	Memrane protein			no hits	excluded	excluded
DR0839	6458562	179	Uncharacterized secreted protein			no hits	excluded	excluded
DR0840	6458556	477	Transcriptional regulator GntR family and aminotransferase MocR family	46106969	286.6	Rubrobacter xylanophilus DSM 9941	AC	radio/b
DR0841	6458557	228	YfiT/DinB like family protein	42781786	171.8	Bacillus cereus ATCC 10987	+	meso/b
DR0842	6458558	195	Predicted flavin-nucleotide-binding protein structurally related to pyridoxine 5'-phosphate oxidase	13471749	71.63	Mesorhizobium loti	P	meso/b
DR0843	6458559	300	Protease of transglutaminase family	39936375	237.3	Rhodopseudomonas palustris CGA009	P	meso/b
DR0844	6458560	690	Highly conserved protein containing a thioredoxin domain	45547636	572.8	Rubrobacter xylanophilus DSM 9941	AC	radio/b
DR0845	6458564	226	Ribose 5-phosphate isomerase, RPIA	46199236	218.4	Thermus thermophilus HB27	D/T	thermo/b/Thermus
DR0846	6458565	175	Antioxidant type thioredoxin fold protein, Bcp E.coli ortholog	46199237	167.9	Thermus thermophilus HB27	D/T	thermo/b/Thermus
DR0847	6458566	119	ComA like protein, thioesterase superfamily	45547726	143.7	Rubrobacter xylanophilus DSM 9941	AC	radio/b
DR0848	6458567	375	Ortholog of lipoprotein NlpD, cell-wall associated protease	24217010	110.2	Leptospira interrogans serovar lai str. 56601	others	meso/b
DR0849	6458572	177	Uncharacterized conserved protein	46199198	50.06	Thermus thermophilus HB27	D/T	thermo/b/Thermus
DR0850	6458573	105	Uncharacterized conserved protein			no hits	excluded	excluded
DR0851	6458568	313	4-hydroxybenzoate octaprenyltransferase, UbiA	46198548	325.5	Thermus thermophilus HB27	D/T	thermo/b/Thermus
DR0852	6458576	134	Uncharacterized conserved protein			no hits	excluded	excluded
DR0853	6458569	196	Small GTPase Rab/Ras family	46199073	310.8	Thermus thermophilus HB27	D/T	thermo/b/Thermus
DR0854	6458570	161	Roadblock/LC7 domain	46199072	174.1	Thermus thermophilus HB27	D/T	thermo/b/Thermus
DR0855	6458574	656	Uncharacterized secreted protein, low complexity	46199729	81.65	Thermus thermophilus HB27	D/T	thermo/b/Thermus
DR0856	6458571	197	DNA polymerase III epsilon subunit	46322259	128.6	Burkholderia cepacia R1808	P	meso/b
DR0857	6458575	285	Conserved membrane protein, possible homolog of CaaX-like membrane endopeptidase	15607798	60.46	Mycobacterium tuberculosis H37Rv	AC	meso/b
DR0858	6458586	231	Membrane protein	23103388	43.9	Azotobacter vinelandii	P	meso/b
DR0859	6458578	160	S-adenosylmethionine:2-demethylmenaquinone methyltransferase	17546073	172.2	Ralstonia solanacearum	P	meso/b
DR0860	6458579	392	Signal transduction histidine kinase (with diverged CheY domain)	37520383	131.3	Gloeobacter violaceus PCC 7421	C	meso/b
DR0861	6458580	548	Phytoene dehydrogenase, CrtI	37520436	723.8	Gloeobacter violaceus PCC 7421	C	meso/b
DR0862	6458581	325	Phytoene synthase, CrtB	46255128	211.1	Thermus thermophilus HB27	D/T	thermo/b/Thermus
DR0863	6458587	295	Membrane protein	46192709	46.59	Rhodobacter sphaeroides	P	meso/b
DR0864	6458588	293	Uncharacterized conserved protein	24286043	45.82	Yarrowia lipolytica	P	meso/b
DR0865	6458582	132	Ferric uptake regulator	46199229	118.2	Thermus thermophilus HB27	D/T	thermo/b/Thermus
DR0866	6458583	364	Lipopolysaccharide glycosyltransferase	46198838	244.6	Thermus thermophilus HB27	D/T	thermo/b/Thermus
DR0867	6458584	299	Methylenetetrahydrofolate dehydrogenase, FOLD	23112753	184.5	Desulfitobacterium hafniense	P	meso/b
DR0868	6458585	523	Inosine monophosphate cyclohydrolase, purH/Pur9	46198869	505	Thermus thermophilus HB27	D/T	thermo/b/Thermus
DR0869	6458602	228	Transposase			no hits	unique	unique
DR0870	6458590	416	Transposon IS2621	23130094	91.28	Nostoc punctiforme	C	meso/b
DR0871	6458603	199	Uncharacterized two domains protein with GXTXR and CXXXXXC motifs, probably secreted, paralog of DR1920, DR2360	15806919	75.87	no hits	excluded	excluded
DR0872	6458591	334	Homoserine O-acetyltransferase, a/b hydrolase fold	46198715	213.8	Thermus thermophilus HB27	D/T	thermo/b/Thermus
DR0873	6458592	573	O-acetyl-L-homoserine sulfhydrylase	15777939	565.1	Thermus thermophilus	D/T	thermo/b/Thermus
DR0874	6458604	243	Predicted protein, probably secreted, contains conservative cysteins, paralog of DRA0021 and DR0967	15805991	43.13	no hits	unique	unique
DR0875	6458593	472	Zn-dependent metalloprotease AmpN family	29833174	204.1	Streptomyces avermitilis MA-4680	AC	meso/b
DR0876	6458605	157	NTP pyrophosphohydrolase (MutT family)	46199878	56.61	Thermus thermophilus HB27	D/T	thermo/b/Thermus
DR0877	6458606	114	Predicted protein, low complexity	30348579	40.82	Saimiriine herpesvirus 2	unique	unique
DR0878	6458594	180	Adenine phosphoribosyltransferase	46199552	231.5	Thermus thermophilus HB27	D/T	thermo/b/Thermus
DR0879	6458607	122	Predicted protein, low complexity, cys rich	23346579	47.37	Mus musculus	unique	unique
DR0880	6458595	814	Multisubunit Na+/H+ antiporter, MnhA subunit and multisubunit Na+/H+ antiporter, MnhB subunit	15613882	507.3	Bacillus halodurans	+	meso/b
DR0881	6458596	179	Multisubunit Na+/H+ antiporter, MnhB subunit	15596251	113.2	Pseudomonas aeruginosa PAO1	P	meso/b
DR0882	6458597	149	Multisubunit Na+/H+ antiporter, MnhC subunit	23111984	111.3	Desulfitobacterium hafniense	P	meso/b
DR0883	15807630	294	Multisubunit Na+/H+ antiporter, MnhD subunit	23099449	213.8	Oceanobacillus iheyensis HTE831	+	meso/b
DR0884	6458598	169	Multisubunit Na+/H+ antiporter, MnhE subunit	39997437	111.7	Geobacter sulfurreducens PCA	P	meso/b
DR0885	6458599	86	Multisubunit Na+/H+ antiporter, MnhF subunit	22970699	77.8	Chloroflexus aurantiacus	others	meso/b
DR0886	6458600	135	Multisubunit Na+/H+ antiporter, MnhG subunit	45914445	87.43	Mesorhizobium sp. BNC1	P	meso/b
DR0887	6458608	128	Uncharacterized conserved protein			no hits	excluded	excluded
DR0888	6458609	253	Distant homolog of OsmY protein, consists of 2 BON domains and invasin/LysM domain, possibly related to osmotic shock response	15600371	58.54	Pseudomonas aeruginosa PAO1	P	meso/b
DR0889	6458610	116	Uncharacterized conserved protein			no hits	excluded	excluded
DR0890	6458601	145	D-Tyr-tRNAtyr deacylase	22959357	162.2	Rhodobacter sphaeroides	P	meso/b
DR0891	6458612	194	Response regulator containing a CheY-like receiver domain and an HTH DNA-binding domain	46198976	184.1	Thermus thermophilus HB27	D/T	thermo/b/Thermus
DR0892	6458613	369	Signal transduction histidine kinase (with HAMP domain), similar to CutC	46198696	172.9	Thermus thermophilus HB27	D/T	thermo/b/Thermus
DR0893	6458614	231	Conserved membrane protein, possible permease	16764170	178.7	Salmonella typhimurium LT2	P	meso/b
DR0894	6458620	501	Uncharacterized conserved protein	46112337	89.35	Moorella thermoacetica ATCC 39073	+	thermo/b
DR0895	6458621	128	Predicted membrane protein uncharacterized			no hits	unique	unique
DR0896	6458615	257	16S rRNA uridine-516 pseudouridylate synthase	46200069	252.7	Thermus thermophilus HB27	D/T	thermo/b/Thermus
DR0897	6458622	195	Membrane protein	39996129	89.35	Geobacter sulfurreducens PCA	P	meso/b
DR0898	6458616	394	Probable permease	46199976	173.7	Thermus thermophilus HB27	D/T	thermo/b/Thermus
DR0899	6458617	179	Ribonuclease H	15677468	168.7	Neisseria meningitidis MC58	P	meso/b
DR0900	6458623	149	Uncharacterized conserved protein	46199466	61.23	Thermus thermophilus HB27	D/T	thermo/b/Thermus
DR0901	6458618	128	Ribosome-binding factor A, RbfA	22983331	73.17	Burkholderia fungorum	P	meso/b
DR0902	6458619	142	Thioesterase family protein, a/b hydrolase, ortholog of YbgC	46198860	97.83	Thermus thermophilus HB27	D/T	thermo/b/Thermus
DR0903	6458630	518	Low complexity protein, probably glycoprotein	11278205	73.56	Equine herpesvirus 1	others	others
DR0904	6458631	369	VWFA Mg-binding domain protein, probably secreted	17229534	56.22	Nostoc sp. PCC 7120	C	meso/b
DR0906	6458625	663	DNA gyrase (topoisomerase II) B subunit	46199524	766.5	Thermus thermophilus HB27	D/T	thermo/b/Thermus
DR0907	6458627	133	Cold-shock protein CspA, OB fold nucleic acid binding protein	46200113	112.5	Thermus thermophilus HB27	D/T	thermo/b/Thermus
DR0908	6458632	414	Uncharacterized conserved protein, low comlexity	46362622	51.99	Kineococcus radiotolerans SRS30216	AC	radio/b
DR0909	6458633	160	Predicted membrane protein			no hits	unique	unique
DR0910	6458628	665	LisM domains (6) fused to uncharacterized domain	16078002	125.6	Bacillus subtilis subsp. subtilis str. 168	+	meso/b
DR0911	6458629	1546	DNA-directed rna polymerase BETA' subunit	20139788	1911.3	Thermus aquaticus	D/T	thermo/b/Thermus
DR0912	6458635	1179	DNA-directed rna polymerase BETA subunit	41018085	1501.1	Thermus thermophilus	D/T	thermo/b/Thermus
DR0913	6458639	117	Uncharacterized conserved protein			no hits	excluded	excluded
DR0914	6458636	298	Ribosomal RNA methylase (SAM dependent)	46198473	199.5	Thermus thermophilus HB27	D/T	thermo/b/Thermus
DR0915	6458641	224	Predicted membrane protein	2204081	71.25	Pinctada fucata	unique	unique
DR0916	15807631	360	RNA polymerase sigma-A factor, rpoD	21466021	480.3	Thermus aquaticus	D/T	thermo/b/Thermus
DR0917	6458640	485	Membrane protein	22970366	49.29	Chloroflexus aurantiacus	others	meso/b
DR0918	6458637	354	Methanol dehydrogenase regulatory protein, MoxR ortholog, ATPase AAA family	16077700	330.5	Bacillus subtilis subsp. subtilis str. 168	+	meso/b
DR0919	6458638	379	Uncharacterized conserved protein, PepX type II pullulanase homolog	46362608	76.26	Kineococcus radiotolerans SRS30216	AC	radio/b
DR0920	6458643	87	Predicted protein			no hits	unique	unique
DR0921	6458644	392	Methionine gamma-lyase	22999128	360.1	Magnetococcus sp. MC-1	P	meso/b
DR0922	6458645	381	Acyl-CoA dehydrogenase	23098143	409.8	Oceanobacillus iheyensis HTE831	+	meso/b
DR0923	6458646	94	Uncharacterized protein conserved in bacteria	22974715	139	Chloroflexus aurantiacus	others	meso/b
DR0924	6458647	212	Phosphate transport protein Pit	23054709	129.4	Geobacter metallireducens	P	meso/b
DR0925	6458648	333	Phosphate transport protein permease	23054708	319.7	Geobacter metallireducens	P	meso/b
DR0926	6458649	405	ABC-type Na+ efflux pump, permease component	46199860	239.6	Thermus thermophilus HB27	D/T	thermo/b/Thermus
DR0927	6458650	244	ABC-type Na+ transport system, ATPase component	46199861	220.3	Thermus thermophilus HB27	D/T	thermo/b/Thermus
DR0928	6458651	338	Endonuclease III, END3, alpha helical glycosidase superfamily	23010115	96.67	Magnetospirillum magnetotacticum	P	meso/b
DR0929	6458652	87	Acylphosphatase, acyP	46198507	110.9	Thermus thermophilus HB27	D/T	thermo/b/Thermus
DR0930	6458653	323	Metal-dependent hydrolase with the TIM-barrel fold	41409766	180.6	Mycobacterium avium subsp. paratuberculosis str. k10	AC	meso/b
DR0931	6458654	231	Uncharacterized conserved protein, low complexity, there are 4 cysteins on C-terminus	16124992	44.28	Caulobacter crescentus CB15	P	meso/b
DR0932	6458656	320	Octaprenyl-diphosphate synthase, ISPB	46199593	292.7	Thermus thermophilus HB27	D/T	thermo/b/Thermus
DR0933	6458657	644	Trehalose synthase	32473567	531.6	Pirellula sp.	others	meso/b
DR0934	6458658	257	HTH transcriiption factor, duplicated domains, MerR family	46198440	297	Thermus thermophilus HB27	D/T	thermo/b/Thermus
DR0935	6458659	363	Serine/threonine protein phosphatase, calcineurin family	29830806	203	Streptomyces avermitilis MA-4680	AC	meso/b
DR0936	6458660	346	NifB like metal cluster enzyme	46199876	392.5	Thermus thermophilus HB27	D/T	thermo/b/Thermus
DR0937	6458661	596	TPR repeats containing protein	46199597	147.5	Thermus thermophilus HB27	D/T	thermo/b/Thermus
DR0938	6458663	395	Uncharacterized protein, probably secreted with low complexity region and three SPOR (sporulation related repeats) domains (PFAM)	41400384	124	Chlamydomonas reinhardtii	excluded	excluded
DR0939	6458662	234	AT-rich DNA-binding protein	46199595	216.9	Thermus thermophilus HB27	D/T	thermo/b/Thermus
DR0940	6458664	208	Uncharacterized secreted protein			no hits	excluded	excluded
DR0941	6458666	431	Tryptophan synthase beta subunit, TrpB	136282	592.8	Thermus thermophilus	D/T	thermo/b/Thermus
DR0942	6458667	270	Tryptophan synthase alpha subunit, TRPA	34810385	241.5	Thermus thermophilus	D/T	thermo/b/Thermus
DR0943	6458676	105	Uncharacterized possible metal-dependent enzyme with HXXXE conserved motif	22972993	70.86	Chloroflexus aurantiacus	others	meso/b
DR0944	6458668	141	Thioredoxin TRX-1	46199687	142.9	Thermus thermophilus HB27	D/T	thermo/b/Thermus
DR0945	6458669	195	Predicted esterase of the alpha/beta hydrolase fold	16126424	167.9	Caulobacter crescentus CB15	P	meso/b
DR0946	6458670	343	Endoglucanase homolog	21398854	276.6	Bacillus anthracis str. A2012	+	meso/b
DR0947	6458677	116	Amidase from nicotinamidase family, SCOP: superfamily cysteine hydrolase	16263400	50.45	Sinorhizobium meliloti	P	meso/b
DR0948	6458678	150	Thioredoxin	19552140	51.22	Corynebacterium glutamicum ATCC 13032	AC	meso/b
DR0949	6458679	152	Uncharacterized secreted protein			no hits	excluded	excluded
DR0950	6458671	379	NADH dehydrogenase	16078294	201.1	Bacillus subtilis subsp. subtilis str. 168	+	meso/b
DR0951	6458672	264	Succinate dehydrogenase/fumarate reductase Fe-S protein, SdnB	46199391	342.8	Thermus thermophilus HB27	D/T	thermo/b/Thermus
DR0952	6458673	583	Succinate dehydrogenase/fumarate reductase, flavoprotein subunits, sdhA	29829940	690.6	Streptomyces avermitilis MA-4680	AC	meso/b
DR0953	6458674	125	Succinate dehydrogenase, hydrophobic anchor subunit, SdhD	46199393	129	Thermus thermophilus HB27	D/T	thermo/b/Thermus
DR0954	6458675	118	Succinate dehydrogenase cytochrome b subunit, SdhC	46199394	114	Thermus thermophilus HB27	D/T	thermo/b/Thermus
DR0955	6458687	77	Predicted protein			no hits	unique	unique
DR0956	6458688	260	Membrane hydrolase related to phosphatidylglycerophosphate phosphatase B, PgbB_ECOLI	81097	66.63	Desulfurococcus mobilis	A	thermo/a
DR0957	6458681	521	ABC-type uncharacterized transport systems, ATPase components	46199042	569.3	Thermus thermophilus HB27	D/T	thermo/b/Thermus
DR0958	6458682	332	ABC-type dipeptide transport systems, permease component	46199275	325.5	Thermus thermophilus HB27	D/T	thermo/b/Thermus
DR0959	6458683	345	ABC-type dipeptide transport system, permease component	46199274	403.3	Thermus thermophilus HB27	D/T	thermo/b/Thermus
DR0960	6458689	396	WD40-repeat containing protein	37523925	69.71	Gloeobacter violaceus PCC 7421	C	meso/b
DR0961	6458684	257	Pseudouridylate synthases, 23S RNA-specific	15643228	112.5	Thermotoga maritima	T/A	thermo/b
DR0962	6458690	236	Flavoprotein	32477604	93.2	Pirellula sp.	others	meso/b
DR0963	6458685	416	N-acetylglutamate semialdehyde reductase, ArgC	46199844	453.4	Thermus thermophilus HB27	D/T	thermo/b/Thermus
DR0964	6458686	500	Serine carboxypeptidase	32471838	446.8	Pirellula sp.	others	meso/b
DR0965	6458692	529	FAD-dependent dehydrogenase	46321932	453.8	Burkholderia cepacia R1808	P	meso/b
DR0966	6458693	1258	Methionine synthase	39936764	1379	Rhodopseudomonas palustris CGA009	P	meso/b
DR0967	6458697	217	Predicted protein, probably secreted, contains conservative cysteins and INTEGRIN(alpha)-like repeat motif	46129819	43.51	Synechococcus elongatus PCC 7942	C	meso/b
DR0968	6458694	246	5,10-methylenetetrahydrofolate reductase, MetF	23001935	139	Magnetococcus sp. MC-1	P	meso/b
DR0969	6458698	428	Conserved secreted protein (probably cellulase)	20090062	69.71	Methanosarcina acetivorans str. C2A	A	meso/a
DR0970	6458695	317	Electron transfer flavoprotein, alpha subunit	46199087	281.6	Thermus thermophilus HB27	D/T	thermo/b/Thermus
DR0971	6458696	253	Electron transfer flavoprotein, beta subunit, FixA	46199086	266.9	Thermus thermophilus HB27	D/T	thermo/b/Thermus
DR0972	6458700	231	Uncharacterized secreted protein, possible outer membrane protein	46199140	90.12	Thermus thermophilus HB27	D/T	thermo/b/Thermus
DR0973	6458701	135	3-oxoadipate enol-lactone hydrolase/4-carboxymuconolactone decarboxylase	46199446	123.2	Thermus thermophilus HB27	D/T	thermo/b/Thermus
DR0974	6458702	195	P-loop ATPase, destroyed P-loop	22967099	154.1	Rhodospirillum rubrum	P	meso/b
DR0975	6458703	167	ADP-ribose pyrophosphatase (MutT/NUDIX family hydrolase)	46199878	181.4	Thermus thermophilus HB27	D/T	thermo/b/Thermus
DR0976	6458704	375	Protein chain release factor A (RF1)	46199879	341.3	Thermus thermophilus HB27	D/T	thermo/b/Thermus
DR0977	6458705	490	Phosphoenolpyruvate carboxykinase, PpcK	15887393	540.4	Agrobacterium tumefaciens	P	meso/b
DR0978	6458706	408	Transposase	25325082	384.4	imported - Nostoc sp. (strain PCC 7120) plasmid pCC7120alpha	C	meso/b
DR0979	6458707	140	Transposase	18310870	144.4	Clostridium perfringens	+	meso/b
DR0980	6458708	392	Glutamate dehydrogenase	46321123	471.9	Burkholderia cepacia R1808	P	meso/b
DR0981	6458709	344	GGEEF domain of sensor regulator and N-terminal transmembrane region	15642222	115.2	Vibrio cholerae	P	meso/b
DR0982	6458710	203	Metal-dependent periplasmic protease with PDZ domain	46198789	149.4	Thermus thermophilus HB27	D/T	thermo/b/Thermus
DR0983	6458711	374	tRNA nucleotidyltransferase, Cca	46198787	150.6	Thermus thermophilus HB27	D/T	thermo/b/Thermus
DR0984	15807632	139	Serine protease Do-related protein, authentic frameshift	46199258	102.1	Thermus thermophilus HB27	D/T	thermo/b/Thermus
DR0985	6458713	319	Disulfide bond chaperones of the HSP33 family	46198846	273.9	Thermus thermophilus HB27	D/T	thermo/b/Thermus
DR0986	6458714	659	ABC-type transport system, periplasmic component	15643226	335.9	Thermotoga maritima	T/A	thermo/b
DR0987	6458715	239	Response regulator containing a CheY-like receiver domain and an HTH DNA-binding domain	22970649	207.2	Chloroflexus aurantiacus	others	meso/b
DR0988	6458721	160	Outer membrane protein, HlpA/OmpH family	46198783	77.41	Thermus thermophilus HB27	D/T	thermo/b/Thermus
DR0989	6458716	176	Outer membrane protein, HlpA/OmpH family	46198783	104.8	Thermus thermophilus HB27	D/T	thermo/b/Thermus
DR0990	6458717	209	CBS domain protein	46198785	233.8	Thermus thermophilus HB27	D/T	thermo/b/Thermus
DR0991	6458719	391	Aspartate Aminotransferase	15644152	221.5	Thermotoga maritima	T/A	thermo/b
DR0992	6458718	449	Rossmann fold Oxidoreductase, probably NADH oxidase, NAOX	46199786	391.3	Thermus thermophilus HB27	D/T	thermo/b/Thermus
DR0993	6458722	116	PFAM: Roadblock/LC7 domain			no hits	excluded	excluded
DR0994	6458723	112	PFAM: Roadblock/LC7 domain	46199540	62.39	Thermus thermophilus HB27	D/T	thermo/b/Thermus
DR0995	6458720	115	PFAM: Roadblock/LC7 domain	46199539	69.71	Thermus thermophilus HB27	D/T	thermo/b/Thermus
DR0996	6458724	75	Predicted protein, probably secreted			no hits	unique	unique
DR0997	6458726	260	HTH transcription factor, CAP family	46199296	158.7	Thermus thermophilus HB27	D/T	thermo/b/Thermus
DR0998	6458727	350	MinD family ATpase, Mrp	46198603	390.6	Thermus thermophilus HB27	D/T	thermo/b/Thermus
DR0999	6458728	225	HTH transcription factor	46198604	124	Thermus thermophilus HB27	D/T	thermo/b/Thermus
DR1000	6458738	195	Superfamily: LigT-like; 2'-5' RNA ligase	46198470	101.3	Thermus thermophilus HB27	D/T	thermo/b/Thermus
DR1001	6458729	376	Chorismate mutase/2-dehydro-3-deoxyphosphoheptonate aldolase, AroG	46198328	479.6	Thermus thermophilus HB27	D/T	thermo/b/Thermus
DR1002	6458730	149	Globin-like protein	15615417	132.1	Bacillus halodurans	+	meso/b
DR1003	6458731	199	HTH transcriptional regulator, TetR/ArcR family	46107020	140.6	Rubrobacter xylanophilus DSM 9941	AC	radio/b
DR1004	6458732	103	SugE family protein, transmembrane chaperone, probably transporter	46446349	95.13	Parachlamydia sp. UWE25	others	meso/b
DR1005	6458733	113	SugE family protein, transmembrane chaperone, probably transporter	46164130	97.06	Pseudomonas aeruginosa UCBPP-PA14	P	meso/b
DR1006	6458734	373	dGTP triphosphohydrolase	46198352	330.1	Thermus thermophilus HB27	D/T	thermo/b/Thermus
DR1007	6458735	166	NTP pyrophosphohydrolase (MutT family)	46198468	131	Thermus thermophilus HB27	D/T	thermo/b/Thermus
DR1008	6458736	297	Riboflavin kinase, RibF	46198467	284.6	Thermus thermophilus HB27	D/T	thermo/b/Thermus
DR1009	6458737	434	SCP/PR1-like protein, plant pathogenesis related protein	47571879	129.8	Rubrivivax gelatinosus PM1	P	meso/b
DR1010	6458739	210	Predicted protein, probably secreted, contains low complexity region	46981286	52.37	Oryza sativa (japonica cultivar-group)	unique	unique
DR1011	6458741	301	Uncharacterized conserved protein	46199505	320.9	Thermus thermophilus HB27	D/T	thermo/b/Thermus
DR1012	6458742	307	ABC-type transport system, ATPase component	46199829	282.7	Thermus thermophilus HB27	D/T	thermo/b/Thermus
DR1013	6458748	257	ABC-type transport system, permease component	46199830	248.1	Thermus thermophilus HB27	D/T	thermo/b/Thermus
DR1014	6458743	145	Phosphatase	22972465	136	Chloroflexus aurantiacus	others	meso/b
DR1015	6458749	284	Predicted protein, probably secreted, contains low complexity region	22972465	61.23	Chloroflexus aurantiacus	others	meso/b
DR1016	6458744	443	Thiophene/furan oxidation protein, ThdF, GTPase	46198870	420.6	Thermus thermophilus HB27	D/T	thermo/b/Thermus
DR1017	6458745	265	rRNA methylase	22218790	215.3	Thermus thermophilus	D/T	thermo/b/Thermus
DR1018	6458750	398	Predicted protein with coiled coil regions	29421172	52.37	Homo sapiens	unique	unique
DR1019	6458746	522	Glycerol-3-phosphate dehydrogenase, GlpA	23053230	603.2	Geobacter metallireducens	P	meso/b
DR1020	6458747	655	FtsH-like Zn-dependent protease: AAA superfamily ATPase + metalloprotease domain	46199430	610.9	Thermus thermophilus HB27	D/T	thermo/b/Thermus
DR1021	6458761	167	Secreted protein, have homology to DR0383, DR1115 and DR01185? probably S-layer-like array-related protein	46200091	79.72	Thermus thermophilus HB27	D/T	thermo/b/Thermus
DR1022	6458752	328	MazG family of proteins, related to phosphoribosyl-ATP pyrophosphatase	46199744	136	Thermus thermophilus HB27	D/T	thermo/b/Thermus
DR1023	6458762	177	Predicted protein with low complexity	46191677	55.45	Rhodobacter sphaeroides	P	meso/b
DR1024	6458753	171	related to YfiT/DinB family protein, paralog of DR0841	21400596	148.7	Bacillus anthracis A2012	+	meso/b
DR1025	6458754	159	NTP pyrophosphohydrolase (MutT family)	16127612	57.77	Caulobacter crescentus CB15	P	meso/b
DR1026	6458755	454	FAD/FMN-containing dehydrogenase	33600922	394.4	Bordetella bronchiseptica	P	meso/b
DR1027	15807633	250	ABC-type amino acid transport system, periplasmic component, authentic frameshift	15643359	172.9	Thermotoga maritima	T/A	thermo/b
DR1028	6458756	216	ABC-type amino acid transport system, permease component	17230679	220.7	Nostoc sp. PCC 7120	C	meso/b
DR1029m	6458757	161	Transcriptional regulator, XRE-family like protein	46364934	91.66	Kineococcus radiotolerans SRS30216	AC	radio/b
DR1030	6458758	378	Aminotransferase	22970743	253.8	Chloroflexus aurantiacus	others	meso/b
DR1031	6458759	353	GRXGG repeats containing protein	17227666	330.1	Nostoc sp. PCC 7120	C	meso/b
DR1032	6458760	256	Predicted divalent heavy-metal cations transporter, GufA	46106101	285.8	Rubrobacter xylanophilus DSM 9941	AC	radio/b
DR1033	6458763	137	Uncharacterized secreted protein	19168493	45.82	Saccharomyces cerevisiae	excluded	excluded
DR1034	6458766	252	ABC-type branched-chain amino acid transport systems, ATPase component	46199272	293.9	Thermus thermophilus HB27	D/T	thermo/b/Thermus
DR1035	6458765	279	ABC-type branched-chain amino acid transport system, ATPase component	22972682	303.9	Chloroflexus aurantiacus	others	meso/b
DR1036	6458767	471	ABC-type branched-chain amino acid transport system, permease component	46199270	371.3	Thermus thermophilus HB27	D/T	thermo/b/Thermus
DR1037	6458768	356	Branched-chain amino acid ABC-type transport system, permease component	46199269	304.3	Thermus thermophilus HB27	D/T	thermo/b/Thermus
DR1038	6458769	393	ABC-type branched-chain amino acid transport systems, periplasmic component	46199268	355.9	Thermus thermophilus HB27	D/T	thermo/b/Thermus
DR1039	15807635	237	DNA mismatch repair ATPase (MutS family), authentic frameshift	1871501	246.1	Thermus thermophilus	D/T	thermo/b/Thermus
DR1040	6458772	145	Predicted protein			no hits	unique	unique
DR1041	6458770	348	Protein homologous to phytoalexin detoxication enzyme (755011, Fusarium solani)	46198939	208	Thermus thermophilus HB27	D/T	thermo/b/Thermus
DR1042	6458771	131	HTH transcriptional regulator	30019192	74.71	Bacillus cereus ATCC 14579	+	meso/b
DR1043	6458773	112	Predicted protein, has one membrane segment, homolog to N-terminus of DR2080, DR1952 and DR1953	45532292	40.82	Exiguobacterium sp	+	meso/b
DR1044	6458774	239	Predicted protein			no hits	unique	unique
DR1045	6458775	118	Predicted protein, probably secreted			no hits	unique	unique
DR1046	6458777	875	ClpB, AAA superfamily ATPase	17367058	1070.8	Thermus thermophilus	D/T	thermo/b/Thermus
DR1047	6458782	160	Thioredoxin fold protein			no hits	excluded	excluded
DR1048	6458783	162	Uncharacterized conserved protein, probably secreted			no hits	excluded	excluded
DR1049	6458784	124	Uncharacterized protein conserved in bacteria	28379756	51.6	Lactobacillus plantarum WCFS1	+	meso/b
DR1050	6458785	183	Predicted protein			no hits	unique	unique
DR1051	6458778	181	YiiM family of proteins	15887448	157.5	Agrobacterium tumefaciens	P	meso/b
DR1052	6458786	230	SAM-dependent methyltransferase	23060635	228	Pseudomonas fluorescens	P	meso/b
DR1053	6458779	236	Hydrolase of the alpha/beta superfamily	20808226	131.7	Thermoanaerobacter tengcongensis	+	thermo/b
DR1054	6458787	74	Predicted protein			no hits	unique	unique
DR1055	6458780	435	Aspartyl tRNA synthetase, archaeal type	46199389	525.4	Thermus thermophilus HB27	D/T	thermo/b/Thermus
DR1056	6458788	454	Permease MDR-type	46200095	235.7	Thermus thermophilus HB27	D/T	thermo/b/Thermus
DR1057	6458781	361	NH2-acetyltransferase	22973086	148.7	Chloroflexus aurantiacus	others	meso/b
DR1058	6458789	298	NH2-acetyltransferase	22973085	107.8	Chloroflexus aurantiacus	others	meso/b
DR1059	6458800	200	HD superfamily hydrolase	42526800	152.1	Treponema denticola ATCC 35405	others	meso/b
DR1060	6458791	293	ArgK related kinase	22968751	316.2	Rhodospirillum rubrum	P	meso/b
DR1061	6458792	388	NADPH:quinone reductase	45547267	255.4	Rubrobacter xylanophilus DSM 9941	AC	radio/b
DR1062	6458793	405	FemA-like protein	46199046	221.9	Thermus thermophilus HB27	D/T	thermo/b/Thermus
DR1063	6458794	344	Parvulin family peptidyl-prolyl isomerase	46198541	139.4	Thermus thermophilus HB27	D/T	thermo/b/Thermus
DR1064	6458801	260	Hydrolase of the alpha/beta superfamily	16804301	56.61	Listeria monocytogenes EGD-e	+	meso/b
DR1065	6458795	189	Yfit/DinB family protein	30262034	110.9	Bacillus anthracis str. Ames	+	meso/b
DR1066	6458802	88	Predicted protein			no hits	unique	unique
DR1067	6458803	78	Uncharacterized conserved protein, probably secreted, has low complexity, homolog of DR2344	23127809	57.77	Nostoc punctiforme	C	meso/b
DR1068	6458796	278	3-hydroxyacyl-CoA dehydrogenase	46199202	379.4	Thermus thermophilus HB27	D/T	thermo/b/Thermus
DR1069	6458804	143	Predicted membrane protein			no hits	unique	unique
DR1070	6458797	199	Aspartyl dipeptidase, PepE	19551708	229.2	Corynebacterium glutamicum ATCC 13032	AC	meso/b
DR1071	6458798	105	Protein related to YCII-like bacterial family	15004742	65.85	Clostridium acetobutylicum	+	meso/b
DR1072	6458799	393	Acetyl-CoA acetyltransferase	28210073	433.7	Clostridium tetani E88	+	meso/b
DR1073	6458817	121	Predicted protein, probably secreted			no hits	unique	unique
DR1074	6458806	251	3-hydroxymyristoyl/3-hydroxydecanoyl-(acyl carrier protein) dehydratases	46140530	146.4	Dechloromonas aromatica RCB	P	meso/b
DR1075	6458807	394	Conserved membrane protein, probably permease	46199050	256.1	Thermus thermophilus HB27	D/T	thermo/b/Thermus
DR1076	6458808	411	Monogalactosyldiacylglycerol synthase	23114907	152.1	Desulfitobacterium hafniense	P	meso/b
DR1077	6458809	401	Chitooligosaccharide deacetylase	46198832	170.6	Thermus thermophilus HB27	D/T	thermo/b/Thermus
DR1078	6458810	296	SAM-dependent methyltransferase	21218950	82.8	Streptomyces coelicolor A3(2)	AC	meso/b
DR1079	6458818	85	Predicted protein, probably secreted			no hits	unique	unique
DR1080	6458811	219	Glycosyltransferase	46198810	165.6	Thermus thermophilus HB27	D/T	thermo/b/Thermus
DR1081	6458812	233	HTH transcriptional regulator, TetR/ArcR family	46200205	78.57	Thermus thermophilus HB27	D/T	thermo/b/Thermus
DR1082	6458813	191	Sigma modulatory protein homolog RP5M-like	46199231	165.2	Thermus thermophilus HB27	D/T	thermo/b/Thermus
DR1083	6458819	245	Predicted protein, probably secreted, paralog of DR0641	15805668	69.32	no hits	unique	unique
DR1084	6458814	711	Methylmalonyl-CoA mutase, MutA	23014102	1031.2	Magnetospirillum magnetotacticum	P	meso/b
DR1085	6458815	251	SAM-dependent methyltransferase	21231238	137.5	Xanthomonas campestris pv. campestris str. ATCC 33913	P	meso/b
DR1086	6458816	367	Alanine racemase, ALR	23018324	201.4	Thermobifida fusca	AC	thermo/b
DR1087	6458821	286	Isopentenyl-diphosphate delta-isomerase	46255138	298.1	Thermus thermophilus HB27	D/T	thermo/b/Thermus
DR1088	6458822	288	Zn-finger containing protein	46200022	90.51	Thermus thermophilus HB27	D/T	thermo/b/Thermus
DR1089	6458823	359	Recombinational DNA repair ATPase (RecF pathway)	46200023	219.5	Thermus thermophilus HB27	D/T	thermo/b/Thermus
DR1090	6458824	356	GGEEF domain of sensor regulator and N-terminal transmembrane region	46908407	147.5	Listeria monocytogenes str. 4b F2365	+	meso/b
DR1091	6458828	161	Uncharacterized conserved protein, probably secreted, similar to gi|21107352| Xanthomonas axonopodis	21241959	63.16	Xanthomonas axonopodis pv. citri str. 306	P	meso/b
DR1092	6458829	166	Secreted protein with metal-binding site, possibly hydrolase			no hits	excluded	excluded
DR1093	6458825	351	Tryptophanyl-tRNA synthetase	46324339	391.7	Burkholderia cepacia R1808	P	meso/b
DR1094	6458830	95	Uncharacterized protein conserved in bacteria, probably membrane	27382723	83.96	Bradyrhizobium japonicum	P	meso/b
DR1095	6458831	76	Predicted membrane protein			no hits	unique	unique
DR1096	6458826	462	3-phosphoshikimate 1-carboxyvinyltransferase	37526659	235.7	Photorhabdus luminescens subsp. laumondii TTO1	P	meso/b
DR1097	6458827	232	Phosphoglycerate mutase, PMG	46362795	118.2	Kineococcus radiotolerans SRS30216	AC	radio/b
DR1098	6458832	346	Membrane protein			no hits	excluded	excluded
DR1099	6458834	197	Uncharacterized conserved protein containing duplicated domain with conserved HH motif	46106037	127.9	Rubrobacter xylanophilus DSM 9941	AC	radio/b
DR1100	6458835	300	Rhodanese superfamily protein	13472635	325.9	Mesorhizobium loti	P	meso/b
DR1101	6458836	258	SAM-dependent methyltransferase	46130071	105.1	Synechococcus sp. PCC 7942	C	meso/b
DR1102	6458837	325	Cation transport protein (CDF) family	22978528	302.8	Ralstonia metallidurans	P	meso/b
DR1103	6458838	757	ATPase component of ABC transporters with duplicated ATPase domain	45548162	288.1	Rubrobacter xylanophilus DSM 9941	AC	radio/b
DR1104	6458841	95	Uncharacterized protein conserved in bacteria	42527267	44.28	Treponema denticola ATCC 35405	others	meso/b
DR1105	6458839	503	RadA/Sms/RecA superfamily protein, predicted ATP-dependent serine protease	46198481	459.5	Thermus thermophilus HB27	D/T	thermo/b/Thermus
DR1106	6458840	416	Dihydroorotase	3122654	419.9	Thermus aquaticus	D/T	thermo/b/Thermus
DR1107	6458842	180	Predicted protein, probably secreted			no hits	unique	unique
DR1108	6458851	154	Predicted membrane protein, homolog of gi|23061237 Pseudomonas fluorescens PfO-1	23061237	43.51	Pseudomonas fluorescens	P	meso/b
DR1109	6458844	314	Aspartate carbamoyltransferase, catalytic chain, PyrB	6685819	346.3	Thermus aquaticus	D/T	thermo/b/Thermus
DR1110	6458845	183	Pyrimidine operon attenuation protein/uracil phosphoribosyltransferase	22653966	248.1	Thermus aquaticus	D/T	thermo/b/Thermus
DR1111	6458846	137	HTH transcriptional regulator MerR family	28170720	116.3	Saccharothrix mutabilis subsp. capreolus	AC	meso/b
DR1112	6458852	163	Membrane protein, related to YdcZ E.coli	25534165	104	Nostoc sp.	C	meso/b
DR1113	6458853	162	Membrane protein, related to YdcZ E.coli	45512709	100.5	Synechococcus sp. PCC 7942	C	meso/b
DR1114	6458847	182	Molecular chaperone (small heat shock protein)	46199422	145.6	Thermus thermophilus HB27	D/T	thermo/b/Thermus
DR1115	6458848	398	S-layer protein	46199709	178.7	Thermus thermophilus HB27	D/T	thermo/b/Thermus
DR1116	6458854	341	Uncharacterized conserved protein			no hits	excluded	excluded
DR1117	6458849	747	ClpC, AAA superfamily ATPase	46198482	1045.4	Thermus thermophilus HB27	D/T	thermo/b/Thermus
DR1118	6458850	340	PilT N-terminal domain like protein, fused with transmembrane segments	46198480	230.3	Thermus thermophilus HB27	D/T	thermo/b/Thermus
DR1119	6458856	242	Calcineurin like phosphoesterase or phosphohydrolase	46198803	263.5	Thermus thermophilus HB27	D/T	thermo/b/Thermus
DR1120	6458857	394	Butyrate kinase	20808581	196.8	Thermoanaerobacter tengcongensis	+	thermo/b
DR1121	6458864	126	Uncharacterized conserved protein			no hits	excluded	excluded
DR1122	6458858	372	Prephenate dehydrogenase, TYRA	15614229	231.9	Bacillus halodurans	+	meso/b
DR1123	6458859	426	UDP-N-acetylglucosamine 1-carboxyvinyltransferase, MurA	46200156	417.5	Thermus thermophilus HB27	D/T	thermo/b/Thermus
DR1124	6458860	423	S-layer protein, has signal peptide, N-terminal domain is paralog to N-terminal domain of DR2577	46199834	113.2	Thermus thermophilus HB27	D/T	thermo/b/Thermus
DR1125	6458865	115	Predicted membrane protein			no hits	unique	unique
DR1126	6458861	684	Single-stranded DNA-specific exonuclease	46199109	431.8	Thermus thermophilus HB27	D/T	thermo/b/Thermus
DR1127	6458866	416	Uncharacterized protein involved in tellurite resistance	46364132	322.4	Kineococcus radiotolerans SRS30216	AC	radio/b
DR1128	6458867	234	Predicted membrane protein			no hits	unique	unique
DR1129	6458868	203	Predicted protein			no hits	unique	unique
DR1130	6458862	462	Protoporphyrinogen IX and coproporphyrinogen III oxidase HemY	46198538	205.7	Thermus thermophilus HB27	D/T	thermo/b/Thermus
DR1131	6458863	316	Protoheme ferro-lyase (ferrochelatase), HemZ	16078077	234.6	Bacillus subtilis subsp. subtilis str. 168	+	meso/b
DR1132	6458870	607	Dihydroxyacid dehydratase, IlvD	23108670	983.4	Novosphingobium aromaticivorans	P	meso/b
DR1133	6458871	392	Uroporphyrinogen-III decarboxylase	22970842	344.7	Chloroflexus aurantiacus	others	meso/b
DR1134	6458873	66	Predicted protein			no hits	unique	unique
DR1135	6458874	218	Predicted protein, probably secreted			no hits	unique	unique
DR1136	6458875	133	Predicted protein			no hits	unique	unique
DR1137	6458876	329	NH2-acetyltransferase	22973085	99.75	Chloroflexus aurantiacus	others	meso/b
DR1138	6458877	254	Uncharacterized conserved protein, probably secreted	23024425	48.14	Leuconostoc mesenteroides subsp. mesenteroides ATCC 8293	+	meso/b
DR1139	6458878	131	Protein with disrupted DXD active site, related to inorganic pyrophosphatase	46199002	103.6	Thermus thermophilus HB27	D/T	thermo/b/Thermus
DR1140	6458879	124	Uncharacterized conserved protein, probably lipoprotein	46198607	48.14	Thermus thermophilus HB27	D/T	thermo/b/Thermus
DR1141	6458872	498	Pullulanase/amylase	23128465	489.6	Nostoc punctiforme	C	meso/b
DR1144	6458891	247	Uncharacterized conserved protein	15799961	120.2	Escherichia coli O157:H7 EDL933	P	meso/b
DR1145	6458882	606	Membrane GTPase LepA	46198697	816.2	Thermus thermophilus HB27	D/T	thermo/b/Thermus
DR1146	6458883	193	Uncharacterized stress protein (general stress protein 26)	21231140	146.4	Xanthomonas campestris pv. campestris str. ATCC 33913	P	meso/b
DR1147	6458884	293	Chorismate mutase/prephenate dehydratase	22998601	203.8	Magnetococcus sp. MC-1	P	meso/b
DR1148	6458885	175	Putative regulatory, ligand-binding protein related to C-terminal domains of K+ channels	46363208	160.2	Kineococcus radiotolerans SRS30216	AC	radio/b
DR1149	6458886	383	Na(+)/H(+) antiporter like protein	21222018	407.1	Streptomyces coelicolor A3(2)	AC	meso/b
DR1150	6458887	505	???	46199244	626.7	Thermus thermophilus HB27	D/T	thermo/b/Thermus
DR1151	6458888	302	3-hydroxybutyryl-CoA dehydratase (crotonase)	23114197	255.8	Desulfitobacterium hafniense	P	meso/b
DR1152	6458889	246	Releated to double stranded beta-helix domain of AraC, YlbA E.coli ortholog	34393580	176.8	Oryza sativa (japonica cultivar-group)	E	others
DR1153	6458893	448	Allantoinase, TIM barrel metallohydrolase	46106998	426.8	Rubrobacter xylanophilus DSM 9941	AC	radio/b
DR1154	6458894	416	Hydantoinase HyuC, N-carbamyl-L-amino acid amidohydrolase	21229762	304.3	Xanthomonas campestris pv. campestris str. ATCC 33913	P	meso/b
DR1155	6458895	463	Malate synthase, MasY	29828586	221.5	Streptomyces avermitilis MA-4680	AC	meso/b
DR1156	6458896	267	HTH transcription regulator, KdgR repressor	46198439	209.9	Thermus thermophilus HB27	D/T	thermo/b/Thermus
DR1157	15807636	344	Putative glycerate kinase	46198432	275.8	Thermus thermophilus HB27	D/T	thermo/b/Thermus
DR1158	6458897	188	???Uncharacterized protein conserved in bacteria	46107002	160.6	Rubrobacter xylanophilus DSM 9941	AC	radio/b
DR1159	6458898	181	HTH transcription regulator, MarR/SlyA family	15964053	98.98	Sinorhizobium meliloti	P	meso/b
DR1160	6458899	298	Uricase (urate oxidase)	46107000	303.5	Rubrobacter xylanophilus DSM 9941	AC	radio/b
DR1161	6458900	119	Transthyretin-like protein	22958255	139.8	Rhodobacter sphaeroides	P	meso/b
DR1162	6458901	158	Transcription elongation factor GreA	46198565	127.5	Thermus thermophilus HB27	D/T	thermo/b/Thermus
DR1163	6458902	357	Tfp pilus assembly protein, pilus retraction ATPase PilT	46199717	465.3	Thermus thermophilus HB27	D/T	thermo/b/Thermus
DR1164	6458903	281	Pantothenate synthetase, PANC	39996806	257.3	Geobacter sulfurreducens PCA	P	meso/b
DR1165	6458904	123	Conserved membrane protein	46199937	126.3	Thermus thermophilus HB27	D/T	thermo/b/Thermus
DR1166	6458912	194	??Uncharacterized conserved protein, probably secreted	46199139	77.41	Thermus thermophilus HB27	D/T	thermo/b/Thermus
DR1167	6458906	200	DedA-like membrane protein	29831202	160.2	Streptomyces avermitilis MA-4680	AC	meso/b
DR1168	6458907	280	NTP pyrophosphohydrolase MutT family and C-terminal Zn-finger, probably nucleic-acid-binding	34498360	203.4	Chromobacterium violaceum ATCC 12472	P	meso/b
DR1169	6458908	379	Uncharacterized protein, N-terminal domain probably metal dependent hydrolase	46119087	314.3	Synechocystis sp. WH 8501	C	meso/b
DR1170	6458913	260	Predicted membrane protein			no hits	unique	unique
DR1171	6458909	340	MoxR related AAA superfamily ATPase	45524804	434.5	Synechocystis sp. WH 8501	C	meso/b
DR1172	6458914	298	Lea76/Lea29-like desiccation resistance protein	17562388	118.6	Caenorhabditis elegans	E	others
DR1173	6458910	330	Shikimate dehydrogenase, AroE	22972843	177.2	Chloroflexus aurantiacus	others	meso/b
DR1174	6458911	1131	Histidine kinase with 3 PAS, 3 PAC, GAF and CHASE domains	23054172	243.4	Geobacter metallireducens	P	meso/b
DR1175	6458916	383	N-terminal receiver domain, CheY and C-terminal histidine kinase	46199300	185.7	Thermus thermophilus HB27	D/T	thermo/b/Thermus
DR1176	6458924	82	Predicted protein			no hits	unique	unique
DR1177	6458917	140	Conserved bacterial/archaeal protein involved in oxidative stress response	46199309	153.7	Thermus thermophilus HB27	D/T	thermo/b/Thermus
DR1178	6458925	278	Predicted epimerase, PhzC/PhzF homolog	21232174	57	Xanthomonas campestris pv. campestris str. ATCC 33913	P	meso/b
DR1179	6458926	548	CDD:Has two phospholipase D domains; paralog of DRA0330	45545876	62	Rubrobacter xylanophilus DSM 9941	AC	radio/b
DR1180	6458927	169	Secreted protein, uncharacterized			no hits	excluded	excluded
DR1181	6458928	137	Uncharacterized stress protein related to general stress protein 26	45507163	77.03	Anabaena variabilis ATCC 29413	C	meso/b
DR1182	6458918	174	NH2-acetyltransferase, probably phosphinothricin N-acetyltransferase	15600059	184.5	Pseudomonas aeruginosa PAO1	P	meso/b
DR1183	6458919	208	Predicted pyrophosphatase, MazG family	46199885	177.2	Thermus thermophilus HB27	D/T	thermo/b/Thermus
DR1184	6458920	194	NTP pyrophosphohydrolase (MutT family)	16124662	124.4	Caulobacter crescentus CB15	P	meso/b
DR1185	6458921	347	S-layer protein, paralogs - DR1115, DR0383 (only N-terminal domain)	993026	168.7	Thermus thermophilus	D/T	thermo/b/Thermus
DR1186	6458929	76	PFAM: cysteine-rich D. radiodurans N-terminus domain	15806743	84.34	no hits	excluded	excluded
DR1187	6458922	303	Conserved membrane protein YgdQ	23058048	208.8	Pseudomonas fluorescens	P	meso/b
DR1188	6458923	444	Conserved membrane protein, permease PERM	23125900	147.9	Nostoc punctiforme	C	meso/b
DR1189	6458931	561	Methylmalonyl-CoA mutase	46198985	813.1	Thermus thermophilus HB27	D/T	thermo/b/Thermus
DR1190	6458936	216	Conserved membrane protein	45545550	68.17	Rubrobacter xylanophilus DSM 9941	AC	radio/b
DR1191	6458932	434	Poly(A) polymerase	46198864	318.2	Thermus thermophilus HB27	D/T	thermo/b/Thermus
DR1192	6458933	368	Uncharacterized protein with domain similar to 2 yeast proteins	32473152	190.3	Pirellula sp.	others	meso/b
DR1193	6458937	194	Predicted protein, paralog of DR2058 and DR1795 and DR1490	15807052	58.92	no hits	unique	unique
DR1194	6458938	166	Uncharacterized conserved protein	46199194	79.34	Thermus thermophilus HB27	D/T	thermo/b/Thermus
DR1195	6458939	296	Predicted membrane protein paralog of DR1301 and DR0481	46364132	50.45	Kineococcus radiotolerans SRS30216	AC	radio/b
DR1196	6458934	288	Transposase	37962667	128.3	Bacteroides uniformis	others	meso/b
DR1197	6458940	102	Predicted protein, probably secreted			no hits	unique	unique
DR1198	6458935	593	TypA like GTPase probably involved in stress response	18310756	707.6	Clostridium perfringens str. 13	+	meso/b
DR1199	6458942	190	Protease I, related to general stress protein 18, ThiJ superfamily protein	45547561	216.5	Rubrobacter xylanophilus DSM 9941	AC	radio/b
DR1200	6458950	335	Uncharacterized secreted protein with TPR-like repeats	46199945	134	Thermus thermophilus HB27	D/T	thermo/b/Thermus
DR1201	6458951	1021	P-loop (related to LuxR family ATPase domain) containing very diverged protein with possible TPR repeats	46199788	328.9	Thermus thermophilus HB27	D/T	thermo/b/Thermus
DR1202	6458952	249	Uncharacterized conserved protein, probably secreted			no hits	excluded	excluded
DR1203	6458943	252	N-terminal domain of LmbE family protein, contains HPDD motif	46198823	218.4	Thermus thermophilus HB27	D/T	thermo/b/Thermus
DR1204	6458944	164	3-oxoadipate enol-lactone hydrolase/4-carboxymuconolactone decarboxylase	16265238	125.6	Sinorhizobium meliloti	P	meso/b
DR1205	6458945	220	Deoxyribose-phosphate aldolase, DeoC	15900730	232.6	Streptococcus pneumoniae TIGR4	+	meso/b
DR1206	6458946	195	Nucleotide-binding protein implicated in inhibition of septum formation, Maf	42783592	156.8	Bacillus cereus ATCC 10987	+	meso/b
DR1207	6458947	600	Fusion cell cycle protein MesJ and cytosine deaminase	46199478	283.9	Thermus thermophilus HB27	D/T	thermo/b/Thermus
DR1208	6458948	163	Thioredoxin fold protein, Bcp-like	33865814	110.5	Synechococcus sp. WH 8102	C	meso/b
DR1209	6458949	159	Thioredoxin fold protein, Bcp-like	37522958	137.5	Gloeobacter violaceus PCC 7421	P	meso/b
DR1210	6458953	225	Arginase family hydrolase			no hits	excluded	excluded
DR1211	6458954	195	NUDIX domain with inactivated REXXEE motif			no hits	excluded	excluded
DR1212	6458955	168	Uncharacterized conserved protein			no hits	excluded	excluded
DR1213	6458957	350	PKN2 family Serine/Threonine kinase	46199222	229.2	Thermus thermophilus HB27	D/T	thermo/b/Thermus
DR1214	6458958	316	Acetyl-CoA carboxylase alpha subunit, AccA	46199710	354.8	Thermus thermophilus HB27	D/T	thermo/b/Thermus
DR1215	6458959	284	Acetyl-CoA carboxylase beta subunit, AccD	46199711	354.8	Thermus thermophilus HB27	D/T	thermo/b/Thermus
DR1216	6458968	158	Predicted membrane protein	47571917	67.01	Rubrivivax gelatinosus PM1	P	meso/b
DR1217	6458960	234	HTH transcriptional regulator	22972043	101.3	Chloroflexus aurantiacus	others	meso/b
DR1218	6458969	114	Predicted transcriptional regulator; superfamily "Winged helix" DNA-binding domain			no hits	excluded	excluded
DR1219	6458961	749	FeoB, ferrous iron transport protein B, GTPase	39998358	545	Geobacter sulfurreducens PCA	P	meso/b
DR1220	6458962	76	Fe2+ transport system protein A	21672898	63.54	Chlorobium tepidum TLS	others	others
DR1221	6458970	245	Superfamily TPR-like repeats	46199970	128.3	Thermus thermophilus HB27	D/T	thermo/b/Thermus
DR1222	6458963	232	Acetyl-xylan esterase, NodB-like deacetylase	46198832	199.1	Thermus thermophilus HB27	D/T	thermo/b/Thermus
DR1223	6458964	428	Permease MDR-type	46198833	211.5	Thermus thermophilus HB27	D/T	thermo/b/Thermus
DR1224	6458965	183	Glycosyltransferases involved in cell wall biogenesis, Frameshift?	46198834	156.8	Thermus thermophilus HB27	D/T	thermo/b/Thermus
DR1225	6458966	402	Glycosyltransferase	46198835	344.7	Thermus thermophilus HB27	D/T	thermo/b/Thermus
DR1226	6458971	363	Sectered polysaccharide deacetylase, paralog of DR1077	15806097	73.17	no hits	excluded	excluded
DR1227	6458967	469	Sensor histidine kinase and PAS domain, related to sensor DegS of B.subtilis	22971769	149.4	Chloroflexus aurantiacus	others	meso/b
DR1228	6458981	134	Predicted low complexity protein	17547458	41.2	Ralstonia solanacearum	P	meso/b
DR1229	6458982	319	Predicted low complexity protein, probably secreted	13592175	64.7	Leishmania major	unique	unique
DR1230	6458977	218	Uncharacterized conserved protein	46199331	133.3	Thermus thermophilus HB27	D/T	thermo/b/Thermus
DR1231	6458978	802	Related to PilX, Tfp pilus assembly protein PilX (CDD)	46255149	166.8	Thermus thermophilus HB27	D/T	thermo/b/Thermus
DR1232	6458973	154	Pilin IV like secreted protein	23105266	49.29	Azotobacter vinelandii	P	meso/b
DR1233	6458974	186	Pilin IV like secreted protein	42522813	46.59	Bdellovibrio bacteriovorus HD100	P	meso/b
DR1234	6458979	293	Related to PilW, Tfp pilus assembly protein PilW (secreted)	46199160	48.14	Thermus thermophilus HB27	D/T	thermo/b/Thermus
DR1235	6458975	592	GTPase with low complexity tail	22974951	346.3	Chloroflexus aurantiacus	others	meso/b
DR1236	6458976	317	Predicted Co/Zn/Cd cation transporter	17986733	347.8	Brucella melitensis	P	meso/b
DR1237	6458980	344	Uncharacterized protein conserved in bacteria, homolog of DR2035	15609753	45.82	Mycobacterium tuberculosis H37Rv	AC	meso/b
DR1238	6458984	393	Homocitrate synthase, HosM	46199852	500.7	Thermus thermophilus HB27	D/T	thermo/b/Thermus
DR1239	6458985	160	??Oxidase subunit MaoC	39937616	194.9	Rhodopseudomonas palustris CGA009	P	meso/b
DR1240	6458986	284	Citrate lyase beta chain, CilB	15789826	182.2	Halobacterium sp. NRC-1	A	meso/a
DR1241	6458993	71	Predicted protein, distantly related to 3-oxoacyl-[ACP] reductase			no hits	unique	unique
DR1242	6458994	180	Uncharacterized conserved protein, probably secreted			no hits	excluded	excluded
DR1243	6458987	278	PKN2 family Serine/Threonine kinase	46365622	117.9	Kineococcus radiotolerans SRS30216	AC	radio/b
DR1244	6458988	300	Related to DNA polymerase III, delta subunit	46198742	174.5	Thermus thermophilus HB27	D/T	thermo/b/Thermus
DR1245	6458995	165	Uncharacterized conserved protein			no hits	excluded	excluded
DR1246	6458990	349	Xaa-Pro aminopeptidase	46199011	312	Thermus thermophilus HB27	D/T	thermo/b/Thermus
DR1247	6458989	386	Succinyl-CoA synthetase, beta chain SUCC	135027	459.1	Thermus thermophilus	D/T	thermo/b/Thermus
DR1248	6458991	301	Succinyl CoA synthetase, alpha chain SucD	135029	380.9	Thermus thermophilus	D/T	thermo/b/Thermus
DR1249	6458996	192	Predicted protein, a possible subunit of a dehydrogenase			no hits	unique	unique
DR1250	6458997	257	Predicted protein with cysteine rich N-terminus			no hits	unique	unique
DR1251	6458998	185	Predicted protein, probably secreted	15806337	165.6	no hits	unique	unique
DR1252	6458992	405	Rossman fold oxidoreductase	34540474	523.1	Porphyromonas gingivalis W83	others	meso/b
DR1253	6458999	194	Predicted protein, probably secreted			no hits	unique	unique
DR1254	6459000	114	Uncharacterized conserved protein, probably secreted			no hits	excluded	excluded
DR1255	6459002	387	Acyl-CoA dehydrogenase, AcdB	46199854	431.4	Thermus thermophilus HB27	D/T	thermo/b/Thermus
DR1256	6459008	87	Uncharacterized conserved protein, probably secreted			no hits	excluded	excluded
DR1257	6459003	398	L-sorbosone dehydrogenase	37522012	326.6	Gloeobacter violaceus PCC 7421	C	meso/b
DR1258	6459004	916	Superfamily II DNA/RNA helicases, SNF2 family	41725682	216.9	Dechloromonas aromatica RCB	P	meso/b
DR1259	6459005	600	Superfamily II DNA/RNA helicases, SNF2 family	41725682	527.3	Dechloromonas sp. RCB	P	meso/b
DR1260	6459006	244	Calcineurin family phosphoesterase, archaeal type	10954885	116.7	Agrobacterium tumefaciens	P	meso/b
DR1261	6459009	83	Conserved histidine rich protein	13470388	55.45	Mesorhizobium loti	P	meso/b
DR1262	6459007	531	Ro-like RNA binding protein	29566703	337.8	Mycobacteriophage Bxz1	others	others
DR1263	6459011	222	Uncharacterized protein conserved in bacteria	46324700	122.1	Burkholderia cepacia R1808	P	meso/b
DR1264	6459021	140	Predicted protein			no hits	unique	unique
DR1265	6459016	268	NH2-acetyltransferase			no hits	excluded	excluded
DR1266	6459012	499	Prolyl-tRNA synthetase	14719699	551.6	Thermus thermophilus	D/T	thermo/b/Thermus
DR1267	6459017	163	Distantly related to TPR repeats protein	29832530	162.5	Streptomyces avermitilis MA-4680	AC	meso/b
DR1268	6459018	134	DinB/YfiT family protein	15805436	41.59	no hits	excluded	excluded
DR1269	6459019	124	Predicted membrane protein			no hits	unique	unique
DR1270	15807637	452	Asparaginyl-tRNA synthetase, authentic frameshift	1711645	572.8	Thermus thermophilus	D/T	thermo/b/Thermus
DR1271	6459013	265	Nitroreductase family protein	46106136	366.7	Rubrobacter xylanophilus DSM 9941	AC	radio/b
DR1272	6459020	102	Predicted membrane protein	46106137	45.05	Rubrobacter xylanophilus DSM 9941	AC	radio/b
DR1273	6459014	429	Uncharacterized conserved membrane protein	23129564	171	Nostoc punctiforme	C	meso/b
DR1274	6459015	201	Holliday junction helicase, DNA-binding subunit, RuvA	46199998	178.3	Thermus thermophilus HB27	D/T	thermo/b/Thermus
DR1275	6459023	96	Glutamyl-tRNA (Gln) amidotransferase subunit C	16331994	64.7	Synechocystis sp. PCC 6803	C	meso/b
DR1276	6459024	425	Seryl tRNA Synthetase	464828	441.4	Thermus thermophilus	D/T	thermo/b/Thermus
DR1277	6459025	325	ABC-type transport systems, periplasmic components	15893402	228	Clostridium acetobutylicum	+	meso/b
DR1278	6459026	325	Homoserine dehydrogenase, DHOM	46198423	279.6	Thermus thermophilus HB27	D/T	thermo/b/Thermus
DR1279	6459027	211	Superoxide dismutase (Mn), SodM	32474407	316.2	Pirellula sp.	others	meso/b
DR1280	6459031	97	Predicted membrane protein			no hits	unique	unique
DR1281	6459028	255	Calcineurin like phosphatase superfamily protein	46198567	251.5	Thermus thermophilus HB27	D/T	thermo/b/Thermus
DR1282	6459032	211	Predicted protein			no hits	unique	unique
DR1283	6459029	829	Phosphoenolpyruvate carboxylase, CapP	46198568	614	Thermus thermophilus HB27	D/T	thermo/b/Thermus
DR1284	6459033	139	Transposase	23124959	57.77	Nostoc punctiforme	C	meso/b
DR1285	6459030	235	Transposase	23123811	75.48	Nostoc punctiforme	C	meso/b
DR1286	6459042	70	Predicted protein			no hits	unique	unique
DR1287	6459035	203	Uncharacterized protein, E.coli YceI ortholog	21223888	92.05	Streptomyces coelicolor A3(2)	AC	meso/b
DR1288	6459043	101	Predicted protein, probably secreted			no hits	unique	unique
DR1289	6459036	824	RecQ- SF2 helicase: C- terminal cysteine rich domain + triplicated HRD domain	45522387	698	Methylobacillus flagellatus KT	P	meso/b
DR1290	6459037	527	ABC-type dipeptide transport system, periplasmic component	46199273	577	Thermus thermophilus HB27	D/T	thermo/b/Thermus
DR1291	6459038	544	Phosphoglycerate dehydrogenase, SerA	46198894	508.8	Thermus thermophilus HB27	D/T	thermo/b/Thermus
DR1292	6459039	272	Molybdenum cofactor biosynthesis protein B, MoaB protein	46106401	154.8	Rubrobacter xylanophilus DSM 9941	AC	radio/b
DR1293	6459044	276	Membrane protein	46319871	43.9	Burkholderia cepacia R1808	P	meso/b
DR1294	6459040	84	Ribosomal protein S16	34811544	127.1	Escherichia coli	P	meso/b
DR1295	6459041	302	?Conserved membrane protein, PecM-related, (transporter, permease)	45548637	260.4	Rubrobacter xylanophilus DSM 9941	AC	radio/b
DR1296	6459046	270	Transposase	22970618	281.6	Chloroflexus aurantiacus	others	meso/b
DR1297	6459047	311	Conserved membrane protein	16125685	329.7	Caulobacter crescentus CB15	P	meso/b
DR1298	6459048	522	Fe-S oxidoreductase, biotin synthase/P-methylase family	39998153	264.2	Geobacter sulfurreducens PCA	P	meso/b
DR1299	6459056	73	Predicted membrane protein			no hits	unique	unique
DR1300	6459049	230	Cytochrome C-type biogenesis protein CcdA	46199346	189.5	Thermus thermophilus HB27	D/T	thermo/b/Thermus
DR1301	6459057	231	Predicted protein, paralog of DR1195 and DR0481	46364130	47.37	Kineococcus radiotolerans SRS30216	AC	radio/b
DR1302	6459050	362	ABC-type polyamine transport system, ATPase components	46199180	362.1	Thermus thermophilus HB27	D/T	thermo/b/Thermus
DR1303	6459051	272	ABC-type polyamine transport system, permease component I	46199179	269.6	Thermus thermophilus HB27	D/T	thermo/b/Thermus
DR1304	6459052	270	ABC-type polyamine transport system, permease component I	46199178	245.4	Thermus thermophilus HB27	D/T	thermo/b/Thermus
DR1305	6459053	368	Polyamine (spermidine/putrescine) binding periplasmic protein	46105989	259.2	Rubrobacter xylanophilus DSM 9941	AC	radio/b
DR1306	6459058	235	Predicted protein, probably secreted			no hits	unique	unique
DR1307	6459054	458	Permease MDR-type	37526006	264.2	Photorhabdus luminescens subsp. laumondii TTO1	P	meso/b
DR1308	6459055	447	Tail specific protease (C-terminal fragment)	46106773	99.37	Rubrobacter xylanophilus DSM 9941	AC	radio/b
DR1309	6459060	92	Ribosomal protein S20	14278549	103.6	Thermus thermophilus	D/T	thermo/b/Thermus
DR1310	6459061	204	RecX regulatory protein, probably play role in SOS response by binding and inactivatind RecA	39995258	70.09	Geobacter sulfurreducens PCA	P	meso/b
DR1311	6459062	259	Methionine aminopeptidase, AMP	15612719	268.9	Bacillus halodurans	+	meso/b
DR1312	6459063	80	Nuclease McrA superfamily	16078130	66.63	Bacillus subtilis	+	meso/b
DR1313	6459064	342	L-allo-threonine aldolase, LtaA	46198705	327.8	Thermus thermophilus HB27	D/T	thermo/b/Thermus
DR1314	6459065	330	Uncharacterized proteins, ysnf-like repeats	41690179	201.1	Psychrobacter sp. 273-4	P	meso/b
DR1315	6459070	210	Uncharacterized proteins, ysnf-like domain	46113840	57.77	Exiguobacterium sp. 255-15	+	meso/b
DR1316	6459066	520	Acetyl/propionyl CoA carboxylase alpha subunit	46199089	732.3	Thermus thermophilus HB27	D/T	thermo/b/Thermus
DR1317	6459071	78	Predicted protein, probably secreted	46137839	47.75	Gibberella zeae PH-1	unique	unique
DR1318	6459067	398	Acyl-CoA dehydrogenase	46199085	513.1	Thermus thermophilus HB27	D/T	thermo/b/Thermus
DR1319	6459072	200	Predicted protein, probably secreted	15806270	165.6	no hits	unique	unique
DR1320	6459073	176	Uncharacterized conserved protein, probably secreted			no hits	excluded	excluded
DR1321	6459068	203	Signal peptidase I	33865530	102.4	Synechococcus sp. WH 8102	C	meso/b
DR1322	6459069	389	Permease MDR-type	22987333	235	Burkholderia fungorum	P	meso/b
DR1323	6459075	308	tRNA pseudouridine synthase TruB	46200071	267.7	Thermus thermophilus HB27	D/T	thermo/b/Thermus
DR1324	6459076	430	Permease MDR-type	20808813	248.4	Thermoanaerobacter tengcongensis	+	thermo/b
DR1325	6459077	301	Cell wall biogenesis protein, contains two LysM domains and NlpC/P60 family domain	46200021	158.3	Thermus thermophilus HB27	D/T	thermo/b/Thermus
DR1326	6459078	292	Alpha/beta superfamily hydrolase	42782237	121.7	Bacillus cereus ATCC 10987	+	meso/b
DR1327	6459079	477	Permease MDR-type	46105874	307.4	Rubrobacter xylanophilus DSM 9941	AC	radio/b
DR1328	6459080	109	Small conserved membrane protein	23129079	89.74	Nostoc punctiforme	C	meso/b
DR1329	6459081	264	HAD superfamily hydrolase	46198665	154.1	Thermus thermophilus HB27	D/T	thermo/b/Thermus
DR1330	6459082	308	Diaminopimelate epimerase family protein, PhzC/PhzF homolog	46198666	218.8	Thermus thermophilus HB27	D/T	thermo/b/Thermus
DR1331	6459084	81	Uncharacterized conserved protein			no hits	excluded	excluded
DR1332	6459085	132	Uncharacterized conserved protein	34495714	73.17	Chromobacterium violaceum ATCC 12472	P	meso/b
DR1333	6459083	348	Beta-glucosidase	34495714	317	Chromobacterium violaceum ATCC 12472	P	meso/b
DR1334	6459087	416	Transposon ORF	23130094	91.28	Nostoc punctiforme	C	meso/b
DR1335	6459088	1078	Isoleucyl-tRNA synthetase	46106426	916.8	Rubrobacter xylanophilus DSM 9941	AC	radio/b
DR1336	6459089	553	Membrane protein, possible transporter, BenE-related	15596848	260.4	Pseudomonas aeruginosa PAO1	P	meso/b
DR1337	6459090	286	Transaldolase, Tal	16801946	255.4	Listeria innocua	+	meso/b
DR1338	6459091	426	Transcriptional terminator Rho, F1/F0 like ATpase	46199008	620.5	Thermus thermophilus HB27	D/T	thermo/b/Thermus
DR1339	6459092	244	Triosephosphate isomerase, TpiS	46198889	245	Thermus thermophilus HB27	D/T	thermo/b/Thermus
DR1340	6459093	120	Ketosteroid isomerase-related protein	22406670	87.81	Ferroplasma acidarmanus	A	meso/a
DR1341	6459096	144	Glyoxalase/dioxygenase family protein	23062202	136	Pseudomonas fluorescens	P	meso/b
DR1342	6459094	411	Phosphoglycerate kinase, Pgk	46198858	451.4	Thermus thermophilus HB27	D/T	thermo/b/Thermus
DR1343	6459095	330	Glyceraldehyde-3-phosphate dehydrogenase, G3PB	46198857	478	Thermus thermophilus HB27	D/T	thermo/b/Thermus
DR1344	6459098	222	HAD superfamily hydrolase	46199550	126.3	Thermus thermophilus HB27	D/T	thermo/b/Thermus
DR1345	6459107	178	Dipeptidase, superfamily: Metallo-dependent hydrolases, frameshit	46199483	73.56	Thermus thermophilus HB27	D/T	thermo/b/Thermus
DR1346	6459099	160	Zn-dependent dipeptidase	46199483	127.9	Thermus thermophilus HB27	D/T	thermo/b/Thermus
DR1347	6459100	577	Aspartyl-tRNA synthetase	46198667	678.3	Thermus thermophilus HB27	D/T	thermo/b/Thermus
DR1348	6459108	80	Conserved histidine rich protein	27383139	64.31	Bradyrhizobium japonicum	P	meso/b
DR1349	6459101	427	Histidyl-tRNA synthetase	2829463	449.1	Thermus thermophilus	D/T	thermo/b/Thermus
DR1350	6459102	390	Serine:pyruvate/alanine:glyoxylate aminotransferase	46200115	302.8	Thermus thermophilus HB27	D/T	thermo/b/Thermus
DR1351	6459103	264	Alpha/beta superfamily hydrolase, possible 3-oxoadipate enol-lacton hydrolase/4-carboxymuconolactone decarboxylase	46106420	112.5	Rubrobacter xylanophilus DSM 9941	AC	radio/b
DR1352	6459104	261	Alpha/beta superfamily hydrolase, possible dihydrolipoamide acetyltransferase	21221335	102.1	Streptomyces coelicolor A3(2)	AC	meso/b
DR1353	6459105	517	Apolipoprotein N- acetyltransferase, similar to acid-inducible protein and Lnt E.coli	46198418	206.8	Thermus thermophilus HB27	D/T	thermo/b/Thermus
DR1354	6459106	617	Nuclease subunit of the excinuclease complex,UVRC	46199484	564.7	Thermus thermophilus HB27	D/T	thermo/b/Thermus
DR1355	6459110	260	Membrane hydrolase related to phosphatidylglycerophosphate phosphatase B	21231231	136.7	Xanthomonas campestris pv. campestris str. ATCC 33913	P	meso/b
DR1356	6459111	325	ABC-type metal ion transport system, ATPase component	15966643	264.6	Sinorhizobium meliloti	P	meso/b
DR1357	6459112	218	ABC-type metal ion transport system, permease component	22968392	239.6	Rhodospirillum rubrum	P	meso/b
DR1358	6459113	256	ABC-type metal ion transport system, periplasmic component/surface antigen, NlpA like protein	26986857	273.9	Pseudomonas putida KT2440	P	meso/b
DR1359	6459114	256	ABC-type metal ion transport system, periplasmic component/surface antigen, NlpA like protein	26986857	290.4	Pseudomonas putida KT2440	P	meso/b
DR1360	6459115	234	Calcineurin family phosphoesterase, probably inactivated	46198419	164.1	Thermus thermophilus HB27	D/T	thermo/b/Thermus
DR1361	6459116	312	Bacterial DCSG motif containing hydrolase, probably gamma-D-glutamyl-L-diamino acid endopeptidase II	27376541	127.1	Bradyrhizobium japonicum	P	meso/b
DR1362	6459117	403	GfoR family oxidoreductase, Gal80 like	42780971	250	Bacillus cereus ATCC 10987	+	meso/b
DR1363	6459118	311	Diacylglycerol kinase	46363403	106.7	Kineococcus radiotolerans SRS30216	AC	radio/b
DR1364	6459122	155	IPT/TIG family protein			no hits	excluded	excluded
DR1365	6459119	473	Aspartate kinase	21227519	359.8	Methanosarcina mazei Goe1	A	meso/a
DR1366	6459120	196	Glutamine amidotransferase involved in pyridoxine biosynthesis	46198663	197.2	Thermus thermophilus HB27	D/T	thermo/b/Thermus
DR1367	6459121	307	Pyridoxine biosynthesis enzyme (superoxide-inducible protein)	46198660	434.9	Thermus thermophilus HB27	D/T	thermo/b/Thermus
DR1368	6459124	209	Conserved protein of YGGS family with TIM-barrel fold	46198503	158.7	Thermus thermophilus HB27	D/T	thermo/b/Thermus
DR1369	6459125	328	Related to cell division DivIVA protein	46198504	89.74	Thermus thermophilus HB27	D/T	thermo/b/Thermus
DR1370	6459132	216	Membrane protein related to MJ0687	46198960	87.81	Thermus thermophilus HB27	D/T	thermo/b/Thermus
DR1371	6459133	313	Uncharacterized conserved protein, probably secreted			no hits	excluded	excluded
DR1372	6459134	164	Desiccation protectant protein Lea14 homolog, has signal peptide	15224810	42.36	Arabidopsis thaliana	E	others
DR1373	6459126	253	ABC-type hemin binding transport system, periplasmic component	15615965	131.7	Bacillus halodurans	+	meso/b
DR1374	6459127	1021	DNA topoisomerase I	21221962	970.3	Streptomyces coelicolor A3(2)	AC	meso/b
DR1375	6459128	564	Maltase, MAL	46198415	599.4	Thermus thermophilus HB27	D/T	thermo/b/Thermus
DR1376	6459129	176	Hypoxanthine-guanine phosphoribosyltransferase, HprT	46200068	242.7	Thermus thermophilus HB27	D/T	thermo/b/Thermus
DR1377	6459130	394	Amidase	46199748	241.1	Thermus thermophilus HB27	D/T	thermo/b/Thermus
DR1378	6459131	157	Conserved domain frequently associated with peptide methionine sulfoxide reductase	42522884	201.1	Bdellovibrio bacteriovorus HD100	P	meso/b
DR1379	6459136	190	HTH transcriptional regulator, TetR/ArcR family	46581223	57	Desulfovibrio vulgaris subsp. vulgaris str. Hildenborough	P	meso/b
DR1380	6459144	256	Predicted membrane protein	46204714	203.8	Magnetospirillum magnetotacticum	P	meso/b
DR1381	6459137	408	Transposase	25325082	384.4	imported - Nostoc sp. (strain PCC 7120) plasmid pCC7120alpha	C	meso/b
DR1382	6459138	140	Transposase	18310870	144.4	Clostridium perfringens	+	meso/b
DR1383	6459145	199	Predicted protein, probably secreted			no hits	unique	unique
DR1384	6459139	196	HTH transcriptional regulator, TetR/ArcR family	34557590	72.02	Wolinella succinogenes DSM 1740	P	meso/b
DR1385	6459146	163	Uncharacterized conserved protein	39936372	63.54	Rhodopseudomonas palustris CGA009	P	meso/b
DR1386	6459140	365	GTPase, probable translation factor	46199128	452.6	Thermus thermophilus HB27	D/T	thermo/b/Thermus
DR1387	6459141	371	N-acetylmuramoyl-L-alanine amidase, AmiA	46199308	236.1	Thermus thermophilus HB27	D/T	thermo/b/Thermus
DR1388	6459147	217	Related to bacterial periplasmic substrate-binding protein	46199049	81.26	Thermus thermophilus HB27	D/T	thermo/b/Thermus
DR1389	6459142	219	DNA transformation protein ComF	46106063	128.3	Rubrobacter xylanophilus DSM 9941	AC	radio/b
DR1390	6459148	182	??Uncharacterized conserved protein	15789907	104	Halobacterium sp. NRC-1	A	meso/a
DR1391	6459143	104	Small conserved protein	32471948	72.79	Pirellula sp.	others	meso/b
DR1392	6459159	276	Conserved hypothetical protein	46199067	301.6	Thermus thermophilus HB27	D/T	thermo/b/Thermus
DR1393	6459150	237	Phosphoglycerate mutase family protein	46199920	177.9	Thermus thermophilus HB27	D/T	thermo/b/Thermus
DR1394	6459151	354	Phosphoribosylaminoimidazole (AIR) synthetase	23113956	322.8	Desulfitobacterium hafniense	P	meso/b
DR1395	6459152	329	Geranylgeranyl pyrophosphate synthase, IDSA	31745059	261.2	Thermus thermophilus	D/T	thermo/b/Thermus
DR1396	6459153	170	NH2-acetyltransferase	46317857	53.53	Burkholderia cepacia R18194	P	meso/b
DR1397	6459160	262	N-formylglutamate amidohydrolase	15600284	50.83	Pseudomonas aeruginosa PAO1	P	meso/b
DR1398	6459161	146	Predicted protein, probably secreted, paralog of DR1484			no hits	unique	unique
DR1399	6459154	259	NAD(P)H-flavin oxidoreductase, nitroreductase family protein	46200020	186.8	Thermus thermophilus HB27	D/T	thermo/b/Thermus
DR1400	6459155	240	ComB family protein, probably phosphosulfolactate phosphohydrolase	46199375	236.9	Thermus thermophilus HB27	D/T	thermo/b/Thermus
DR1401	6459156	299	Ribulose-phosphate 3-epimerase	46200200	245	Thermus thermophilus HB27	D/T	thermo/b/Thermus
DR1402	6459157	208	HTH transcriptional regulator, TetR/ArcR family	46200205	211.5	Thermus thermophilus HB27	D/T	thermo/b/Thermus
DR1403	6459158	277	Alpha/beta superfamily hydrolase	22966290	221.1	Rhodospirillum rubrum	P	meso/b
DR1404	6459173	73	EF-hand, calcium binding motif containing protein, superfamily: type I dockerin domain	18309173	41.59	Clostridium perfringens str. 13	+	meso/b
DR1405	6459172	107	Uncharacterized conserved protein, probably secreted			no hits	excluded	excluded
DR1406	6459174	157	Uncharacterized conserved protein, probably secreted			no hits	excluded	excluded
DR1407	6459175	365	Probably cell surface protein	17544834	83.57	Ralstonia solanacearum	P	meso/b
DR1408	6459176	145	Predicted low complexity protein	38103383	42.74	Magnaporthe grisea 70-15	unique	unique
DR1409	6459177	382	Predicted protein	23019648	45.05	Thermobifida fusca	AC	thermo/b
DR1410	6459163	416	Carboxynorspermidine decarboxylase	34556614	403.7	Wolinella succinogenes DSM 1740	P	meso/b
DR1411	6459164	589	Transporter, sodium/sulfate symporter family	39997415	380.9	Geobacter sulfurreducens PCA	P	meso/b
DR1412	6459165	38	Predicted protein			no hits	unique	unique
DR1413	6459166	362	???Acetylornithine deacetylase, peptidase family	46199698	307	Thermus thermophilus HB27	D/T	thermo/b/Thermus
DR1414	6459178	527	Probably outer membrane protein related to concanavalin A-like lectins/glucanases superfamily	39933290	91.28	Rhodopseudomonas palustris CGA009	P	meso/b
DR1415	6459167	510	Orthinine/acetylornithine aminotransferase, ArgD	46198861	237.7	Thermus thermophilus HB27	D/T	thermo/b/Thermus
DR1416	6459179	210	Uncharacterized conserved protein	15807414	43.51	no hits	excluded	excluded
DR1417	6459168	1009	Penicilin-binding protein, PBP	46199125	463	Thermus thermophilus HB27	D/T	thermo/b/Thermus
DR1418	6459169	134	Receiver domain, CheY family + HTH domain	17230366	94.74	Nostoc sp. PCC 7120	C	meso/b
DR1419	6459170	195	Superfamily P-loop containing nucleoside triphosphate hydrolases, tunicamycin resistance protein ortholog	216350	114.8	Bacillus subtilis	+	meso/b
DR1420	6459171	292	Acetylglutamate kinase	46199843	355.9	Thermus thermophilus HB27	D/T	thermo/b/Thermus
DR1421	6459188	93	Uncharacterized conserved protein			no hits	excluded	excluded
DR1422	6459189	190	HTH transcriptional regulator	45914149	46.21	Mesorhizobium sp. BNC1	P	meso/b
DR1423	6459181	139	Related to nitrogen regulatory protein P-II, ortholog YaaQ of Bacilus	46198554	120.6	Thermus thermophilus HB27	D/T	thermo/b/Thermus
DR1424	6459182	420	DNAJ heat shock protein	16803512	315.1	Listeria monocytogenes EGD-e	+	meso/b
DR1425	6459190	206	Uncharacterized secreted protein	3850207	41.97	Canis familiaris	excluded	excluded
DR1426	6459183	267	Indole-3-glycerol-phosphate synthase, TrpC	47169441	232.3	Thermus thermophilus	D/T	thermo/b/Thermus
DR1427	6459184	269	Signal peptidase I	46199305	139.8	Thermus thermophilus HB27	D/T	thermo/b/Thermus
DR1428	6459185	402	3-ketoacyl-CoA thiolase	46319023	563.1	Burkholderia cepacia R1808	P	meso/b
DR1429	6459191	67	Predicted membrane protein			no hits	unique	unique
DR1430	6459186	304	Beta-lactamase superfamily of Zn-dependent hydrolases	45547689	244.2	Rubrobacter xylanophilus DSM 9941	AC	radio/b
DR1431	6459187	458	Phosphoribosylamine-glycine ligase	46198768	401	Thermus thermophilus HB27	D/T	thermo/b/Thermus
DR1432	6459192	89	Uncharacterized conserved protein			no hits	excluded	excluded
DR1433	6459194	681	Methionyl-tRNA synthetase and EMAP domain	46199235	598.6	Thermus thermophilus HB27	D/T	thermo/b/Thermus
DR1434	6459195	283	Predicted P-loop-containing kinase, YvcJ like	46199966	240	Thermus thermophilus HB27	D/T	thermo/b/Thermus
DR1435	6459196	467	Uncharacterized YBHK E coli ortholog, probably NTP utilizing enzyme	46199967	293.1	Thermus thermophilus HB27	D/T	thermo/b/Thermus
DR1436	6459197	283	ABC-type sugar transport system, permease component	46188467	311.6	Pseudomonas syringae pv. syringae B728a	P	meso/b
DR1437	6459198	327	ABC-type sugar transport systems, permease component	23500060	321.6	Brucella suis 1330	P	meso/b
DR1438	6459199	420	ABC-type sugar transport system, periplasmic component	46199929	443.7	Thermus thermophilus HB27	D/T	thermo/b/Thermus
DR1439	6459201	175	Cytochrome C related, CXXC motif	21674521	165.2	Chlorobium tepidum TLS	others	others
DR1440	15807638	538	Cation-transporting ATPase, authentic frameshift	46192543	387.5	Rhodobacter sphaeroides	P	meso/b
DR1441	6459200	236	Conserved membrane protein	46198322	124	Thermus thermophilus HB27	D/T	thermo/b/Thermus
DR1442	6459203	273	SCP/PR1-like protein, plant pathogenesis related protein	15596336	100.9	Pseudomonas aeruginosa PAO1	P	meso/b
DR1443	6459204	385	HD supefamily hydrolase	46199370	342	Thermus thermophilus HB27	D/T	thermo/b/Thermus
DR1444	6459205	406	Histidyl-tRNA synthetase, HisS	46200167	254.6	Thermus thermophilus HB27	D/T	thermo/b/Thermus
DR1445	6459206	218	ATP phosphoribosyltransferase, HIS1	46200168	238	Thermus thermophilus HB27	D/T	thermo/b/Thermus
DR1446	6459211	142	Uncharacterized conserved protein, probably secreted, related to L-lactate dehydrogenase (Cytochrome) protein			no hits	excluded	excluded
DR1447	6459213	449	Probably S-layer	46255201	59.69	Thermus thermophilus HB27	D/T	thermo/b/Thermus
DR1448	6459212	426	Cys-rich C-terminal domain, probably secreted	46255201	60.85	Thermus thermophilus HB27	D/T	thermo/b/Thermus
DR1449	6459207	223	LrgB-like protein, probably controls murein hydrolase activity	22957872	152.9	Rhodobacter sphaeroides	P	meso/b
DR1450	6459208	146	LrgA-like protein, probably particitpate in export of murein hydrolase	17547388	72.02	Ralstonia solanacearum	P	meso/b
DR1451	6459209	238	5'-methylthioadenosine/S-adenosylhomocysteine nucleosidase	15615800	176.4	Bacillus halodurans	+	meso/b
DR1452	6459210	401	Bifunctional PLP-dependent enzyme with beta-cystathionase and maltose regulon repressor activities	46199558	253.4	Thermus thermophilus HB27	D/T	thermo/b/Thermus
DR1453	15807639	226	Conserved protein similar to N-terminal domain of uncharacterized Fe-S protein, frameshift??	46198420	147.1	Thermus thermophilus HB27	D/T	thermo/b/Thermus
DR1454	6459218	238	MOST PROBABLY this protein doesn't exist	22972601	46.98	Chloroflexus aurantiacus	others	meso/b
DR1455	6459215	98	Small phage protein related to site-specific integrase-resolvase			no hits	excluded	excluded
DR1456	6459216	332	Phosphoribosylpyrophosphate synthetase	46199576	401	Thermus thermophilus HB27	D/T	thermo/b/Thermus
DR1457	6459219	144	Membrane protein similar to YbaN E.coli	23471067	84.34	Pseudomonas syringae pv. syringae B728a	P	meso/b
DR1458	15807640	570	????	46365024	50.83	Kineococcus radiotolerans SRS30216	AC	radio/b
DR1459	6459217	627	Subtilisin-like serine protease	23099786	167.2	Oceanobacillus iheyensis HTE831	+	meso/b
DR1460	6459220	675	PFAM: C-terminal DUF490	46198508	149.1	Thermus thermophilus HB27	D/T	thermo/b/Thermus
DR1461	6459221	1940	Uncharacterised conserved protein, probably secreted, homolog of DR1462, Cys-rich N-terminus	21231472	132.1	Xanthomonas campestris pv. campestris str. ATCC 33913	P	meso/b
DR1462	6459222	1443	Uncharacterised conserved protein, probably secreted, homolog of DR1461; probably involved in heme utilization or adhesion	46311254	102.8	Burkholderia cepacia R18194	P	meso/b
DR1463	6459227	97	Predicted membrane protein			no hits	unique	unique
DR1464	6459228	159	Predicted membrane protein	31232507	43.9	Anopheles gambiae str. PEST	unique	unique
DR1465	6459229	188	Predicted low complexity protein, probably secreted	21220655	54.3	Streptomyces coelicolor A3(2)	AC	meso/b
DR1466	6459230	105	Predicted membrane protein			no hits	unique	unique
DR1467	6459224	255	Oxidoreductase, short-chain dehydrogenase/reductase family	39936613	196.1	Rhodopseudomonas palustris CGA009	P	meso/b
DR1468	6459225	160	tmRNA-binding protein	46198854	151	Thermus thermophilus HB27	D/T	thermo/b/Thermus
DR1469	6459231	477	N-acetylmuramoyl-L-alanine amidase	16126119	51.22	Caulobacter crescentus CB15	P	meso/b
DR1470	6459232	179	Uncharacterized conserved protein, probably secreted	46198852	43.9	Thermus thermophilus HB27	D/T	thermo/b/Thermus
DR1471	15807641	957	Chromosome segregation ATPase, Smc1/Cut3/Cut14 family protein	46198851	363.6	Thermus thermophilus HB27	D/T	thermo/b/Thermus
DR1472	6459226	483	Alpha-amylase	322327	214.5	Thermoactinomyces vulgaris	+	thermo/b
DR1473	6459234	223	Phage shock protein A (IM30), suppresses sigma54-dependent transcription, PspA ortholog	46199918	192.6	Thermus thermophilus HB27	D/T	thermo/b/Thermus
DR1474	6459241	228	Uncharacterized conserved protein, probably sectered	46199917	136.3	Thermus thermophilus HB27	D/T	thermo/b/Thermus
DR1475	6459235	629	1-deoxy-D-xylulose-5-phosphate synthase, transketolase, Dxs	46199916	783.9	Thermus thermophilus HB27	D/T	thermo/b/Thermus
DR1476	6459242	234	Predicted protein, probably secreted	4587292	463	no hits	unique	unique
DR1477	6459236	564	DNA repair protein, recN	46199463	384	Thermus thermophilus HB27	D/T	thermo/b/Thermus
DR1478	6459237	110	Uncharacterized protein conserved in bacteria	46198500	93.59	Thermus thermophilus HB27	D/T	thermo/b/Thermus
DR1479	6459243	74	Uncharacterized conserved protein, probably secreted, CDD:related to inactivated heavy-metal-associated domain;	46199195	53.53	Thermus thermophilus HB27	D/T	thermo/b/Thermus
DR1480	6459238	526	Predicted low complexity protein	29829400	75.87	Streptomyces avermitilis MA-4680	AC	meso/b
DR1481	6459239	289	PFAM: chlorite dismutase	45545537	213	Rubrobacter xylanophilus DSM 9941	AC	radio/b
DR1482	6459240	522	2-isopropylmalate synthase Leu1	46199153	567.4	Thermus thermophilus HB27	D/T	thermo/b/Thermus
DR1483	6459255	316	Membrane protein (probably outer membrane protein)	28870074	71.25	Pseudomonas syringae pv. tomato str. DC3000	P	meso/b
DR1484	6459256	163	Uncharacterized conserved protein, probably secreted			no hits	excluded	excluded
DR1485	6459245	323	Lipase, a/b superfamily hydrolase	46314539	250.4	Burkholderia cepacia R18194	P	meso/b
DR1486	6459257	85	Zn-finger containing protein	30019197	68.55	Bacillus cereus ATCC 14579	+	meso/b
DR1487	6459246	708	Enoyl-CoA hydratase	16127419	691.4	Caulobacter crescentus CB15	P	meso/b
DR1488	6459247	389	HTH transcriptional regulator, LytR ortholog	46198681	203.8	Thermus thermophilus HB27	D/T	thermo/b/Thermus
DR1489	15807642	206	NADPH:quinone oxidoreductase, YhdH ortholog	23000590	197.2	Magnetococcus sp. MC-1	P	meso/b
DR1490	6459258	218	Uncharacterized conserved protein, probably secreted	21244830	41.97	Xanthomonas axonopodis pv. citri str. 306	P	meso/b
DR1491	6459248	445	Carboxyl-terminal protease	18309283	80.49	Clostridium perfringens	+	meso/b
DR1492	6459249	492	NADH:ubiquinone oxidoreductase subunit 2 (chain N)	39995460	309.7	Geobacter sulfurreducens PCA	P	meso/b
DR1493	6459250	474	NADH:ubiquinone oxidoreductase subunit 4 (chain M)	46200210	387.5	Thermus thermophilus HB27	D/T	thermo/b/Thermus
DR1494	6459251	645	NADH:ubiquinone oxidoreductase subunit 5 (chain L)/Multisubunit Na+/H+ antiporter, MnhA subunit	2499289	537	Thermus thermophilus	D/T	thermo/b/Thermus
DR1495	6459252	103	NADH dehydrogenase I, K subunit	2499310	121.3	Thermus thermophilus	D/T	thermo/b/Thermus
DR1496	6459253	205	NADH:ubiquinone oxidoreductase subunit 6 (chain J)	33864283	110.5	Prochlorococcus marinus str. MIT 9313	C	meso/b
DR1497	6459254	178	NADH dehydrogenase I, I subunit	46200214	254.2	Thermus thermophilus HB27	D/T	thermo/b/Thermus
DR1498	6459260	397	NADH:ubiquinone oxidoreductase subunit 1 (chain H)	2499237	412.5	Thermus thermophilus	D/T	thermo/b/Thermus
DR1499	6459261	730	NADH dehydrogenase/NADH:ubiquinone oxidoreductase 75 kD subunit (chain G)	46200216	597.4	Thermus thermophilus HB27	D/T	thermo/b/Thermus
DR1500	6459262	444	NADH dehydrogenase I, F subunit	46200217	571.2	Thermus thermophilus HB27	D/T	thermo/b/Thermus
DR1501	6459263	207	NADH dehydrogenase I, E subunit	46200218	195.7	Thermus thermophilus HB27	D/T	thermo/b/Thermus
DR1502	6459270	169	Membrane protein, related to NADH dehydrogenase subunit 1 (Eukaryota)	27381932	45.05	Bradyrhizobium japonicum	P	meso/b
DR1503	6459264	401	NADH dehydrogenase I, D subunit	46200219	532.3	Thermus thermophilus HB27	D/T	thermo/b/Thermus
DR1504	6459266	224	NADH dehydrogenase I, C subunit	46200220	168.7	Thermus thermophilus HB27	D/T	thermo/b/Thermus
DR1505	6459265	181	NADH DEHYDROGENASE subunit B (NQO6)	46200221	317	Thermus thermophilus HB27	D/T	thermo/b/Thermus
DR1506	6459267	160	NADH:ubiquinone oxidoreductase subunit 3 (chain A)	46200222	116.3	Thermus thermophilus HB27	D/T	thermo/b/Thermus
DR1507	6459268	377	Membrane-associated Zn-dependent proteases 1 and PDZ domain	46198811	225.7	Thermus thermophilus HB27	D/T	thermo/b/Thermus
DR1508	6459269	396	1-deoxy-D-xylulose 5-phosphate reductoisomerase	46198812	370.2	Thermus thermophilus HB27	D/T	thermo/b/Thermus
DR1509	6459272	284	CDP-diacylglycerol synthase	46198813	213	Thermus thermophilus HB27	D/T	thermo/b/Thermus
DR1510	6459273	183	Ribosome recycling factor, RRF	46198814	225.7	Thermus thermophilus HB27	D/T	thermo/b/Thermus
DR1511	6459274	245	Uridylate kinase, PyrH	46198815	317	Thermus thermophilus HB27	D/T	thermo/b/Thermus
DR1512	6459275	264	Elongation factor EF-Ts	23099042	232.6	Oceanobacillus iheyensis HTE831	+	meso/b
DR1513	6459276	264	Ribosomal protein S30(S2)	14278531	323.6	Thermus thermophilus	D/T	thermo/b/Thermus
DR1514	6459277	540	2-phosphoglycerate kinase, archaeal type, domain duplication?	46198429	338.6	Thermus thermophilus HB27	D/T	thermo/b/Thermus
DR1515	6459280	133	Predicted protein, probably secreted			no hits	unique	unique
DR1516	6459278	592	Acetolactate synthase, large subunit	46199156	595.5	Thermus thermophilus HB27	D/T	thermo/b/Thermus
DR1517	15807643	187	Acetolactate synthase, small (regulatory) subunit, authentic frameshift	23112854	151	Desulfitobacterium hafniense	P	meso/b
DR1518	6459281	122	Predicted protein			no hits	unique	unique
DR1519	6459279	363	Ketol-acid reductoisomerase	20806557	443.7	Thermoanaerobacter tengcongensis	+	thermo/b
DR1520	6459283	242	Uncharacterized conserved protein, YggJ ortholog	46198606	158.3	Thermus thermophilus HB27	D/T	thermo/b/Thermus
DR1521	6459284	273	Ribosomal protein L11 methyltransferase, PrmA ortholog;	39654915	206.5	Thermus thermophilus	D/T	thermo/b/Thermus
DR1522	6459285	264	Pyrroline-5-carboxylate reductase, PROC	46198808	287	Thermus thermophilus HB27	D/T	thermo/b/Thermus
DR1523	15807644	122	Transposase, authentic frameshift	29827286	61.23	Streptomyces avermitilis MA-4680	AC	meso/b
DR1524	6459286	535	Gamma-glutamyltranspeptidase, cephalosporin acylase I	15613430	612.8	Bacillus halodurans	+	meso/b
DR1525	6459287	311	Fructokinase RbsK ortholog	46198371	312	Thermus thermophilus HB27	D/T	thermo/b/Thermus
DR1526	6459288	336	Dimethyladenosine transferase, KsgA ortholog, rRNA methylase	46200223	201.1	Thermus thermophilus HB27	D/T	thermo/b/Thermus
DR1527	6459290	133	Uncharacterized conserved protein, CDD: probably transcriptional regulator			no hits	excluded	excluded
DR1528	6459291	141	TPR repeats containing protein	46200283	69.71	Thermus thermophilus HB27	D/T	thermo/b/Thermus
DR1529	6459289	458	YjeF ortholog, sugar kinase of the RbsK family	46199329	261.9	Thermus thermophilus HB27	D/T	thermo/b/Thermus
DR1530	6459300	141	PIN domain containing protein, VapC family	21242628	57.38	Xanthomonas axonopodis pv. citri str. 306	P	meso/b
DR1531	6459301	81	Predicted protein, paralog of DR0418			no hits	unique	unique
DR1532	6459293	1054	Transcription-repair coupling factor; MFD superfamily II helicase	46198841	972.2	Thermus thermophilus HB27	D/T	thermo/b/Thermus
DR1533	6459294	299	N-terminal SET and RING finger associated domain and C-terminal McrA-related nuclease domain	21223694	250.8	Streptomyces coelicolor A3(2)	AC	meso/b
DR1534	6459295	182	NH2 acetyltransferase	42784210	133.7	Bacillus cereus ATCC 10987	+	meso/b
DR1535	6459296	367	Uncharacterized conserved protein	16519815	87.43	[Rhizobium sp. NGR234	P	meso/b
DR1536	6459297	733	Extracellular subtitlisin-like serine protease	28804242	149.1	Stenotrophomonas maltophilia	P	meso/b
DR1537	6459298	282	Phospholipase, a/b hydrolase	15828404	154.1	Mycobacterium leprae	AC	meso/b
DR1538	6459299	172	OsmC ortholog, conserved bacterial/archaeal proteins involved in alkylperoxide and oxidative stress response, osmotically induced protein	28867392	143.3	Pseudomonas syringae pv. tomato str. DC3000	P	meso/b
DR1539	6459311	110	Uncharacterized conserved protein			no hits	excluded	excluded
DR1540	6459303	430	Isocitrate dehydrogenase, IDH	1752679	582.4	Thermus aquaticus	D/T	thermo/b/Thermus
DR1541	6459312	315	Membrane protein			no hits	excluded	excluded
DR1542	6459304	558	Acetyl/propionyl CoA carboxylase beta subunit	46199494	737.3	Thermus thermophilus HB27	D/T	thermo/b/Thermus
DR1543	6459313	167	Uncharacterized protein, probably secreted			no hits	excluded	excluded
DR1544	6459305	422	Acyl-CoA dehydrogenase, ACDS	46199877	459.5	Thermus thermophilus HB27	D/T	thermo/b/Thermus
DR1545	6459314	166	Predicted protein, probably secreted			no hits	unique	unique
DR1546	6459306	182	Cu/Zn superoxide dismutase, SodC	46201538	110.5	Magnetospirillum magnetotacticum	P	meso/b
DR1547	6459315	71	Predicted protein, probably secreted, cys-rich			no hits	unique	unique
DR1548	6459307	202	SCP/PR1-like protein, plant pathogenesis related protein, Bacillus ykwD ortholog	23472188	137.9	Pseudomonas syringae pv. syringae B728a	P	meso/b
DR1549	6459308	581	Lipoprotein NlpD-like family, contains metalloendopeptidase domain	33595010	134	Bordetella parapertussis	P	meso/b
DR1550	6459309	576	FtsE ATPase fusion with FtsX domain	46199232	250	Thermus thermophilus HB27	D/T	thermo/b/Thermus
DR1551	6459310	447	Carboxyl-terminal protease, PDZ and IRBP domain containing	46199233	360.5	Thermus thermophilus HB27	D/T	thermo/b/Thermus
DR1552	6459324	181	Predicted protein, probably secreted			no hits	unique	unique
DR1553	6459317	538	Peptide chain release factor (RF3) GTPase	24215433	539.3	Leptospira interrogans serovar lai str. 56601	others	meso/b
DR1554	15807645	292	DegV-like protein (C-terminal part), authentic frameshift	46198840	98.6	Thermus thermophilus HB27	D/T	thermo/b/Thermus
DR1555	6459318	411	Glycosyltransferase of the SPT4 class, Bacillus YPJH ortholog	47565998	323.6	Bacillus cereus G9241	+	meso/b
DR1556	6459319	569	Membrane bounded sensor histidine kinase and GAF domain	29833018	162.5	Streptomyces avermitilis MA-4680	AC	meso/b
DR1557	6459322	343	Uncharacterized conserved protein, probably secreted	46319655	45.05	Burkholderia cepacia R1808	P	meso/b
DR1558	6459320	225	Response regulator containing a CheY-like receiver domain and an HTH DNA-binding domain	22970649	208	Chloroflexus aurantiacus	others	meso/b
DR1559	6459323	188	Membrane protein	23098173	43.13	Oceanobacillus iheyensis HTE831	+	meso/b
DR1560	6459321	318	Diacylglycerol kinase, Bacillus BmrU homolog	46200259	176	Thermus thermophilus HB27	D/T	thermo/b/Thermus
DR1561	6459326	384	UDP-N-acetylglucosamine 2-epimerase	46199250	465.3	Thermus thermophilus HB27	D/T	thermo/b/Thermus
DR1562	6459327	376	Undecaprenyl-phosphate N-acetylglucosaminyltransferase, RFE	46134508	334.3	Anabaena variabilis ATCC 29413	C	meso/b
DR1563	6459328	210	Uracil phosphoribosyltransferase	46199248	286.6	Thermus thermophilus HB27	D/T	thermo/b/Thermus
DR1564	6459334	278	Phosphotransferase family enzyme	46199247	141.7	Thermus thermophilus HB27	D/T	thermo/b/Thermus
DR1565	6459329	324	HD superfamily phosphohydrolase	46105787	104	Rubrobacter xylanophilus DSM 9941	AC	radio/b
DR1567	6459330	346	ABC-type oligopeptide transport system, ATPase component	46198410	491.5	Thermus thermophilus HB27	D/T	thermo/b/Thermus
DR1568	6459331	386	ABC ATPase, oligopeptide transporter, OppD	46198409	489.2	Thermus thermophilus HB27	D/T	thermo/b/Thermus
DR1569	6459332	376	ABC-type oligopeptide transport systems, permease component, OppC	46198408	360.5	Thermus thermophilus HB27	D/T	thermo/b/Thermus
DR1570	6459333	333	ABC-type oligopeptide transport systems, permease components	46198407	338.6	Thermus thermophilus HB27	D/T	thermo/b/Thermus
DR1571	6459337	594	ABC-type oligopeptide transport system, periplasmic component	46198406	539.7	Thermus thermophilus HB27	D/T	thermo/b/Thermus
DR1572	15807646	501	Helicase, UvrD/Rep family, frame shift	42781896	130.6	Bacillus cereus ATCC 10987	+	meso/b
DR1573	6459338	544	CTP synthase (UTP-ammonia lyase)	46199404	781.2	Thermus thermophilus HB27	D/T	thermo/b/Thermus
DR1574	6459339	238	Phosphatidylserine decarboxylase	15669004	70.09	Methanocaldococcus jannaschii	A	thermo/a
DR1575	6459343	215	Uncharacterized conserved protein, probably secreted			no hits	excluded	excluded
DR1576	6459344	107	Predicted protein			no hits	unique	unique
DR1577	6459340	362	S-adenosylmethionine:tRNA-ribosyltransferase-isomerase (queuine synthetase), QueA ortholog	46199001	354	Thermus thermophilus HB27	D/T	thermo/b/Thermus
DR1578	6459341	185	Uncharacterized conserved protein	46199000	232.6	Thermus thermophilus HB27	D/T	thermo/b/Thermus
DR1579	6459342	452	Aminotransferase MocR family	41406421	350.9	Mycobacterium avium subsp. paratuberculosis str. k10	AC	meso/b
DR1580	6459353	122	Glyoxalase, SCOP superfamily: Glyoxalase/Bleomycin resistance protein/Dihydroxybiphenyl dioxygenase	45547652	40.82	Rubrobacter xylanophilus DSM 9941	AC	radio/b
DR1581	6459346	346	ABC-type MDR family transport system, ATPase component	22971604	383.3	Chloroflexus aurantiacus	others	meso/b
DR1582	6459347	267	ABC-type uncharacterized transport system, permease component	37523012	211.8	Gloeobacter violaceus PCC 7421	C	meso/b
DR1583	6459348	262	ABC-type uncharacterized transport system, permease component	37523017	221.1	Gloeobacter violaceus PCC 7421	C	meso/b
DR1584	6459354	152	Uncharacterized conserved protein, low comlexity			no hits	excluded	excluded
DR1585	6459349	246	RNAse PH, tRNA nucleotidyltransferase	18311236	189.9	Clostridium perfringens str. 13	+	meso/b
DR1586	6459350	369	Glutamate racemase, MurI	23061240	211.1	Pseudomonas fluorescens PfO-1	P	meso/b
DR1587	6459355	99	???Predicted protein	46365795	51.22	Kineococcus radiotolerans SRS30216	AC	radio/b
DR1588	6459351	420	Aminotransferase	21242602	376.3	Xanthomonas axonopodis pv. citri str. 306	P	meso/b
DR1589	6459352	305	Fructose-1,6-bisphosphate aldolase,	46199716	403.7	Thermus thermophilus HB27	D/T	thermo/b/Thermus
DR1590	6459356	183	??Uncharacterized conserved protein, related to COG2867: Oligoketide cyclase/lipid transport protein	46314206	41.59	Burkholderia cepacia R18194	P	meso/b
DR1591	6459357	304	Uncharacterized conserved protein, probably secreted	20089690	138.3	Methanosarcina acetivorans C2A	A	meso/a
DR1592	6459359	140	Transposase	18310870	144.4	Clostridium perfringens	+	meso/b
DR1593	6459360	408	Transposase with conserved C- terminal C2C2 finger	25325082	380.9	imported - Nostoc sp. (strain PCC 7120) plasmid pCC7120alpha	C	meso/b
DR1594	6459365	411	Uncharacterized protein, related to pili biogenesis	15806933	55.07	no hits	excluded	excluded
DR1595	6459361	368	6-phosphogluconate dehydrogenase	6979308	354	Methylobacillus flagellatus	P	meso/b
DR1596	6459362	590	Glucose-6-phosphate 1-dehydrogenase	22970783	509.6	Chloroflexus aurantiacus	others	meso/b
DR1597	6459363	312	Glucose 6-phosphate dehydrogenase assembly protein OpcA	45547964	87.81	Rubrobacter xylanophilus DSM 9941	AC	radio/b
DR1598	6459364	951	Zn-dependent peptidase	34499817	771.5	Chromobacterium violaceum ATCC 12472	P	meso/b
DR1599	6459367	470	Serine protease	20092144	229.6	Methanosarcina acetivorans C2A	A	meso/a
DR1600	6459368	235	Endonuclease I	42522773	90.89	Bdellovibrio bacteriovorus HD100	P	meso/b
DR1601	6459369	236	Uncharacterized family of membrane proteins, moderately conserved in archaea and eukaryotes	23055491	253.4	Geobacter metallireducens	P	meso/b
DR1602	6459373	388	Conserved membrane protein	17229379	142.1	Nostoc sp. PCC 7120	C	meso/b
DR1603	6459374	360	Uncharacterized conserved protein, probably secreted			no hits	excluded	excluded
DR1604	6459370	445	Oligosaccharide deacetylase, NodB family	20807347	134	Thermoanaerobacter tengcongensis	+	thermo/b
DR1605	15807647	243	Response regulator consisting of a CheY-like receiver domain and a winged-helix DNA-binding domain	15888313	184.1	Agrobacterium tumefaciens str. C58 (Cereon)	P	meso/b
DR1606	6459371	433	Secreted signal transduction histidine kinase (with HAMP domain)	17549772	156	Ralstonia solanacearum	P	meso/b
DR1607	6459375	144	Uncharacterized conserved protein			no hits	excluded	excluded
DR1608	6459376	184	YfiT/DinB family protein	46199981	80.11	Thermus thermophilus HB27	D/T	thermo/b/Thermus
DR1609	6459372	250	2-hydroxyhepta-2,4-diene-1,7-dioate, alkene isomerase/decarboxylase	46198765	286.2	Thermus thermophilus HB27	D/T	thermo/b/Thermus
DR1610	6459378	434	Isopropylmalate isomerase	22001733	579.3	Thermus thermophilus	D/T	thermo/b/Thermus
DR1611	6459391	157	Predicted metabolic regulator containing V4R domain; very closed paralog of DR2179	15807173	218.8	no hits	unique	unique
DR1612	6459379	124	Small uncharacterized conserved protein, probably secreted, very closed paralog to DR0616 and DR2180	15606887	78.57	Aquifex aeolicus	T/A	thermo/b
DR1613	6459380	109	HTH transcripition factor, ArsR family	47568617	70.86	Bacillus cereus G9241	+	meso/b
DR1614	6459381	177	3-isopropylmalate dehydratase small subunit	46199848	221.5	Thermus thermophilus HB27	D/T	thermo/b/Thermus
DR1615	6459392	124	Uncharacterized conserved protein			no hits	excluded	excluded
DR1616	6459382	341	Uncharacterized conserved membrane protein	16331128	139	Synechocystis sp. PCC 6803	C	meso/b
DR1617	6459383	193	Xanthine phosphoribosyltransferase	29376863	167.5	Enterococcus faecalis V583	+	meso/b
DR1618	6459384	416	Transposase	23130094	91.28	Nostoc punctiforme	C	meso/b
DR1619	6459385	525	Uncharacterized conserved protein, homolog of vancomycin resistance protein VanW	22974404	186	Chloroflexus aurantiacus	others	meso/b
DR1620	6459386	328	3-ketoacyl-acyl carrier protein reductase, polyketide synthesis type oxidoreductase	32477432	235.3	Pirellula sp.	others	meso/b
DR1621	6459387	118	HIT family hydrolase	19705178	101.3	Fusobacterium nucleatum subsp. nucleatum ATCC 25586	others	others
DR1622	6459388	237	Predicted phosphatase/phosphohexomutase	22984493	130.6	Burkholderia fungorum	P	meso/b
DR1623	6459393	365	Probably lipoprotein	46199276	75.1	Thermus thermophilus HB27	D/T	thermo/b/Thermus
DR1624	15807648	560	RNA helicase, authentic frameshift	34897326	334.3	Oryza sativa (japonica cultivar-group)	E	others
DR1625	6459389	546	Amidase	1813489	308.9	Bacillus firmus	+	meso/b
DR1626	6459390	358	Branched-chain-amino-acid transaminase (isoleucine biosynthesis)	16800046	564.7	Listeria innocua	+	meso/b
DR1627	6459395	604	Oligoendopeptidase F type metalloprotease	22974413	422.2	Chloroflexus aurantiacus	others	meso/b
DR1628	15807649	185	HTH transcriptional regulator MerR family	21221840	139.8	Streptomyces coelicolor A3(2)	AC	meso/b
DR1629	6459396	790	TPR-repeats, GGDEF domain and EAL domain containing protein	23053956	335.1	Geobacter metallireducens	P	meso/b
DR1630	6459397	258	Uncharacterized membrane protein, possible Na+ channel or pump	46198830	250.4	Thermus thermophilus HB27	D/T	thermo/b/Thermus
DR1631	6459398	394	Conserved domain seen in the bacterial SpoT	46114100	190.7	Exiguobacterium sp. 255-15	+	meso/b
DR1632	6459399	603	N-acetylmuramoyl-L-alanine amidase, AmiA	17232491	177.2	Nostoc sp. PCC 7120	C	meso/b
DR1633	6459400	498	Protein contaning CHASE2 domain and GGDEF-domain sensor regulator	34498647	93.2	Chromobacterium violaceum ATCC 12472	P	meso/b
DR1634	6459401	430	Probably lipoprotein	18033927	55.84	Leptospira kirschneri serovar grippotyphosa	others	meso/b
DR1635	6459403	705	ATPase component of ABC transporters with duplicated ATPase domain	22971094	357.8	Chloroflexus aurantiacus	others	meso/b
DR1636	6459404	122	Uncharacterized enzyme involved in polyketide synthesis, related to monooxygenase	46366952	128.3	Kineococcus radiotolerans SRS30216	AC	radio/b
DR1637	15807650	73	4-alpha-glucanotransferase	46199201	94.74	Thermus thermophilus HB27	D/T	thermo/b/Thermus
DR1638	6459405	185	Uncharacterized conserved protein, yvqK ortholog	46199862	243.8	Thermus thermophilus HB27	D/T	thermo/b/Thermus
DR1639	6459408	106	Predicted protein, probably secreted			no hits	unique	unique
DR1640	6459409	63	Predicted protein			no hits	unique	unique
DR1641	6459410	164	Yfit/DinB family of the metal binding proteins	21400872	42.74	Bacillus anthracis A2012	+	meso/b
DR1642	6459411	163	Yfit/DinB family of the metal binding proteins	15614615	42.74	Bacillus halodurans C-125	+	meso/b
[truncated: 1,551 more rows]
