# Supplementary material for: Comparative genomics of Thermus thermophilus and Deinococcus radiodurans: divergent routes of adaptation to thermophily and radiation resistance
Source: BMC Evol Biol. 2005 Oct 20;5:57. doi: 10.1186/1471-2148-5-57 (PMC1274311; doi:10.1186/1471-2148-5-57)
Supplement: Additional File 7 — contains compressed file for all the trees (in PHYLIP format) for proteins from DR-TT core that had best hits to thermophiles. [file 1471-2148-5-57-S7.zip]

Archive with 135 entries (135 files):
- DR0065.COG1205.ml.tre
- DR0198.COG0353.ml.tre
- DR0222.COG0046.ml.tre
- DR0575.COG0653.ml.tre
- DR0627.COG0773.ml.tre
- DR0991.COG0075.ml.tre
- DR1086.COG0787.ml.tre
- DR1324.COG0477.ml.tre
- DR1519.COG0059.ml.tre
- DR1766.COG0512.ml.tre
- DR1835.COG0472.ml.tre
- DR1856.COG0154.ml.tre
- DR1923.COG5316.ml.tre
- DR1923_1924.COG5316.ml.tre
- DR2125.COG0099.ml.tre
- DR2150.COG0759.ml.tre
- DR2195.COG0058.ml.tre
- DR2298.COG0824.ml.tre
- DR2316.COG1131.ml.tre
- DR2327.COG0745.ml.tre
- DR2351.COG0802.ml.tre
- DR2499.COG0105.ml.tre
- TTC0010.COG0395.ml.tre
- TTC0024.COG0346.ml.tre
- TTC0046.COG0236.ml.tre
- TTC0049.COG0332.ml.tre
- TTC0064.COG0516.ml.tre
- TTC0064.COG0517.ml.tre
- TTC0085.COG1108.ml.tre
- TTC0087.COG1104.ml.tre
- TTC0097.COG0604.ml.tre
- TTC0106.COG0037.ml.tre
- TTC0117.COG0498.ml.tre
- TTC0149.COG0509.ml.tre
- TTC0150.COG0403.ml.tre
- TTC0151.COG1003.ml.tre
- TTC0166.COG0527.ml.tre
- TTC0189.COG0605.ml.tre
- TTC0195.COG0325.ml.tre
- TTC0196.COG3599.ml.tre
- TTC0197.COG1434.ml.tre
- TTC0202.COG2133.ml.tre
- TTC0222.COG0451.ml.tre
- TTC0237.COG2030.ml.tre
- TTC0246.COG3870.ml.tre
- TTC0250.COG0740.ml.tre
- TTC0251.COG1219.ml.tre
- TTC0253.COG0646.ml.tre
- TTC0253.COG1410.ml.tre
- TTC0257.COG0782.ml.tre
- TTC0304.COG0574.ml.tre
- TTC0307.COG2046.ml.tre
- TTC0319.COG0422.ml.tre
- TTC0432.COG0312.ml.tre
- TTC0433.COG0312.ml.tre
- TTC0439.COG0009.ml.tre
- TTC0446.COG2199.ml.tre
- TTC0454.COG2862.ml.tre
- TTC0460.COG0151.ml.tre
- TTC0471.COG1651.ml.tre
- TTC0502.COG0463.ml.tre
- TTC0521.COG0721.ml.tre
- TTC0528.COG1216.ml.tre
- TTC0529.COG0562.ml.tre
- TTC0546.COG0691.ml.tre
- TTC0561.COG0138.ml.tre
- TTC0583.COG1490.ml.tre
- TTC0613.COG1175.ml.tre
- TTC0725.COG0817.ml.tre
- TTC0732.COG0272.ml.tre
- TTC0761_noCOG.ml.tre
- TTC0775.COG0595.ml.tre
- TTC0810.COG0569.ml.tre
- TTC0838.COG0078.ml.tre
- TTC0851.COG0440.ml.tre
- TTC0884.COG0365.ml.tre
- TTC0983.COG0204.ml.tre
- TTC0988.COG2265.ml.tre
- TTC1028.COG0083.ml.tre
- TTC1075.COG0178.ml.tre
- TTC1079.COG0107.ml.tre
- TTC1085.COG1502.ml.tre
- TTC1088.COG0693.ml.tre
- TTC1108.COG0475.ml.tre
- TTC1110.COG0705.ml.tre
- TTC1113.COG0490.ml.tre
- TTC1135.COG0714.ml.tre
- TTC1137.COG1272.ml.tre
- TTC1148.COG1669.ml.tre
- TTC1157.COG0116.ml.tre
- TTC1160.COG0112.ml.tre
- TTC1209.COG0111.ml.tre
- TTC1217.COG1462.ml.tre
- TTC1241.COG1506.ml.tre
- TTC1247.COG0212.ml.tre
- TTC1285.COG1669.ml.tre
- TTC1301.COG0522.ml.tre
- TTC1306.COG0024.ml.tre
- TTC1309.COG0200.ml.tre
- TTC1310.COG1841.ml.tre
- TTC1317.COG0198.ml.tre
- TTC1318.COG0093.ml.tre
- TTC1319.COG0186.ml.tre
- TTC1341.COG2267.ml.tre
- TTC1380.COG0461.ml.tre
- TTC1407.COG5479.ml.tre
- TTC1478.COG0816.ml.tre
- TTC1485.COG2224.ml.tre
- TTC1492.COG0512.ml.tre
- TTC1509.COG0470.ml.tre
- TTC1519.COG0494.ml.tre
- TTC1577.COG0216.ml.tre
- TTC1579.COG1999.ml.tre
- TTC1580.COG2847.ml.tre
- TTC1585.COG0693.ml.tre
- TTC1642.COG0521.ml.tre
- TTC1655.COG1335.ml.tre
- TTC1656.COG0685.ml.tre
- TTC1675.COG2233.ml.tre
- TTC1709.COG1866.ml.tre
- TTC1710.COG0166.ml.tre
- TTC1711.COG1247.ml.tre
- TTC1718.COG0778.ml.tre
- TTC1730.COG0735.ml.tre
- TTC1798.COG0105.ml.tre
- TTC1806_DNA_pol.ml_spec.tre
- TTC1814.COG1968.ml.tre
- TTC1859.COG0494.ml.tre
- TTC1862.COG2110.ml.tre
- TTC1877.COG1002.ml.tre
- TTC1929.COG0135.ml.tre
- TTC1944.COG0787.ml.tre
- TTC1952.COG0219.ml.tre
- TTC1962.COG0475.ml.tre
- TTP0019.COG1270.ml.tre
