# Supplementary material for: Comparative genomics of Thermus thermophilus and Deinococcus radiodurans: divergent routes of adaptation to thermophily and radiation resistance
Source: BMC Evol Biol. 2005 Oct 20;5:57. doi: 10.1186/1471-2148-5-57 (PMC1274311; doi:10.1186/1471-2148-5-57)
Supplement: Additional File 7 — contains compressed file for all the trees (in PHYLIP format) for proteins from DR-TT core that had best hits to thermophiles. [file 1471-2148-5-57-S7.zip › DR0065.COG1205.ml.tre]

((Cgl0710:89.865,Cgl0715:95.851):17.993,(((MK0244:176.271,(MJ1574:46.273,
(PH1003:13.441,PAB1722:10.866):21.043):58.420):17.350,((alr7552:112.685,
DR0065:103.567):22.123,((((YDR291w:84.944,(BH1764:22.588,BS_yprA:17.299):55.712)
:12.120,(MTH492:59.084,MA2672:57.420):10.513):8.243,(Cgl0307:31.746,
Rv3649:40.354):38.883):11.423,TTC0893:64.504):14.596):8.862):11.954,
(AF2406:76.938,(SSO0017:69.328,PAE2298:52.230):19.004):29.051):49.133,
SMc03761:120.809);
