# Supplementary material for: Comparative genomics of Thermus thermophilus and Deinococcus radiodurans: divergent routes of adaptation to thermophily and radiation resistance
Source: BMC Evol Biol. 2005 Oct 20;5:57. doi: 10.1186/1471-2148-5-57 (PMC1274311; doi:10.1186/1471-2148-5-57)
Supplement: Additional File 7 — contains compressed file for all the trees (in PHYLIP format) for proteins from DR-TT core that had best hits to thermophiles. [file 1471-2148-5-57-S7.zip › DR0198.COG0353.ml.tre]

((AGc142:7.667,SMc02908:5.733):12.964,(((TP1004:67.961,(Rv3715c:21.870,
Cgl0245:21.226):23.924):7.243,((((CAC0127:30.705,((L0265:10.612,(
SPy1422:7.066,SP1672:4.538):11.127):22.033,(SA0438:15.623,(lin2850:7.826,
(BS_recR:6.094,BH0036:11.599):6.660):5.561):10.316):13.977):12.550,
FN0412:45.383):8.774,(DR0198:32.421,TTC1236:44.755):12.600):6.878,
slr1426:36.013):10.777):7.057,(RSc1194:33.557,(PA1534:27.113,(YPO3120:10.430,
recR:5.067):19.770):15.375):25.417):55.097,mlr5510:6.528);
