# Supplementary material for: Comparative genomics of Thermus thermophilus and Deinococcus radiodurans: divergent routes of adaptation to thermophily and radiation resistance
Source: BMC Evol Biol. 2005 Oct 20;5:57. doi: 10.1186/1471-2148-5-57 (PMC1274311; doi:10.1186/1471-2148-5-57)
Supplement: Additional File 7 — contains compressed file for all the trees (in PHYLIP format) for proteins from DR-TT core that had best hits to thermophiles. [file 1471-2148-5-57-S7.zip › DR0222.COG0046.ml.tre]

(Cgl2534:26.647,((((((MA4055:51.366,MTH1374:42.462):7.912,MK0497:44.002):7.658,
MJ1264:41.778):21.709,(((TTC1155:45.766,DR0222:33.691):13.038,(sll1056:12.107,
all3652:16.358):27.608):12.249,(SA0921:43.018,((L173921:26.734,lin1881:18.262)
:6.866,(BH0629:15.668,BS_purQ:15.381):7.355):10.873):13.542):4.793):7.754,
(Cj0955c:54.778,aq_1836:44.354):12.184):8.015,(CC2500:28.308,(BMEI1127:12.331,
(mll0057:10.864,(SMc00488:5.534,AGc3393:10.272):6.790):6.172):20.607):20.595)
:45.041,Rv0803:21.620);
