# Supplementary material for: Comparative genomics of Thermus thermophilus and Deinococcus radiodurans: divergent routes of adaptation to thermophily and radiation resistance
Source: BMC Evol Biol. 2005 Oct 20;5:57. doi: 10.1186/1471-2148-5-57 (PMC1274311; doi:10.1186/1471-2148-5-57)
Supplement: Additional File 7 — contains compressed file for all the trees (in PHYLIP format) for proteins from DR-TT core that had best hits to thermophiles. [file 1471-2148-5-57-S7.zip › DR0575.COG0653.ml.tre]

(((Cgl0735:46.311,(((RSc2834:25.202,NMB1536:26.850):11.335,(XF0806:31.636,
(PA4403:25.759,(((BU201:36.946,(YPO0564:7.462,(secA:2.057,STM0136:3.162):3.195)
:6.874):7.239,(PM1219:10.722,HI0909:12.599):17.501):5.639,VC2394:17.955):8.305)
:7.743):5.865):12.628,((RC0879:3.639,RP575:8.296):39.964,(BMEI0121:11.784,
(mlr3468:12.580,(SMc04458:8.520,AGl2621:11.357):7.197):6.376):23.973):10.833)
:6.960):7.832,FN1718:39.632):8.739,(DR0575:35.812,TTC0887:19.762):19.623,
alr4851:45.528);
