# Supplementary material for: Comparative genomics of Thermus thermophilus and Deinococcus radiodurans: divergent routes of adaptation to thermophily and radiation resistance
Source: BMC Evol Biol. 2005 Oct 20;5:57. doi: 10.1186/1471-2148-5-57 (PMC1274311; doi:10.1186/1471-2148-5-57)
Supplement: Additional File 7 — contains compressed file for all the trees (in PHYLIP format) for proteins from DR-TT core that had best hits to thermophiles. [file 1471-2148-5-57-S7.zip › DR0627.COG0773.ml.tre]

(((DR0627:55.137,TTC0720:56.717):26.587,(CAC3225:70.748,(aq_1360:49.472,
((CC2546:32.573,(((SMc01867:9.187,AGc3796:10.320):7.296,BMEI0580:8.692):3.159,
mll1553:9.444):14.746):28.984,(XF0798:38.686,((NMB0423:25.097,RSc2843:26.689)
:11.556,(PA4411:25.255,((PM0143:9.306,HI1139:10.905):16.516,(VC2400:16.533,
(YPO0556:7.613,(murC:2.555,STM0129:2.422):6.383):9.769):3.900):18.389):9.204)
:10.902):23.423):8.760):13.882):10.484):9.371,(Rv2152c:34.808,Cgl2107:40.091)
:34.726,alr5065:65.503);
