# Supplementary material for: Comparative genomics of Thermus thermophilus and Deinococcus radiodurans: divergent routes of adaptation to thermophily and radiation resistance
Source: BMC Evol Biol. 2005 Oct 20;5:57. doi: 10.1186/1471-2148-5-57 (PMC1274311; doi:10.1186/1471-2148-5-57)
Supplement: Additional File 7 — contains compressed file for all the trees (in PHYLIP format) for proteins from DR-TT core that had best hits to thermophiles. [file 1471-2148-5-57-S7.zip › DR0991.COG0075.ml.tre]

((((DR0991:65.086,TTC0213:68.336):32.847,((PH1308:1.670,PAB1801:3.795):53.465,
CAC0014:69.296):33.778):6.141,(((SMa2139:21.392,mlr1322:20.206):63.340,
sll1559:37.241):14.021,((((alr1004:46.165,(VC0392:26.322,SMa1495:38.728):20.246)
:45.622,APE2423:64.755):14.426,((((VNG2418G:74.028,MA1816:25.330):9.731,
AF1417:42.421):17.945,(MJ0959:39.801,MTH1601:32.063):10.550):5.724,
MK0633:47.951):8.394):15.408,TM1400:40.746):8.919):9.636):18.630,
SA1544:61.070,HP0736:89.863);
