# Supplementary material for: Comparative genomics of Thermus thermophilus and Deinococcus radiodurans: divergent routes of adaptation to thermophily and radiation resistance
Source: BMC Evol Biol. 2005 Oct 20;5:57. doi: 10.1186/1471-2148-5-57 (PMC1274311; doi:10.1186/1471-2148-5-57)
Supplement: Additional File 7 — contains compressed file for all the trees (in PHYLIP format) for proteins from DR-TT core that had best hits to thermophiles. [file 1471-2148-5-57-S7.zip › DR1086.COG0787.ml.tre]

(((((((((PM0413:14.155,HI1575:15.515):23.808,(YPO0321:16.202,(STM4247:4.682,
alr:4.598):16.849):13.430):10.183,VC0372:24.434):25.880,(PA5302:42.736,
PA4930:51.014):8.774):23.765,((BMEII0374:56.557,SMc00557:49.024):10.683,
CC1661:45.241):36.270):24.409,((Cgl0572:61.316,Rv3423c:52.557):21.432,
(DR1086:72.330,TP0681:59.101):15.780):8.687):9.540,((L0103:57.885,
BS_dal:42.672):30.465,CAC0492:64.024):5.915):9.601,(slr0827:23.687,
alr2458:25.427):36.244):11.887,TTC1944:74.440,aq_1827:83.268);
