# Supplementary material for: Comparative genomics of Thermus thermophilus and Deinococcus radiodurans: divergent routes of adaptation to thermophily and radiation resistance
Source: BMC Evol Biol. 2005 Oct 20;5:57. doi: 10.1186/1471-2148-5-57 (PMC1274311; doi:10.1186/1471-2148-5-57)
Supplement: Additional File 7 — contains compressed file for all the trees (in PHYLIP format) for proteins from DR-TT core that had best hits to thermophiles. [file 1471-2148-5-57-S7.zip › DR1519.COG0059.ml.tre]

(((CC2120:13.471,(mll1405:3.025,SMc04346:4.861):10.202):12.852,(
(PA4694:20.365,NMB1574:13.164):7.744,RSc2075:15.845):5.894):6.369,
(((((((DR1519:31.529,((L0080:15.946,SP0447:10.934):19.247,(lin2093:12.904,
SA1861:14.142):9.139):9.386):5.704,(BH3059:14.630,BS_ilvC:20.266):11.658):7.885,
(all2315:7.448,sll1363:10.322):15.001):3.405,(MJ1543:33.432,MA3790:21.202):10.697)
:2.743,(TM0550:18.555,aq_1245:24.617):5.398):4.522,TTC0850:31.613):6.627,
CAC0091:35.626):9.372,Cj0632:26.242);
