# Supplementary material for: Comparative genomics of Thermus thermophilus and Deinococcus radiodurans: divergent routes of adaptation to thermophily and radiation resistance
Source: BMC Evol Biol. 2005 Oct 20;5:57. doi: 10.1186/1471-2148-5-57 (PMC1274311; doi:10.1186/1471-2148-5-57)
Supplement: Additional File 7 — contains compressed file for all the trees (in PHYLIP format) for proteins from DR-TT core that had best hits to thermophiles. [file 1471-2148-5-57-S7.zip › DR1766.COG0512.ml.tre]

((((((((Rv0013:43.018,VNG0386Gm:41.233):8.657,DR1766:36.719):12.913,
TTC1492:27.704):11.859,aq_549:24.373):7.333,(((BS_pabA:13.465,BH0091:12.773)
:24.639,NMB0966:25.039):5.036,(XF0211:27.933,(RSc2882:23.825,((((
STM3469:11.195,pabA:5.212):14.576,YPO0169:13.500):6.734,VC2619:15.566):8.914,
PA0649:11.760):5.322):6.440):4.627):5.249):3.458,CC1897:40.426):10.793,
(CAC3162:45.108,TM0141_1:29.330):6.356):11.376,(SSO0894:38.271,(APE2555:40.247,
PAE2459:20.843):17.125):12.605,MTH1656:55.829);
