# Supplementary material for: Comparative genomics of Thermus thermophilus and Deinococcus radiodurans: divergent routes of adaptation to thermophily and radiation resistance
Source: BMC Evol Biol. 2005 Oct 20;5:57. doi: 10.1186/1471-2148-5-57 (PMC1274311; doi:10.1186/1471-2148-5-57)
Supplement: Additional File 7 — contains compressed file for all the trees (in PHYLIP format) for proteins from DR-TT core that had best hits to thermophiles. [file 1471-2148-5-57-S7.zip › DR1835.COG0472.ml.tre]

(TTC0716:53.765,(((TM0235:84.945,(SA1025:32.720,(lin2143:38.875,BS_mraY:29.076)
:10.483):12.251):11.388,(CAC2127:59.341,(FN1459:56.056,((AGc3805:10.434,
(BMEI0576:8.005,mll1558:8.743):4.078):38.501,(((RSc2847:32.132,
XF0795:27.673):6.812,PA4415:11.077):10.630,((PM0139:3.323,HI1135:9.162):10.181,
(VC2404:6.872,(YPO0552:5.990,(mraY:2.156,STM0125:0.249):4.099):7.600):3.523)
:13.249):16.183):13.893):25.187):10.912):10.757,(Rv2156c:38.495,Cgl2111:18.823)
:45.302):42.634,DR1835:50.518);
