# Supplementary material for: Comparative genomics of Thermus thermophilus and Deinococcus radiodurans: divergent routes of adaptation to thermophily and radiation resistance
Source: BMC Evol Biol. 2005 Oct 20;5:57. doi: 10.1186/1471-2148-5-57 (PMC1274311; doi:10.1186/1471-2148-5-57)
Supplement: Additional File 7 — contains compressed file for all the trees (in PHYLIP format) for proteins from DR-TT core that had best hits to thermophiles. [file 1471-2148-5-57-S7.zip › DR1856.COG0154.ml.tre]

(TTC0205:36.487,(((((((SSO0957:46.336,VNG0872G:35.230):7.719,AF2329:40.468)
:11.047,MA4523:30.070):9.042,((TM1272:51.392,aq_247:31.381):10.399,
((CAC2977:42.098,(SA1716:32.245,(lin1867:21.533,(BH0666:8.037,BS_yerM:11.148)
:10.654):9.381):10.451):3.967,CAC2670:37.029):4.322):5.577):7.371,
(CC2437:44.133,((NMB1356:31.938,RSc0057:18.447):8.480,PA4483:26.465):12.212)
:14.813):5.498,(all1053:17.217,slr0877:16.662):17.008):8.724,(Rv3011c:14.266,
Cgl1218:16.571):26.189):16.749,DR1856:34.491);
