# Supplementary material for: Comparative genomics of Thermus thermophilus and Deinococcus radiodurans: divergent routes of adaptation to thermophily and radiation resistance
Source: BMC Evol Biol. 2005 Oct 20;5:57. doi: 10.1186/1471-2148-5-57 (PMC1274311; doi:10.1186/1471-2148-5-57)
Supplement: Additional File 7 — contains compressed file for all the trees (in PHYLIP format) for proteins from DR-TT core that had best hits to thermophiles. [file 1471-2148-5-57-S7.zip › DR1923_1924.COG5316.ml.tre]

((PAB0206:34.979,PH1740:38.556):48.694,(((Magn030093:111.395,(CC1037:95.891,
CC1038:62.668):13.973):12.152,MA1196:76.071):40.574,((TTC1612:2.012,
TTHA0004:2.205):123.723,(DR0969:53.671,(DR1923:1.263,DR1923_DR1:0.001):65.366)
:40.433):37.931):76.293,TK0466:50.170);
