# Supplementary material for: Comparative genomics of Thermus thermophilus and Deinococcus radiodurans: divergent routes of adaptation to thermophily and radiation resistance
Source: BMC Evol Biol. 2005 Oct 20;5:57. doi: 10.1186/1471-2148-5-57 (PMC1274311; doi:10.1186/1471-2148-5-57)
Supplement: Additional File 7 — contains compressed file for all the trees (in PHYLIP format) for proteins from DR-TT core that had best hits to thermophiles. [file 1471-2148-5-57-S7.zip › DR2125.COG0099.ml.tre]

((((((MPN189:28.892,(((((L0390:6.870,(SPy0077:0.954,SP0234:1.472):10.640)
:21.991,lin2757:0.001):13.085,BS_rpsM:7.111):4.708,BH0160:8.592):6.677,
SA2025:8.685):12.238):8.104,CAC3107:19.373):6.921,((all4193:9.401,
sll1816:14.042):14.569,DR2125:13.107):2.438):2.158,((Cgl0546:9.758,
Rv3460c:16.021):19.571,TTC1303:15.601):6.378):5.236,((BMEI0779:7.898,
mlr0323:1.789):3.084,(SMc01287:2.077,AGc3520:2.215):2.170):31.026):8.073,
(Cj1592:11.496,HP1296:13.786):19.186,aq_074:24.899);
