# Supplementary material for: Comparative genomics of Thermus thermophilus and Deinococcus radiodurans: divergent routes of adaptation to thermophily and radiation resistance
Source: BMC Evol Biol. 2005 Oct 20;5:57. doi: 10.1186/1471-2148-5-57 (PMC1274311; doi:10.1186/1471-2148-5-57)
Supplement: Additional File 7 — contains compressed file for all the trees (in PHYLIP format) for proteins from DR-TT core that had best hits to thermophiles. [file 1471-2148-5-57-S7.zip › DR2150.COG0759.ml.tre]

(XF0989:43.237,(((TTC0076:32.263,(asr1611:23.523,ssl0331:37.592):11.664):7.208,
((((L122982:35.741,SPy0370:22.894):26.030,TM1462:15.505):11.140,CAC3737:36.103)
:9.126,(((VC0005:38.425,((STM3841:0.001,yidD:0.001):34.443,(HI1000:23.950,
PM1164:5.165):7.377):12.985):13.792,NMB1906:30.403):6.946,((PA2045:43.990,
(SA1613:23.269,(lin1778:21.490,(BH2828:17.194,BS_ytjA:8.694):11.558):5.334)
:7.197):1.669,FN0003:22.176):8.022):17.460):8.179):14.990,DR2150:48.615):15.156,
Rv3922c:56.481);
