# Supplementary material for: Comparative genomics of Thermus thermophilus and Deinococcus radiodurans: divergent routes of adaptation to thermophily and radiation resistance
Source: BMC Evol Biol. 2005 Oct 20;5:57. doi: 10.1186/1471-2148-5-57 (PMC1274311; doi:10.1186/1471-2148-5-57)
Supplement: Additional File 7 — contains compressed file for all the trees (in PHYLIP format) for proteins from DR-TT core that had best hits to thermophiles. [file 1471-2148-5-57-S7.zip › DR2195.COG0058.ml.tre]

(SPy1291:23.104,(((HI1361:7.703,PM0545:12.466):31.586,(PA2144:33.315,
(mlr7586:15.623,(SMc04460:9.634,AGl1556:8.659):6.647):9.776):26.268):21.078,
((PAE3422:46.155,SSO2538:43.041):72.929,(((MJ1631:87.063,CAC0857:43.839):28.882,
((MA1874:70.547,(((Rv1328:39.332,Cgl2034:42.915):25.152,all1272:50.089):10.419,
((TTC0808:52.194,DR2195:44.243):10.899,all2806:53.121):6.828):12.370):7.291,
(PAB2414:6.227,PH1512:7.066):42.256):11.553):11.125,aq_717:50.842):48.633):98.157)
:48.322,SP2106:14.449);
