# Supplementary material for: Comparative genomics of Thermus thermophilus and Deinococcus radiodurans: divergent routes of adaptation to thermophily and radiation resistance
Source: BMC Evol Biol. 2005 Oct 20;5:57. doi: 10.1186/1471-2148-5-57 (PMC1274311; doi:10.1186/1471-2148-5-57)
Supplement: Additional File 7 — contains compressed file for all the trees (in PHYLIP format) for proteins from DR-TT core that had best hits to thermophiles. [file 1471-2148-5-57-S7.zip › DR2298.COG0824.ml.tre]

((((((((CC2506:133.021,PA3130:89.093):66.434,(MA1423:19.070,MTH658:18.527):60.255)
:15.767,(TVN0706:42.763,Ta0797m:50.405):42.396):6.241,DR2298:104.519):9.713,
TTC1494:58.374):9.203,(Cgl2397:96.315,VNG1407C:48.253):40.049):29.495,
(((((CAC2014:138.721,NMB1959:76.751):21.960,(alr4569:111.604,TP0156:84.666):5.046)
:41.732,(BH3090:41.219,BS_ysmA:55.271):52.135):16.729,PA2801:104.717):2.692,
(PA5329:106.224,(Rv0163:70.958,PA5185:42.948):33.386):33.779):7.870):16.378,
VC1938:72.926,CAC0271:141.065);
