# Supplementary material for: Comparative genomics of Thermus thermophilus and Deinococcus radiodurans: divergent routes of adaptation to thermophily and radiation resistance
Source: BMC Evol Biol. 2005 Oct 20;5:57. doi: 10.1186/1471-2148-5-57 (PMC1274311; doi:10.1186/1471-2148-5-57)
Supplement: Additional File 7 — contains compressed file for all the trees (in PHYLIP format) for proteins from DR-TT core that had best hits to thermophiles. [file 1471-2148-5-57-S7.zip › DR2327.COG0745.ml.tre]

(((RSc3404:56.376,(CC2766:35.728,VC1638:38.825):20.392):16.247,(DR2327:45.122,
TTC0643:68.632):12.126):12.909,((((all4503:42.625,(BH3157:30.405,CAC1700:39.962)
:18.935):27.195,((L0131:56.218,(BS_ykoG:20.593,BH0372:32.147):9.620):13.505,
alr1194:32.881):15.269):10.115,(Rv1033c:44.786,(Rv0981:16.663,Cgl0850:22.082)
:25.411):13.679):10.651,(((PA4885:25.790,RSp0489:25.050):8.397,(PA2809:21.537,
RSp0655:14.986):5.637):28.734,(CC1293:22.343,RSp1442:29.158):29.817):11.241):6.428,
Rv0602c:54.198);
