# Supplementary material for: Comparative genomics of Thermus thermophilus and Deinococcus radiodurans: divergent routes of adaptation to thermophily and radiation resistance
Source: BMC Evol Biol. 2005 Oct 20;5:57. doi: 10.1186/1471-2148-5-57 (PMC1274311; doi:10.1186/1471-2148-5-57)
Supplement: Additional File 7 — contains compressed file for all the trees (in PHYLIP format) for proteins from DR-TT core that had best hits to thermophiles. [file 1471-2148-5-57-S7.zip › DR2351.COG0802.ml.tre]

(((DR2351:60.653,TTC1823:75.926):31.388,(Rv3422c:84.869,((CAC2838:58.803,
((BS_ydiB:46.438,lin2184:36.067):12.027,(L44542:32.644,(SP1944:29.259,
SPy1735:29.848):13.370):18.518):20.220):6.787,TP0875:65.729):12.054):25.627):12.714,
(((XF0758:71.595,((((HI0065:25.635,PM0902:21.037):34.734,(YPO0369:24.391,
(STM4357:6.355,yjeE:0.670):14.727):14.756):5.763,VC0343:28.952):12.346,
PA4948:36.932):12.622):13.527,NMB0457:46.913):31.760,(AGc43_1:43.066,
CC3534:39.497):14.729):12.703,RC0013:77.737);
