# Supplementary material for: Comparative genomics of Thermus thermophilus and Deinococcus radiodurans: divergent routes of adaptation to thermophily and radiation resistance
Source: BMC Evol Biol. 2005 Oct 20;5:57. doi: 10.1186/1471-2148-5-57 (PMC1274311; doi:10.1186/1471-2148-5-57)
Supplement: Additional File 7 — contains compressed file for all the trees (in PHYLIP format) for proteins from DR-TT core that had best hits to thermophiles. [file 1471-2148-5-57-S7.zip › DR2499.COG0105.ml.tre]

(STM2526:3.478,(((AGc2077:11.605,(mll7917:7.565,SMc00595:0.544):1.315):3.804,
BMEI1256:1.707):31.936,(((((((lin2043:37.819,BH1654:17.649):10.815,
BS_ndk:22.429):3.972,SA1301:28.615):11.342,Cgl2319:41.506):2.867,
((SSO0230:33.875,(MJ1265:29.279,(PH0698:8.425,PAB1489:10.243):16.028):6.989)
:9.215,(MTH258:34.919,((MA1524:37.344,AF0767:7.447):3.018,(APE2377:31.733,
MK1591:24.385):11.038):5.918):4.706):3.663):13.664,TTC1798:23.735):9.041,
DR2499:19.160):25.041):41.046,ndk:0.250);
