# Supplementary material for: Comparative genomics of Thermus thermophilus and Deinococcus radiodurans: divergent routes of adaptation to thermophily and radiation resistance
Source: BMC Evol Biol. 2005 Oct 20;5:57. doi: 10.1186/1471-2148-5-57 (PMC1274311; doi:10.1186/1471-2148-5-57)
Supplement: Additional File 7 — contains compressed file for all the trees (in PHYLIP format) for proteins from DR-TT core that had best hits to thermophiles. [file 1471-2148-5-57-S7.zip › TTC0010.COG0395.ml.tre]

((((BMEII0114:106.917,(slr1723:27.613,all4824:21.142):36.854):6.369,
(((YPO0614:73.876,(BS_yesQ:65.070,SMc04137:35.249):23.058):16.504,
BH1866:60.033):11.703,(((((((Cgl1351:70.959,(46198318:62.519,TM0598:47.320):29.496)
:15.203,((BH1078:52.315,CAC0428:55.275):16.848,TM1122:59.814):12.155):10.756,
lin0761:55.650):11.690,Rv2039c:79.085):7.356,lin0219:43.070):10.138,
lin1843:72.825):4.025,(AGl460:65.452,AGpA79:74.547):14.327):5.221):11.546):12.031,
SMb20233:56.220):16.575,all5282:57.090,DR0563:115.939);
