# Supplementary material for: Comparative genomics of Thermus thermophilus and Deinococcus radiodurans: divergent routes of adaptation to thermophily and radiation resistance
Source: BMC Evol Biol. 2005 Oct 20;5:57. doi: 10.1186/1471-2148-5-57 (PMC1274311; doi:10.1186/1471-2148-5-57)
Supplement: Additional File 7 — contains compressed file for all the trees (in PHYLIP format) for proteins from DR-TT core that had best hits to thermophiles. [file 1471-2148-5-57-S7.zip › TTC0024.COG0346.ml.tre]

((((((((PAB2438:0.001,PH0272:7.610):4.810,AF2218:19.059):11.722,
BH1468:38.812):7.200,SSO2426:44.605):9.897,(((((BMEI1142:5.729,
(mll1346:6.554,SMc01930:11.588):3.564):5.793,AGl2500:15.886):17.991,
(Cgl0701:102.360,VCA0890:83.503):34.575):7.843,CC1933:42.512):7.147,
((CAC2192:72.082,Cj1301:114.486):22.719,(SMc01550:0.858,SMb21013:1.021):104.912)
:10.982):16.748):6.103,BS_yqjC:65.802):7.059,(VNG0478C:63.511,Cgl1189:51.549)
:4.303):13.300,DR2022:52.151,46198332:34.818);
