# Supplementary material for: Comparative genomics of Thermus thermophilus and Deinococcus radiodurans: divergent routes of adaptation to thermophily and radiation resistance
Source: BMC Evol Biol. 2005 Oct 20;5:57. doi: 10.1186/1471-2148-5-57 (PMC1274311; doi:10.1186/1471-2148-5-57)
Supplement: Additional File 7 — contains compressed file for all the trees (in PHYLIP format) for proteins from DR-TT core that had best hits to thermophiles. [file 1471-2148-5-57-S7.zip › TTC0046.COG0236.ml.tre]

((((aq_1717a:24.731,((CAC1747:31.401,FN0150:18.678):5.737,HP0559:30.605):1.832)
:12.522,(((lin1920:9.190,(BS_acpA:2.165,BH2490:17.669):16.264):3.702,
TM0662:58.400):7.599,SA1075:23.033):9.765):7.506,((ssl2084:19.412,
asr3342:17.541):8.408,((BU352:30.875,((PA2966:7.624,(STM1196:0.001,
acpP:0.001):4.457):7.999,(RSc1053:16.462,XF0672:32.340):13.037):1.192):3.753,
(HI0154:2.168,PM1917:0.575):6.944):11.068):6.112):12.732,DR1942:27.264,
46198354:25.575);
