# Supplementary material for: Comparative genomics of Thermus thermophilus and Deinococcus radiodurans: divergent routes of adaptation to thermophily and radiation resistance
Source: BMC Evol Biol. 2005 Oct 20;5:57. doi: 10.1186/1471-2148-5-57 (PMC1274311; doi:10.1186/1471-2148-5-57)
Supplement: Additional File 7 — contains compressed file for all the trees (in PHYLIP format) for proteins from DR-TT core that had best hits to thermophiles. [file 1471-2148-5-57-S7.zip › TTC0049.COG0332.ml.tre]

((DR1947:25.031,DR1946:30.822):20.104,((((((BS_yjaX:10.821,BH2883:21.125):11.370,
lin2305:19.445):5.643,SA0842:32.104):15.663,(FN0148:40.049,CAC3578:29.058):11.574)
:3.258,((aq_1099:32.820,((Cj0328c:18.211,HP0202:27.636):23.138,CPn0298:52.054)
:5.779):4.160,((XF1817:29.825,RSc1050:29.255):6.953,((BMEI1180:9.617,
mlr8424:10.056):3.071,(SMc01785:8.341,AGc2178:4.074):4.420):27.169):14.529)
:7.223):10.885,(BH0764:22.438,BS_yhfB:29.661):22.963):15.149,46198357:23.627);
