# Supplementary material for: Comparative genomics of Thermus thermophilus and Deinococcus radiodurans: divergent routes of adaptation to thermophily and radiation resistance
Source: BMC Evol Biol. 2005 Oct 20;5:57. doi: 10.1186/1471-2148-5-57 (PMC1274311; doi:10.1186/1471-2148-5-57)
Supplement: Additional File 7 — contains compressed file for all the trees (in PHYLIP format) for proteins from DR-TT core that had best hits to thermophiles. [file 1471-2148-5-57-S7.zip › TTC0064.COG0516.ml.tre]

((((((aq_2023_3:12.996,TM1347_3:14.831):3.818,MJ1616_3:35.599):5.503,
(((lin2901_3:6.996,((SPy2206_3:4.369,SP2228_3:1.371):4.264,L21264_3:6.410)
:12.393):9.075,(BS_guaB_3:6.459,(BH0020_3:12.424,SA0375_3:16.530):4.268):4.715)
:10.675,CAC2701_3:19.360):6.271):4.867,(Cj1058c_3:21.882,RSc1429_3:25.351):5.162)
:7.459,((CC1617_3:15.027,((AGc1108_3:4.413,SMc00815_3:4.952):1.504,
(mlr8350_3:5.288,BMEII0896_:9.493):4.635):15.105):7.219,Rv3411c_3:25.974)
:6.009):12.404,DR1878_3:17.609,46198372:13.815);
