# Supplementary material for: Comparative genomics of Thermus thermophilus and Deinococcus radiodurans: divergent routes of adaptation to thermophily and radiation resistance
Source: BMC Evol Biol. 2005 Oct 20;5:57. doi: 10.1186/1471-2148-5-57 (PMC1274311; doi:10.1186/1471-2148-5-57)
Supplement: Additional File 7 — contains compressed file for all the trees (in PHYLIP format) for proteins from DR-TT core that had best hits to thermophiles. [file 1471-2148-5-57-S7.zip › TTC0064.COG0517.ml.tre]

(DR1878_2:27.766,((NMB1201_2:24.159,((PA3770_2:35.211,(((HI0221_2:10.076,
PM0295_2:14.672):12.032,VC0767_2:21.967):2.459,(STM2511_2:2.801,
guaB_2:0.859):14.505):14.672):5.782,XF2430_2:38.264):7.031):17.588,
(((TM1347_2:37.639,(Cgl0587_2:20.475,Rv3411c_2:24.885):24.170):7.247,
(((((BH0020_2:3.527,BS_guaB_2:10.856):5.427,lin2901_2:10.048):5.043,
SPy2206_2:25.266):12.232,aq_2023_2:18.672):5.985,(Cj1058c_2:27.868,
HP0829_2:30.488):9.589):7.983):5.960,FN1231_2:32.555):4.699):10.917,
46198372:19.366);
