# Supplementary material for: Comparative genomics of Thermus thermophilus and Deinococcus radiodurans: divergent routes of adaptation to thermophily and radiation resistance
Source: BMC Evol Biol. 2005 Oct 20;5:57. doi: 10.1186/1471-2148-5-57 (PMC1274311; doi:10.1186/1471-2148-5-57)
Supplement: Additional File 7 — contains compressed file for all the trees (in PHYLIP format) for proteins from DR-TT core that had best hits to thermophiles. [file 1471-2148-5-57-S7.zip › TTC0085.COG1108.ml.tre]

(((((MA0025:26.805,MTH606:40.998):9.863,slr2045:50.152):32.037,((
(BH1390:30.886,lin1962:17.083):10.114,SPy0456:27.313):19.917,DR2283:68.462):23.908)
:11.892,((PA2409:61.909,all0830:65.712):15.684,(PA5501:19.911,((((
(znuB:2.513,STM1893:0.712):7.537,YPO2059:9.747):13.713,(PM0241:8.437,
HI0407:10.411):23.091):11.107,VC2083:25.499):9.221,((AGc2802:10.764,
SMc04243:9.477):4.953,BMEII0176:21.098):26.681):3.097):52.112):13.036):17.883,
TM0125:100.498,46198393:54.602);
