# Supplementary material for: Comparative genomics of Thermus thermophilus and Deinococcus radiodurans: divergent routes of adaptation to thermophily and radiation resistance
Source: BMC Evol Biol. 2005 Oct 20;5:57. doi: 10.1186/1471-2148-5-57 (PMC1274311; doi:10.1186/1471-2148-5-57)
Supplement: Additional File 7 — contains compressed file for all the trees (in PHYLIP format) for proteins from DR-TT core that had best hits to thermophiles. [file 1471-2148-5-57-S7.zip › TTC0087.COG1104.ml.tre]

((((((MA3264:28.866,MA2718:22.363):8.359,CAC2234:42.952):10.630,(
(((AF0186:4.820,AF0564:8.457):39.258,aq_739:43.958):6.698,((slr0387:30.369,
alr2505:21.820):16.375,((((YPO2896:5.959,(STM2543:1.509,yfhO:1.021):2.262)
:6.815,HI0378:14.001):5.084,PA3814:15.769):6.855,RSc1019:10.607):18.970):16.694)
:3.442,(all1457:36.903,FN0058:38.121):13.703):3.187):6.666,(BH1260:48.353,
alr3088:51.410):7.347):13.990,Rv3025c:51.799):14.025,DR0215:55.393,
46198395:27.985);
