# Supplementary material for: Comparative genomics of Thermus thermophilus and Deinococcus radiodurans: divergent routes of adaptation to thermophily and radiation resistance
Source: BMC Evol Biol. 2005 Oct 20;5:57. doi: 10.1186/1471-2148-5-57 (PMC1274311; doi:10.1186/1471-2148-5-57)
Supplement: Additional File 7 — contains compressed file for all the trees (in PHYLIP format) for proteins from DR-TT core that had best hits to thermophiles. [file 1471-2148-5-57-S7.zip › TTC0097.COG0604.ml.tre]

((aq_1362:40.008,(VNG1821G:54.858,(AGc2931:2.935,(SMc04270:4.319,
(BMEI1114:7.344,mlr1178:10.082):5.177):3.906):41.472):8.573):8.099,
(BS_yogA:64.519,(((((mll3915:32.620,SMc01816:56.941):8.394,SPBC1773_0:51.435)
:6.593,mll1929:43.197):23.345,(((AGc1508:12.978,SMc00034:22.495):15.098,
(BMEI0302:20.771,YPO1653:27.207):7.104):28.797,((PA5234:28.505,(RSc1203:15.799,
DRA0251:28.541):7.920):19.883,CC0770:42.325):28.973):8.750):9.036,
alr2948:66.688):2.212):11.132,46198405:38.385);
