# Supplementary material for: Comparative genomics of Thermus thermophilus and Deinococcus radiodurans: divergent routes of adaptation to thermophily and radiation resistance
Source: BMC Evol Biol. 2005 Oct 20;5:57. doi: 10.1186/1471-2148-5-57 (PMC1274311; doi:10.1186/1471-2148-5-57)
Supplement: Additional File 7 — contains compressed file for all the trees (in PHYLIP format) for proteins from DR-TT core that had best hits to thermophiles. [file 1471-2148-5-57-S7.zip › TTC0106.COG0037.ml.tre]

(((((MJ1157:80.640,(Ta1119:16.910,TVN0445:20.268):39.068):20.819,(
PAB2029:0.974,PH1680:1.078):34.492):6.873,(ECU03g1240:84.297,(APE2086:77.357,
(AF1321:71.048,((MJ1478:48.450,(PAB1092:5.372,PH0300:6.234):24.165):13.902,
(TM0197:50.690,(aq_1333:35.608,46198414:57.750):14.663):17.427):8.645):16.644)
:31.842):13.304):5.683,((((APE0537:51.596,SSO0586:57.936):30.846,MK1103:65.919)
:7.882,MTH1742:53.692):6.993,MTH1186:64.547):11.642):5.095,(MA1974:41.296,
AF1595:36.300):9.707,DR0480:139.547);
