# Supplementary material for: Comparative genomics of Thermus thermophilus and Deinococcus radiodurans: divergent routes of adaptation to thermophily and radiation resistance
Source: BMC Evol Biol. 2005 Oct 20;5:57. doi: 10.1186/1471-2148-5-57 (PMC1274311; doi:10.1186/1471-2148-5-57)
Supplement: Additional File 7 — contains compressed file for all the trees (in PHYLIP format) for proteins from DR-TT core that had best hits to thermophiles. [file 1471-2148-5-57-S7.zip › TTC0117.COG0498.ml.tre]

(((APE2286:47.369,(PAE2878:42.636,SSO0878:32.424):9.690):12.014,(
((VNG2430G:50.288,(AF1316:24.067,MA1610:17.822):8.884):8.062,(MK0974:29.141,
(MTH253:24.031,MJ1465:16.281):4.022):4.632):6.853,(PAB1677:7.259,
PH0857:10.055):18.294):10.360):10.764,((((Rv1295:33.836,(all2072:10.789,
sll1172:16.736):14.831):7.675,46198425:34.790):9.867,aq_425:26.163):6.446,
(TM0546:24.625,(lin2690:22.103,(SA1165:22.652,(BH3421:14.439,BS_thrC:14.950)
:8.716):8.198):12.261):6.038):11.433,DRA0360:198.643);
