# Supplementary material for: Comparative genomics of Thermus thermophilus and Deinococcus radiodurans: divergent routes of adaptation to thermophily and radiation resistance
Source: BMC Evol Biol. 2005 Oct 20;5:57. doi: 10.1186/1471-2148-5-57 (PMC1274311; doi:10.1186/1471-2148-5-57)
Supplement: Additional File 7 — contains compressed file for all the trees (in PHYLIP format) for proteins from DR-TT core that had best hits to thermophiles. [file 1471-2148-5-57-S7.zip › TTC0149.COG0509.ml.tre]

(((((TM0212:30.831,(BMEII0560:31.394,CC3354:39.623):10.628):10.623,
APE0951:45.087):8.869,(((((gcvH:0.811,STM3054:0.001):10.990,YPO0906:17.503)
:14.929,(PA5214:24.703,NMB0575:24.334):16.096):5.597,(XF0181:48.028,
VCA0277:29.359):13.780):4.940,(DR1811:34.128,RSc3294:29.964):6.720):6.607):1.632,
(lin2519:44.248,(((BH3484:10.678,BS_yusH:13.543):10.989,SA0760:15.092):19.149,
Rv1826:47.426):8.782):18.726):6.944,(PAB0559:0.001,PH1317:5.321):37.143,
46198457:28.504);
