# Supplementary material for: Comparative genomics of Thermus thermophilus and Deinococcus radiodurans: divergent routes of adaptation to thermophily and radiation resistance
Source: BMC Evol Biol. 2005 Oct 20;5:57. doi: 10.1186/1471-2148-5-57 (PMC1274311; doi:10.1186/1471-2148-5-57)
Supplement: Additional File 7 — contains compressed file for all the trees (in PHYLIP format) for proteins from DR-TT core that had best hits to thermophiles. [file 1471-2148-5-57-S7.zip › TTC0150.COG0403.ml.tre]

(mlr0885_1:15.910,((DR1809_1:36.010,((XF1385_1:29.050,PA2445_1:25.453):7.551,
(all4607_1:27.370,SMc02049_1:34.638):4.073):11.422):12.149,(((((VNG1603G:76.431,
(((TVN0297:12.201,Ta1358:21.017):51.516,(APE2124:37.199,SSO0918:46.464):13.539)
:6.357,(PAB1171:1.913,PH1995:5.544):41.491):8.020):11.967,(aq_1109:58.435,
(49236746:33.987,((SA1366:32.101,BH2815:22.607):5.015,(lin1386:24.958,
BS_yqhJ:16.694):6.067):23.127):6.328):5.925):7.681,TM0213:45.047):9.212,
46198458:50.823):8.950,CC3353:48.096):51.708):23.996,BMEII0561_:18.767);
