# Supplementary material for: Comparative genomics of Thermus thermophilus and Deinococcus radiodurans: divergent routes of adaptation to thermophily and radiation resistance
Source: BMC Evol Biol. 2005 Oct 20;5:57. doi: 10.1186/1471-2148-5-57 (PMC1274311; doi:10.1186/1471-2148-5-57)
Supplement: Additional File 7 — contains compressed file for all the trees (in PHYLIP format) for proteins from DR-TT core that had best hits to thermophiles. [file 1471-2148-5-57-S7.zip › TTC0151.COG1003.ml.tre]

((YPO0905_2:5.356,(STM3053_2:1.238,gcvP_2:1.699):3.191):16.832,
((XF1385_2:23.439,(Rv1832_2:26.937,PA2445_2:10.874):6.752):3.868,
(CC3352:48.584,(((((SSO0917:42.833,APE2121:37.858):18.290,(PAB1172:2.589,
PH1994:2.660):21.273):6.037,(VNG1601G:48.144,(Ta1357:10.153,TVN0298:9.649)
:24.879):11.974):7.856,(((SA1365:25.416,((lin1387:16.826,BS_yqhK:10.786):5.958,
BH2814:11.636):7.901):17.037,20806814:20.563):5.364,TM0214:28.972):5.097):3.950,
(aq_1903:45.509,46198459:34.658):4.870):14.138):65.727):6.476,DR1809_2:19.107);
