# Supplementary material for: Comparative genomics of Thermus thermophilus and Deinococcus radiodurans: divergent routes of adaptation to thermophily and radiation resistance
Source: BMC Evol Biol. 2005 Oct 20;5:57. doi: 10.1186/1471-2148-5-57 (PMC1274311; doi:10.1186/1471-2148-5-57)
Supplement: Additional File 7 — contains compressed file for all the trees (in PHYLIP format) for proteins from DR-TT core that had best hits to thermophiles. [file 1471-2148-5-57-S7.zip › TTC0166.COG0527.ml.tre]

(TM0547_2:51.930,(((TM1518:64.203,((BH3096:26.649,(lin1198:30.073,
BS_lysC:15.875):11.984):25.257,(slr0657:19.852,alr3644:15.889):21.921):7.984)
:3.951,((aq_1152:40.039,(HP1229:29.690,Cj0582:23.633):16.785):5.777,
((CC0843:27.903,((BMEI0189:7.802,(SMc02438:4.738,AGl1357:4.219):3.120):5.602,
mll3437:5.799):17.082):28.072,(PA0904:19.636,(RSc1171:15.358,NMB1498:19.491)
:10.419):12.341):9.165):7.674):7.393,((48835136:16.023,(Cgl0252:20.222,
Rv3709c:17.665):13.038):22.850,46198474:43.419):6.512):18.576,DR1365:95.111);
