# Supplementary material for: Comparative genomics of Thermus thermophilus and Deinococcus radiodurans: divergent routes of adaptation to thermophily and radiation resistance
Source: BMC Evol Biol. 2005 Oct 20;5:57. doi: 10.1186/1471-2148-5-57 (PMC1274311; doi:10.1186/1471-2148-5-57)
Supplement: Additional File 7 — contains compressed file for all the trees (in PHYLIP format) for proteins from DR-TT core that had best hits to thermophiles. [file 1471-2148-5-57-S7.zip › TTC0189.COG0605.ml.tre]

((((((((BH1409:10.328,BS_sodA:12.409):4.210,(SA1382:9.377,SA0128:19.434):16.275)
:2.323,lin1478:17.104):9.222,(((YPO4061:8.867,(sodA:1.682,STM4055:0.948)
:5.298):4.916,(PM0001:11.857,HI1088:6.625):8.871):15.512,DR1279:12.693):10.750)
:3.005,(PA4468:15.895,XF2614:16.400):17.629):6.184,(L12227:22.923,
(SP0766:9.686,SPy1406:14.406):14.737):10.956):5.311,(all0070:28.002,
(XF1921:29.869,CC1777:34.042):18.677):7.505):15.740,BB0153:59.783,
46198497:21.342);
