# Supplementary material for: Comparative genomics of Thermus thermophilus and Deinococcus radiodurans: divergent routes of adaptation to thermophily and radiation resistance
Source: BMC Evol Biol. 2005 Oct 20;5:57. doi: 10.1186/1471-2148-5-57 (PMC1274311; doi:10.1186/1471-2148-5-57)
Supplement: Additional File 7 — contains compressed file for all the trees (in PHYLIP format) for proteins from DR-TT core that had best hits to thermophiles. [file 1471-2148-5-57-S7.zip › TTC0195.COG0325.ml.tre]

(((((aq_274:29.872,CAC2121:39.707):5.659,(TM1731:40.408,((BS_ylmE:24.438,
BH2550:22.773):11.299,(FN0561:36.010,L120355:43.216):21.293):10.925):9.425):9.365,
MA0493:40.071):5.788,(((XF1717:46.358,((PA0394:17.857,(YPO0941:13.883,
yggS:18.018):22.264):2.938,RSc2683:18.666):22.610):8.574,(alr0486:22.995,
slr0556:37.865):25.443):8.788,(RSp0683:28.123,((AGc4983:15.382,SMc02812:11.015)
:18.334,CC3745:19.290):9.556):26.085):1.551):23.797,DR1368:51.809,
46198503:21.930);
