# Supplementary material for: Comparative genomics of Thermus thermophilus and Deinococcus radiodurans: divergent routes of adaptation to thermophily and radiation resistance
Source: BMC Evol Biol. 2005 Oct 20;5:57. doi: 10.1186/1471-2148-5-57 (PMC1274311; doi:10.1186/1471-2148-5-57)
Supplement: Additional File 7 — contains compressed file for all the trees (in PHYLIP format) for proteins from DR-TT core that had best hits to thermophiles. [file 1471-2148-5-57-S7.zip › TTC0196.COG3599.ml.tre]

((((((lin2128:23.622,(BH2546:19.364,BS_divIVA:15.719):7.088):6.950,
(((SPy1514:36.051,SP1661:25.777):11.140,L117685:67.848):37.773,SA1035:78.576)
:10.781):14.746,CAC2118:90.351):15.284,(Rv2145c:66.056,Cgl2100:41.685):54.059)
:22.469,((Cgl2024:52.213,Rv2927c:29.500):92.566,slr0848:78.928):91.868):58.280,
DR1369:109.014,46198504:27.261);
