# Supplementary material for: Comparative genomics of Thermus thermophilus and Deinococcus radiodurans: divergent routes of adaptation to thermophily and radiation resistance
Source: BMC Evol Biol. 2005 Oct 20;5:57. doi: 10.1186/1471-2148-5-57 (PMC1274311; doi:10.1186/1471-2148-5-57)
Supplement: Additional File 7 — contains compressed file for all the trees (in PHYLIP format) for proteins from DR-TT core that had best hits to thermophiles. [file 1471-2148-5-57-S7.zip › TTC0197.COG1434.ml.tre]

(((((((Cgl2222:116.314,46198505:74.029):31.663,(20808561:64.162,(STM0098:62.089,
((XF2101:76.014,all1816:44.577):9.631,NMB0004:63.648):20.473):38.576):6.962)
:26.813,((CAC0441:81.030,(lin2536:47.297,L17153:68.320):32.312):14.237,
(((L169301:101.500,L171552:45.683):6.937,lin1003:69.277):13.752,SA2148:74.252)
:29.968):12.499):24.988,CAC0352:105.240):33.565,mll0674:88.884):5.006,
((alr2467:56.679,sll1606:32.209):38.674,(aq_1986:48.210,TM1674:78.427):22.099)
:10.869):40.636,(ycbC:7.456,STM0990:5.021):43.433,DR0210:167.101);
