# Supplementary material for: Comparative genomics of Thermus thermophilus and Deinococcus radiodurans: divergent routes of adaptation to thermophily and radiation resistance
Source: BMC Evol Biol. 2005 Oct 20;5:57. doi: 10.1186/1471-2148-5-57 (PMC1274311; doi:10.1186/1471-2148-5-57)
Supplement: Additional File 7 — contains compressed file for all the trees (in PHYLIP format) for proteins from DR-TT core that had best hits to thermophiles. [file 1471-2148-5-57-S7.zip › TTC0202.COG2133.ml.tre]

((PAE2689:40.992,(BH2090:40.167,(XF1735:18.276,SMa0564:27.086):28.018):15.280)
:18.551,(((((((PA1112:20.965,yliI:35.460):15.455,SMb20301:32.099):4.409,
slr1608:43.158):4.572,((XF1740:25.506,AGl1629:38.984):4.957,CC1507:30.706):6.844)
:6.420,SMc01583:44.038):16.613,Rv3006:142.228):6.197,((DRA0203:65.659,
RSc0932:50.033):14.289,((all4539:27.716,(SMc04291:21.531,SMa1833:30.557):28.953)
:16.975,DR1257:50.328):19.078):53.237):4.830,46198510:36.986);
