# Supplementary material for: Comparative genomics of Thermus thermophilus and Deinococcus radiodurans: divergent routes of adaptation to thermophily and radiation resistance
Source: BMC Evol Biol. 2005 Oct 20;5:57. doi: 10.1186/1471-2148-5-57 (PMC1274311; doi:10.1186/1471-2148-5-57)
Supplement: Additional File 7 — contains compressed file for all the trees (in PHYLIP format) for proteins from DR-TT core that had best hits to thermophiles. [file 1471-2148-5-57-S7.zip › TTC0222.COG0451.ml.tre]

(DR2202:82.280,(PAE1922:79.215,(((((((CAC0731:73.215,BH3649:53.030):14.201,
BH3379:46.903):14.524,(CAC2334:62.455,(MK0724:47.950,MJ0211:33.305):7.021):8.103)
:8.577,((aq_1335:77.186,MA1185:47.215):20.259,((SA0123:77.547,(PH1742:13.704,
PAB2145:10.158):26.962):10.701,(PA4068:69.439,((VNG0065G:59.890,MTH380:44.442)
:8.671,MA4464:44.419):13.136):11.214):3.961):10.445):8.383,TM0509:43.325):12.157,
(Cgl0323:24.381,Rv3634c:23.942):38.667):9.692,46198530:46.183):13.375):17.071,
mlr8551:84.170);
