# Supplementary material for: Comparative genomics of Thermus thermophilus and Deinococcus radiodurans: divergent routes of adaptation to thermophily and radiation resistance
Source: BMC Evol Biol. 2005 Oct 20;5:57. doi: 10.1186/1471-2148-5-57 (PMC1274311; doi:10.1186/1471-2148-5-57)
Supplement: Additional File 7 — contains compressed file for all the trees (in PHYLIP format) for proteins from DR-TT core that had best hits to thermophiles. [file 1471-2148-5-57-S7.zip › TTC0237.COG2030.ml.tre]

((((AF2313:24.937,AF0198:18.379):6.823,(((mll7145:5.077,SMb21110:14.565):36.367,
(maoC_2:22.571,DR2381_2:18.627):52.091):12.437,AF1933:44.420):4.815):9.325,
((FN0816:40.424,(CC0704:25.261,PA3302:45.358):17.198):22.394,SSO1154:54.958):20.908)
:8.025,(((((DR1239:12.869,(msl6009m:19.250,mlr0905:13.260):29.132):15.652,
Rv2499c:25.449):7.676,(VNG0626G:54.155,(VNG2290G:28.729,YPO1927:38.707):5.946)
:6.257):16.530,SSO3136:54.175):8.208,SA0037:92.586):12.589,46198545:34.759);
