# Supplementary material for: Comparative genomics of Thermus thermophilus and Deinococcus radiodurans: divergent routes of adaptation to thermophily and radiation resistance
Source: BMC Evol Biol. 2005 Oct 20;5:57. doi: 10.1186/1471-2148-5-57 (PMC1274311; doi:10.1186/1471-2148-5-57)
Supplement: Additional File 7 — contains compressed file for all the trees (in PHYLIP format) for proteins from DR-TT core that had best hits to thermophiles. [file 1471-2148-5-57-S7.zip › TTC0246.COG3870.ml.tre]

(((((BH0043:14.008,lin2840:22.483):2.918,BS_yaaQ:21.172):5.775,SA0441:21.002)
:12.183,(CAC0299:30.017,BH0950:119.149):11.565):25.797,DR1423:43.859,
46198554:22.255);
