# Supplementary material for: Comparative genomics of Thermus thermophilus and Deinococcus radiodurans: divergent routes of adaptation to thermophily and radiation resistance
Source: BMC Evol Biol. 2005 Oct 20;5:57. doi: 10.1186/1471-2148-5-57 (PMC1274311; doi:10.1186/1471-2148-5-57)
Supplement: Additional File 7 — contains compressed file for all the trees (in PHYLIP format) for proteins from DR-TT core that had best hits to thermophiles. [file 1471-2148-5-57-S7.zip › TTC0250.COG0740.ml.tre]

((((TM0695:18.186,aq_1339:15.953):3.088,(((alr3683:10.034,sll0534:8.929):7.909,
alr1238:15.003):11.880,(RSc1711:18.316,((((PM1976:3.420,HI0714:4.604):18.124,
(PA1801:13.439,VC1922:8.781):3.521):3.559,(STM0448:0.001,clpP:0.521):11.481)
:6.145,XF1187:17.013):4.633):4.558):3.536):3.862,(((((BS_clpP:9.814,
lin2612:17.312):3.250,BH3564:10.124):4.324,CAC2640:19.881):1.784,
BH3118:30.269):3.855,HP0794:25.395):2.681):16.474,DR1972:32.133,46198558:19.242);
