# Supplementary material for: Comparative genomics of Thermus thermophilus and Deinococcus radiodurans: divergent routes of adaptation to thermophily and radiation resistance
Source: BMC Evol Biol. 2005 Oct 20;5:57. doi: 10.1186/1471-2148-5-57 (PMC1274311; doi:10.1186/1471-2148-5-57)
Supplement: Additional File 7 — contains compressed file for all the trees (in PHYLIP format) for proteins from DR-TT core that had best hits to thermophiles. [file 1471-2148-5-57-S7.zip › TTC0251.COG1219.ml.tre]

(DR1973:31.086,((((CAC2639:18.899,((BH3052:14.040,lin1307:9.385):8.166,
L163602:24.780):6.234):7.774,(((((SMc01904:1.806,AGc2327:2.188):3.799,
BMEI0875:4.930):2.093,mlr8474:4.806):3.210,CC1961:10.046):6.463,
(((PA1802:9.678,XF1188:12.455):5.001,RSc1712:15.567):2.239,(NMB1372:26.086,
(clpX:0.001,(STM0449:0.559,YPO3156:5.903):1.024):11.562):2.029):7.664):10.881)
:5.811,(aq_1337:20.429,TM0146:27.927):5.768):8.534,FN2015:27.576):11.270,
46198559:23.297);
