# Supplementary material for: Comparative genomics of Thermus thermophilus and Deinococcus radiodurans: divergent routes of adaptation to thermophily and radiation resistance
Source: BMC Evol Biol. 2005 Oct 20;5:57. doi: 10.1186/1471-2148-5-57 (PMC1274311; doi:10.1186/1471-2148-5-57)
Supplement: Additional File 7 — contains compressed file for all the trees (in PHYLIP format) for proteins from DR-TT core that had best hits to thermophiles. [file 1471-2148-5-57-S7.zip › TTC0253.COG0646.ml.tre]

(((slr0212_1:8.706,alr0308_1:12.631):30.366,(BH1630_1:35.315,(((
((((RSc0295:21.875,CC2138:37.670):7.697,((SMc03112_1:6.821,BMEI1759_1:7.018)
:2.549,AGc3907_1:7.590):19.576):3.114,((VC0390_1:8.876,((STM4188_1:2.545,
metH_1:0.635):9.374,YPO3722_1:6.326):5.848):12.025,PA1843_1:9.516):8.396)
:5.749,DR0966_1:29.100):6.960,CAC0578_1:29.831):12.699,FN0163:55.238):15.447,
(TM0268_1:64.903,BH1629_1:66.887):35.284):10.193):13.036):9.585,(Cgl1471_1:18.751,
Rv2124c_1:20.956):28.004,46198561:32.731);
