# Supplementary material for: Comparative genomics of Thermus thermophilus and Deinococcus radiodurans: divergent routes of adaptation to thermophily and radiation resistance
Source: BMC Evol Biol. 2005 Oct 20;5:57. doi: 10.1186/1471-2148-5-57 (PMC1274311; doi:10.1186/1471-2148-5-57)
Supplement: Additional File 7 — contains compressed file for all the trees (in PHYLIP format) for proteins from DR-TT core that had best hits to thermophiles. [file 1471-2148-5-57-S7.zip › TTC0253.COG1410.ml.tre]

((Rv2124c_2:14.000,Cgl1471_2:16.843):25.537,((alr0308_2:13.885,slr0212_2:13.330)
:29.600,(BH1630_2:43.039,(((((((SMc03112_2:8.094,(AGc3907_2:8.468,
BMEI1759_2:5.379):3.825):10.836,CC2137:19.213):7.101,((VC0390_2:14.162,
((STM4188_2:1.287,metH_2:1.765):4.232,YPO3722_2:5.867):6.318):7.892,
PA1843_2:19.648):3.997):3.801,RSc0294:23.519):4.565,DR0966_2:29.106):4.775,
HI1042:51.994):7.152,CAC0578_2:34.738):53.985):34.310):11.162,46198561:44.769);
