# Supplementary material for: Comparative genomics of Thermus thermophilus and Deinococcus radiodurans: divergent routes of adaptation to thermophily and radiation resistance
Source: BMC Evol Biol. 2005 Oct 20;5:57. doi: 10.1186/1471-2148-5-57 (PMC1274311; doi:10.1186/1471-2148-5-57)
Supplement: Additional File 7 — contains compressed file for all the trees (in PHYLIP format) for proteins from DR-TT core that had best hits to thermophiles. [file 1471-2148-5-57-S7.zip › TTC0257.COG0782.ml.tre]

(DR1162:63.589,((((CAC3198:33.614,((BH1276:14.826,BS_greA:10.481):12.080,
(L0140:31.786,SA1438:18.937):6.260):13.413):15.885,(((((((RC1332:1.327,
RP861:1.525):30.188,((mll2568:8.074,(SMc01218:2.440,AGc3965:4.123):7.515)
:2.217,BMEI0508:9.899):11.461):3.882,CC2848:24.467):9.110,(NMB1430:21.052,
RSc1522:26.727):11.036):6.802,XF1108:25.310):9.268,HI1331:22.536):5.390,
PA4755:26.472):25.733):8.298,MYPU_5530:55.009):7.443,TM1706:46.639):30.476,
46198565:30.003);
