# Supplementary material for: Comparative genomics of Thermus thermophilus and Deinococcus radiodurans: divergent routes of adaptation to thermophily and radiation resistance
Source: BMC Evol Biol. 2005 Oct 20;5:57. doi: 10.1186/1471-2148-5-57 (PMC1274311; doi:10.1186/1471-2148-5-57)
Supplement: Additional File 7 — contains compressed file for all the trees (in PHYLIP format) for proteins from DR-TT core that had best hits to thermophiles. [file 1471-2148-5-57-S7.zip › TTC0304.COG0574.ml.tre]

(((PH0092:0.398,PAB0057:1.929):21.089,(MK0252:28.608,AF0710:30.304):9.247)
:70.635,(((TP0746:108.883,((((RC0783:4.088,RP492:3.328):46.917,(CC1471:21.056,
(BMEI1436:9.764,(mlr7532:11.411,(AGc1470:16.758,SMc00025:9.197):10.201):3.646)
:12.602):14.982):8.304,(FN0796:48.144,lin1981:33.389):13.444):5.434,
(PAE3383:51.194,(TM0272:19.400,MA0608:36.481):6.499):3.411):3.387):4.485,
(TVN0976:12.500,Ta0886:11.657):34.224):19.730,46198612:33.731):45.793,
DRB0075:130.057);
