# Supplementary material for: Comparative genomics of Thermus thermophilus and Deinococcus radiodurans: divergent routes of adaptation to thermophily and radiation resistance
Source: BMC Evol Biol. 2005 Oct 20;5:57. doi: 10.1186/1471-2148-5-57 (PMC1274311; doi:10.1186/1471-2148-5-57)
Supplement: Additional File 7 — contains compressed file for all the trees (in PHYLIP format) for proteins from DR-TT core that had best hits to thermophiles. [file 1471-2148-5-57-S7.zip › TTC0307.COG2046.ml.tre]

(((PAB1595:19.613,APE1197:19.695):14.488,(SSO2912:28.862,(PAE2609:12.361,
AF1667:32.714):35.383):35.087):11.759,((DRA0016:27.858,((((BH1487:11.010,
BS_ylnB:13.080):2.561,(slr1165:11.550,all5138:8.915):20.744):4.500,
BS_yitA:17.588):2.429,(BH3386:12.709,Cj1609:158.361):6.284):7.067):7.110,
(aq_1081_1:36.310,YJR010w:40.784):30.166):12.788,46198615:48.723);
