# Supplementary material for: Comparative genomics of Thermus thermophilus and Deinococcus radiodurans: divergent routes of adaptation to thermophily and radiation resistance
Source: BMC Evol Biol. 2005 Oct 20;5:57. doi: 10.1186/1471-2148-5-57 (PMC1274311; doi:10.1186/1471-2148-5-57)
Supplement: Additional File 7 — contains compressed file for all the trees (in PHYLIP format) for proteins from DR-TT core that had best hits to thermophiles. [file 1471-2148-5-57-S7.zip › TTC0319.COG0422.ml.tre]

((((((Cj0453:30.601,(FN1757:18.767,CAC3014:16.076):11.563):29.803,
(((VNG0715G:28.744,((DRA0175:16.078,(BS_thiA:6.020,BH1933:2.720):6.204):3.827,
Rv0423c:16.510):22.552):9.756,(all0982:3.935,slr0118:5.012):15.965):8.069,
aq_1204:19.656):25.874):11.109,(TM0788:42.395,46198627:32.688):7.206):10.645,
(((PAB1930:36.379,(AF2412:23.776,MA1790:30.801):10.846):5.254,MJ1026:26.073)
:5.125,(MK0106:29.826,MTH1576:30.015):10.481):4.401):11.955,MTH1543:30.622):9.254,
MA4329:33.663,SSO1941:64.858);
