# Supplementary material for: Comparative genomics of Thermus thermophilus and Deinococcus radiodurans: divergent routes of adaptation to thermophily and radiation resistance
Source: BMC Evol Biol. 2005 Oct 20;5:57. doi: 10.1186/1471-2148-5-57 (PMC1274311; doi:10.1186/1471-2148-5-57)
Supplement: Additional File 7 — contains compressed file for all the trees (in PHYLIP format) for proteins from DR-TT core that had best hits to thermophiles. [file 1471-2148-5-57-S7.zip › TTC0432.COG0312.ml.tre]

(((((((all5218:116.411,46198740:60.771):17.124,(CAC1829:82.830,TM0727:68.462)
:27.756):11.642,aq_1871:82.521):10.500,49236144:58.847):9.304,((((
(PM0120:11.110,HI1152:10.719):22.704,(YPO3692:7.008,(STM4438:2.658,
pmbA:1.359):11.070):13.254):3.422,VC2535:25.392):18.170,(XF1131:47.317,
RSc0945:38.591):11.100):24.555,(CC0309:52.326,(mlr8264:20.674,SMc00897:17.045)
:32.719):14.990):49.953):10.697,((PH0249:21.729,PAB0155:33.438):82.140,
(MTH1070:57.604,MA3287:70.870):15.881):20.333):22.029,MTH856:92.232,
DRC0038:227.441);
