# Supplementary material for: Comparative genomics of Thermus thermophilus and Deinococcus radiodurans: divergent routes of adaptation to thermophily and radiation resistance
Source: BMC Evol Biol. 2005 Oct 20;5:57. doi: 10.1186/1471-2148-5-57 (PMC1274311; doi:10.1186/1471-2148-5-57)
Supplement: Additional File 7 — contains compressed file for all the trees (in PHYLIP format) for proteins from DR-TT core that had best hits to thermophiles. [file 1471-2148-5-57-S7.zip › TTC0433.COG0312.ml.tre]

((((all5219:11.273,slr1322:18.673):75.382,(CAC1828:52.176,(46198741:56.502,
TM0726:33.165):8.610):10.097):22.878,aq_2021:61.984):21.774,(((NMB2066:34.230,
RSc2659:20.208):8.982,(XF1127:26.720,(PA4474:17.813,(VC0422:18.764,
((HI1653:8.638,PM0343:7.635):19.100,(YPO3672:6.924,(tldD:2.692,
STM3368:3.346):8.687):12.069):5.486):10.488):11.886):4.476):10.010,
(CC3411:27.929,((mll7487:13.785,BMEI1468:14.258):5.644,(SMc00960:7.673,
AGc1392:7.088):6.811):16.847):18.411):18.930,DRC0038:228.248);
