# Supplementary material for: Comparative genomics of Thermus thermophilus and Deinococcus radiodurans: divergent routes of adaptation to thermophily and radiation resistance
Source: BMC Evol Biol. 2005 Oct 20;5:57. doi: 10.1186/1471-2148-5-57 (PMC1274311; doi:10.1186/1471-2148-5-57)
Supplement: Additional File 7 — contains compressed file for all the trees (in PHYLIP format) for proteins from DR-TT core that had best hits to thermophiles. [file 1471-2148-5-57-S7.zip › TTC0439.COG0009.ml.tre]

(((((((((APE2397:19.737,(CC3390:49.963,RSc0577:49.731):14.350):6.970,
(MA4554:20.610,VNG2312C:64.403):17.330):2.515,(((CAC2882:35.015,(
BS_ywlC:17.927,lin2685:24.410):13.436):3.359,(PH0435:8.794,PAB1302:7.400):11.853)
:5.125,((TVN1298:11.598,Ta0302:18.674):28.329,TM0852:24.034):16.091):2.527):14.421,
L189883:83.733):4.498,AF0781:45.443):13.321,(yrdC:105.128,aq_651:79.782):3.211)
:11.223,MK0635:50.464):5.771,Cgl1176:65.015):22.394,DR1862:84.217,
46198747:45.036);
