# Supplementary material for: Comparative genomics of Thermus thermophilus and Deinococcus radiodurans: divergent routes of adaptation to thermophily and radiation resistance
Source: BMC Evol Biol. 2005 Oct 20;5:57. doi: 10.1186/1471-2148-5-57 (PMC1274311; doi:10.1186/1471-2148-5-57)
Supplement: Additional File 7 — contains compressed file for all the trees (in PHYLIP format) for proteins from DR-TT core that had best hits to thermophiles. [file 1471-2148-5-57-S7.zip › TTC0446.COG2199.ml.tre]

(((((aq_035_2:22.076,yddV_2:55.412):11.578,(((PA5487:33.006,((PA0338_2:27.690,
PA0169:43.692):18.876,PA0290_2:53.433):7.701):10.760,PA2870:44.045):1.029,
((DR2498:47.314,TM1594_2:37.423):4.499,all2416:54.938):11.737):5.287):4.364,
(PA1107:37.765,mll3440_3:38.558):9.614):4.941,VC1216_2:59.153):6.731,
((((PA4929_2:41.910,PA0847_4:42.097):4.813,((CC0091_2:38.776,CC0655_2:47.526)
:15.691,PA1727_2:39.513):10.917):6.041,sll0267_5:42.736):7.055,aq_1455:53.482)
:10.200,46198754:42.044);
