# Supplementary material for: Comparative genomics of Thermus thermophilus and Deinococcus radiodurans: divergent routes of adaptation to thermophily and radiation resistance
Source: BMC Evol Biol. 2005 Oct 20;5:57. doi: 10.1186/1471-2148-5-57 (PMC1274311; doi:10.1186/1471-2148-5-57)
Supplement: Additional File 7 — contains compressed file for all the trees (in PHYLIP format) for proteins from DR-TT core that had best hits to thermophiles. [file 1471-2148-5-57-S7.zip › TTC0454.COG2862.ml.tre]

(((aq_286:37.101,Cj1022c:48.731):14.871,((DR1879:91.572,MA2651:89.557):26.567,
DR0275:77.642):33.818):25.475,AGc4155:191.465,46198762:43.082);
