# Supplementary material for: Comparative genomics of Thermus thermophilus and Deinococcus radiodurans: divergent routes of adaptation to thermophily and radiation resistance
Source: BMC Evol Biol. 2005 Oct 20;5:57. doi: 10.1186/1471-2148-5-57 (PMC1274311; doi:10.1186/1471-2148-5-57)
Supplement: Additional File 7 — contains compressed file for all the trees (in PHYLIP format) for proteins from DR-TT core that had best hits to thermophiles. [file 1471-2148-5-57-S7.zip › TTC0460.COG0151.ml.tre]

((((aq_742:37.547,(BS_purD:25.183,BH0634:24.370):18.399):13.119,((
RSc2191:20.178,NMB2151:20.628):10.698,((((SMc00993:15.122,AGc1152:11.241):8.004,
(mlr7447:14.424,BMEI1519:14.545):5.660):10.187,CC0297:43.897):17.104,
((((STM4175:4.264,purD:2.341):7.333,YPO3729:11.362):4.617,(VC0275:8.994,
PA4855:17.300):4.645):2.771,(PM0224:7.110,HI0888:6.869):8.379):5.968):6.709)
:5.244):13.838,(alr3510:27.256,slr1159:32.342):20.373):10.955,DR1431:52.715,
46198768:35.010);
