# Supplementary material for: Comparative genomics of Thermus thermophilus and Deinococcus radiodurans: divergent routes of adaptation to thermophily and radiation resistance
Source: BMC Evol Biol. 2005 Oct 20;5:57. doi: 10.1186/1471-2148-5-57 (PMC1274311; doi:10.1186/1471-2148-5-57)
Supplement: Additional File 7 — contains compressed file for all the trees (in PHYLIP format) for proteins from DR-TT core that had best hits to thermophiles. [file 1471-2148-5-57-S7.zip › TTC0471.COG1651.ml.tre]

((((AF1354:54.191,((DR2019:70.767,DR0560:56.757):27.899,all0902:67.098):13.455)
:7.620,(DR0753:71.393,((BS_yvgV:39.841,SA2197:83.955):14.857,VNG2282C:122.687)
:28.456):7.690):4.964,((BMEI1440:15.566,((AGc1464:13.098,SMc00023:14.598):9.528,
mlr7525:13.017):6.452):21.025,((CC0375:43.475,CC0374:61.113):15.966,
(RP025:12.470,RC0029:4.937):59.848):7.293):22.499):6.890,(Cgl0018:71.458,
((AGc2458:27.570,SMc01342:19.417):54.976,STM0028:121.602):40.451):25.832,
46198779:41.435);
