# Supplementary material for: Comparative genomics of Thermus thermophilus and Deinococcus radiodurans: divergent routes of adaptation to thermophily and radiation resistance
Source: BMC Evol Biol. 2005 Oct 20;5:57. doi: 10.1186/1471-2148-5-57 (PMC1274311; doi:10.1186/1471-2148-5-57)
Supplement: Additional File 7 — contains compressed file for all the trees (in PHYLIP format) for proteins from DR-TT core that had best hits to thermophiles. [file 1471-2148-5-57-S7.zip › TTC0521.COG0721.ml.tre]

(((((aqq_07:36.465,(((SSO6855:88.852,AF2328:43.383):11.412,VNG0870G:69.357):10.577,
(FN0755:60.044,CAC2671:42.805):27.717):5.239):3.928,((((BH0665:7.790,
BS_yerL:18.366):11.272,SA1717:47.598):6.119,(lin1868:24.898,(L0475:19.661,
SPy1772:29.762):27.197):9.358):13.244,(asl3192:23.418,slr0033:36.385):27.760)
:11.882):9.780,Cgl1217:63.876):6.357,(((BMEII0674:7.630,msl0677:12.506):37.512,
NMB1355:76.324):4.716,HP0975:115.877):17.176):22.016,DR1275:63.446,
46198829:74.426);
