# Supplementary material for: Comparative genomics of Thermus thermophilus and Deinococcus radiodurans: divergent routes of adaptation to thermophily and radiation resistance
Source: BMC Evol Biol. 2005 Oct 20;5:57. doi: 10.1186/1471-2148-5-57 (PMC1274311; doi:10.1186/1471-2148-5-57)
Supplement: Additional File 7 — contains compressed file for all the trees (in PHYLIP format) for proteins from DR-TT core that had best hits to thermophiles. [file 1471-2148-5-57-S7.zip › TTC0528.COG1216.ml.tre]

(((((MTH343:25.340,MTH348:35.832):9.268,PH0424:29.187):14.213,(Rv3782:33.208,
Cgl0199:27.964):83.426):13.679,(((((AF0321:56.152,((Rv3265c:88.593,
CC3632:46.536):29.319,MA2170:44.204):7.147):13.000,((DRA0038:60.233,
CAC2312:42.709):13.634,(alr4493:59.559,(CAC2320:36.449,CAC2321:44.678):8.921)
:15.256):9.641):6.574,(AF0322:63.293,CAC2172:63.242):13.373):4.081,
CAC2171:81.483):16.810,(slr2126:69.337,all4424:80.720):33.476):19.921):13.113,
STM0720:93.982,46198836:45.438);
