# Supplementary material for: Comparative genomics of Thermus thermophilus and Deinococcus radiodurans: divergent routes of adaptation to thermophily and radiation resistance
Source: BMC Evol Biol. 2005 Oct 20;5:57. doi: 10.1186/1471-2148-5-57 (PMC1274311; doi:10.1186/1471-2148-5-57)
Supplement: Additional File 7 — contains compressed file for all the trees (in PHYLIP format) for proteins from DR-TT core that had best hits to thermophiles. [file 1471-2148-5-57-S7.zip › TTC0529.COG0562.ml.tre]

(MTH344:35.870,((DRA0367:22.351,CAC2169:33.145):9.437,(((STM0719:22.434,
AGl1762:22.772):25.338,((Rv3809c:10.424,Cgl2826:13.695):30.244,(glf:20.398,
Cj1439c:27.096):23.134):9.247):16.652,(MG137:23.175,MPN278:22.107):54.372):14.191)
:17.199,46198837:21.890);
