# Supplementary material for: Comparative genomics of Thermus thermophilus and Deinococcus radiodurans: divergent routes of adaptation to thermophily and radiation resistance
Source: BMC Evol Biol. 2005 Oct 20;5:57. doi: 10.1186/1471-2148-5-57 (PMC1274311; doi:10.1186/1471-2148-5-57)
Supplement: Additional File 7 — contains compressed file for all the trees (in PHYLIP format) for proteins from DR-TT core that had best hits to thermophiles. [file 1471-2148-5-57-S7.zip › TTC0546.COG0691.ml.tre]

(((TM0254:24.382,((((((lin2542:17.911,BS_yvaI:13.365):5.695,BH3552:18.889):2.628,
(SA0736:17.688,CAC0716:32.498):11.154):7.750,((SP0976:11.177,SPy0504:13.453)
:7.854,L160560:19.789):14.247):10.102,(slr1639:13.735,alr5070:12.279):22.336)
:9.199,(((BMEI1300:13.472,((AGc1885:7.511,SMc02405:9.722):7.892,
mlr7747:12.004):5.087):12.024,CC1196:21.741):15.928,(Rv3100c:19.310,
Cgl0781:25.177):26.580):3.530):4.622):11.418,aq_287:34.453):8.558,
DR1468:53.745,46198854:21.778);
