# Supplementary material for: Comparative genomics of Thermus thermophilus and Deinococcus radiodurans: divergent routes of adaptation to thermophily and radiation resistance
Source: BMC Evol Biol. 2005 Oct 20;5:57. doi: 10.1186/1471-2148-5-57 (PMC1274311; doi:10.1186/1471-2148-5-57)
Supplement: Additional File 7 — contains compressed file for all the trees (in PHYLIP format) for proteins from DR-TT core that had best hits to thermophiles. [file 1471-2148-5-57-S7.zip › TTC0561.COG0138.ml.tre]

(((((((BH0633:13.295,BS_purH:14.989):9.096,(SP0050:13.508,L158710:17.817):15.654)
:2.936,lin1877:19.777):12.123,(aq_1963:38.424,CAC1395:36.267):13.473):3.990,
(((RSc0504:22.017,NMB0983:22.943):7.397,(((STM4176:2.288,purH:3.093):4.144,
YPO3728:6.509):4.934,VC0276:10.683):11.106):8.890,(((SMc04088:9.088,
AGc5117:7.475):10.051,mlr4101:15.037):7.364,CC0086:21.372):15.783):10.740):6.116,
(all3093:15.244,slr0597:17.366):23.581):11.199,DR0868:42.657,46198869:23.698);
