# Supplementary material for: Comparative genomics of Thermus thermophilus and Deinococcus radiodurans: divergent routes of adaptation to thermophily and radiation resistance
Source: BMC Evol Biol. 2005 Oct 20;5:57. doi: 10.1186/1471-2148-5-57 (PMC1274311; doi:10.1186/1471-2148-5-57)
Supplement: Additional File 7 — contains compressed file for all the trees (in PHYLIP format) for proteins from DR-TT core that had best hits to thermophiles. [file 1471-2148-5-57-S7.zip › TTC0583.COG1490.ml.tre]

((((((TM0730:18.415,(CAC2273:27.902,aq_428:26.135):13.716):5.636,
(BH1243:23.730,BS_yrvI:19.511):9.591):3.339,NMB0347:41.708):4.272,
(lin1557:38.255,SA1459:44.611):11.453):4.791,(((SP1644:13.648,SPy1980:13.723)
:4.500,L110564:17.952):12.136,FN0349:37.618):10.690):6.942,(DR0890:37.861,
((((dtd:3.241,STM4028:4.859):8.804,(YPO0029:13.085,HI0670:26.148):4.582):9.445,
VC2741:21.011):11.130,(PA5079:40.317,RSc0497:20.158):8.772):19.498):5.195,
46198891:23.787);
