# Supplementary material for: Comparative genomics of Thermus thermophilus and Deinococcus radiodurans: divergent routes of adaptation to thermophily and radiation resistance
Source: BMC Evol Biol. 2005 Oct 20;5:57. doi: 10.1186/1471-2148-5-57 (PMC1274311; doi:10.1186/1471-2148-5-57)
Supplement: Additional File 7 — contains compressed file for all the trees (in PHYLIP format) for proteins from DR-TT core that had best hits to thermophiles. [file 1471-2148-5-57-S7.zip › TTC0613.COG1175.ml.tre]

((((AGpA678:91.045,mll0853:73.009):7.023,((mlr7093:76.808,(SMb21220:7.400,
mlr3640:4.654):64.279):11.279,(AGl3068:74.514,((Rv1236:68.729,Cgl0704:44.361)
:13.353,(DR1437:46.619,(SMb21459:48.440,SMb20326:30.539):9.810):13.384):16.529)
:12.015):13.237):10.856,((AGl3247:61.383,TM1121:57.901):44.719,(TM0811:52.340,
(alr0738:28.304,slr1202:20.883):49.825):24.713):13.964):17.118,(46198921:39.884,
(TM1234:39.141,(APE1632:53.783,(PH0024:4.143,PAB2334:3.770):19.844):17.825)
:24.153):35.984,SSO1000:106.673);
