# Supplementary material for: Comparative genomics of Thermus thermophilus and Deinococcus radiodurans: divergent routes of adaptation to thermophily and radiation resistance
Source: BMC Evol Biol. 2005 Oct 20;5:57. doi: 10.1186/1471-2148-5-57 (PMC1274311; doi:10.1186/1471-2148-5-57)
Supplement: Additional File 7 — contains compressed file for all the trees (in PHYLIP format) for proteins from DR-TT core that had best hits to thermophiles. [file 1471-2148-5-57-S7.zip › TTC0725.COG0817.ml.tre]

(DR0440:38.891,((((TM0575:38.211,(FN0214:42.993,all2297:50.182):7.232):11.199,
TP0517:40.810):8.037,((((VC1847:11.123,((HI0314:3.715,PM0978:5.745):6.508,
(YPO2056:4.657,(STM1898:0.739,ruvC:0.001):0.716):3.674):2.156):9.813,
(NMB1419:35.898,PA0965:19.360):12.222):19.846,(((BMEI0332:11.680,mll3901:11.745)
:6.670,SMc03967:1.685):2.931,AGl2221:4.960):38.513):13.514,CPn0621:57.459)
:5.845):14.856,(Cgl1622:22.649,Rv2594c:26.479):35.495):34.766,46199033:48.196);
