# Supplementary material for: Comparative genomics of Thermus thermophilus and Deinococcus radiodurans: divergent routes of adaptation to thermophily and radiation resistance
Source: BMC Evol Biol. 2005 Oct 20;5:57. doi: 10.1186/1471-2148-5-57 (PMC1274311; doi:10.1186/1471-2148-5-57)
Supplement: Additional File 7 — contains compressed file for all the trees (in PHYLIP format) for proteins from DR-TT core that had best hits to thermophiles. [file 1471-2148-5-57-S7.zip › TTC0732.COG0272.ml.tre]

(DR2069:55.745,(((TM0100:31.723,FN1717:60.965):7.635,aq_633:42.998):5.839,
((((((BH0649:20.001,BS_yerG:14.707):5.846,lin1870:21.074):4.398,
SA1720:29.114):6.050,((SP1117:14.714,SPy0751:19.814):10.902,L0304:20.878):22.696)
:11.915,((((YPO2989:9.561,(lig:2.368,STM2427:3.780):8.800):9.665,
(PM1716:12.654,HI1100:8.608):16.267):3.942,VC0971:18.761):21.898,
Rv3014c:60.574):11.118):4.669,(all1717:19.361,sll1209:24.357):25.501):6.349)
:19.844,46199040:24.724);
