# Supplementary material for: Comparative genomics of Thermus thermophilus and Deinococcus radiodurans: divergent routes of adaptation to thermophily and radiation resistance
Source: BMC Evol Biol. 2005 Oct 20;5:57. doi: 10.1186/1471-2148-5-57 (PMC1274311; doi:10.1186/1471-2148-5-57)
Supplement: Additional File 7 — contains compressed file for all the trees (in PHYLIP format) for proteins from DR-TT core that had best hits to thermophiles. [file 1471-2148-5-57-S7.zip › TTC0775.COG0595.ml.tre]

(((((((CAC1683:35.556,(BH2398:22.080,(BS_ymfA:30.443,(lin1473:33.311,
SA1118:38.671):13.856):6.789):12.028):6.937,(((BH2662:7.970,BS_ykqC:6.928)
:4.699,lin1026:10.446):5.992,(SA0940:20.440,(L89418:13.475,(SPy1876:4.955,
SP0121:4.792):9.399):14.420):3.924):19.823):7.050,FN1210:48.273):7.862,
(Cj1710c:23.349,HP1430:27.510):46.099):5.575,(Cgl1924:24.656,Rv2752c:35.635)
:45.222):8.759,(slr0551:14.289,all3678:18.289):36.142):25.119,DR2417m:102.199,
46199081:26.940);
