# Supplementary material for: Comparative genomics of Thermus thermophilus and Deinococcus radiodurans: divergent routes of adaptation to thermophily and radiation resistance
Source: BMC Evol Biol. 2005 Oct 20;5:57. doi: 10.1186/1471-2148-5-57 (PMC1274311; doi:10.1186/1471-2148-5-57)
Supplement: Additional File 7 — contains compressed file for all the trees (in PHYLIP format) for proteins from DR-TT core that had best hits to thermophiles. [file 1471-2148-5-57-S7.zip › TTC0810.COG0569.ml.tre]

(((((SP0480:56.111,FN0242:59.776):50.130,((BMEI0869:19.784,(SMc01046:15.199,
AGc2670:17.508):12.976):54.426,(NMB1614:50.367,(PA0016:19.985,(VC0043:11.663,
((YPO0239:6.626,(trkA:0.667,STM3409:0.001):7.918):4.609,(PM1563:12.303,
HI0625:16.107):24.497):4.143):17.174):16.544):23.020):33.735):13.858,
(MA1482:13.569,MA1480:10.602):46.490):9.096,AF0838:48.625):10.456,
46199116:91.680,DR2336:176.904);
