# Supplementary material for: Comparative genomics of Thermus thermophilus and Deinococcus radiodurans: divergent routes of adaptation to thermophily and radiation resistance
Source: BMC Evol Biol. 2005 Oct 20;5:57. doi: 10.1186/1471-2148-5-57 (PMC1274311; doi:10.1186/1471-2148-5-57)
Supplement: Additional File 7 — contains compressed file for all the trees (in PHYLIP format) for proteins from DR-TT core that had best hits to thermophiles. [file 1471-2148-5-57-S7.zip › TTC0838.COG0078.ml.tre]

((((AF1255:28.843,((MA3310:22.691,(Ta1330:8.022,TVN0272:4.789):28.100):6.363,
MJ0881:36.772):5.751):5.390,(((PAB1502:0.706,PH0726:0.794):18.214,
APE1992:38.029):3.301,((BH2894:22.329,(lin1629:28.723,BS_argF:18.611):6.128)
:5.468,((MTH1446:23.425,(PA3537:35.771,(BMEI1620:16.319,(SMc02137:5.802,
AGc755:6.275):10.805):23.114):12.884):3.387,VNG6315G:45.775):8.103):5.804):4.443)
:9.157,(alr4907:17.650,sll0902:20.151):20.726):16.955,DR0080:36.642,
46199144:35.176);
