# Supplementary material for: Comparative genomics of Thermus thermophilus and Deinococcus radiodurans: divergent routes of adaptation to thermophily and radiation resistance
Source: BMC Evol Biol. 2005 Oct 20;5:57. doi: 10.1186/1471-2148-5-57 (PMC1274311; doi:10.1186/1471-2148-5-57)
Supplement: Additional File 7 — contains compressed file for all the trees (in PHYLIP format) for proteins from DR-TT core that had best hits to thermophiles. [file 1471-2148-5-57-S7.zip › TTC0851.COG0440.ml.tre]

(((((AF1719:18.216,(BH3060:16.604,BS_ilvN:26.914):24.750):5.755,(
((alr4627:8.305,sll0065:9.305):26.161,Rv3002c:34.489):7.611,MA3791:17.872)
:6.399):5.119,((MTH1443:12.985,(TM0549:45.274,MK0545:56.004):19.617):5.669,
MJ0161:28.881):6.672):3.030,((((RSc2076:13.699,NMB1576:20.751):8.446,
(PA4695:12.499,(VC2482:18.376,(HI1584:20.623,STM0117:15.195):10.320):8.364):8.426)
:24.015,SMc01430:57.251):11.339,aq_1851:34.267):3.264):11.160,DR1517:50.818,
46199155:38.949);
