# Supplementary material for: Comparative genomics of Thermus thermophilus and Deinococcus radiodurans: divergent routes of adaptation to thermophily and radiation resistance
Source: BMC Evol Biol. 2005 Oct 20;5:57. doi: 10.1186/1471-2148-5-57 (PMC1274311; doi:10.1186/1471-2148-5-57)
Supplement: Additional File 7 — contains compressed file for all the trees (in PHYLIP format) for proteins from DR-TT core that had best hits to thermophiles. [file 1471-2148-5-57-S7.zip › TTC0983.COG0204.ml.tre]

((((((sll1848:34.901,alr0241:25.198):37.749,DR2587:60.088):9.875,
(BS_yhdO:38.958,lin1688:36.904):41.116):6.060,(((aq_2058:48.131,BH1635:54.614)
:7.915,((Rv2182c:32.974,Cgl2136:41.778):38.142,(CPn0569:40.672,CT453:31.216)
:37.106):16.504):14.230,((TM1693:49.009,CAC0965:65.916):20.382,BB0037:70.544):21.423)
:6.767):9.000,(Rv3816c:30.868,(Rv3815c:13.920,Rv3814c:32.607):26.219):48.695)
:11.561,((RSc1564_2:24.568,PA3267_2:35.427):66.730,aq_999_2:78.752):9.889,
46199285:39.144);
