# Supplementary material for: Comparative genomics of Thermus thermophilus and Deinococcus radiodurans: divergent routes of adaptation to thermophily and radiation resistance
Source: BMC Evol Biol. 2005 Oct 20;5:57. doi: 10.1186/1471-2148-5-57 (PMC1274311; doi:10.1186/1471-2148-5-57)
Supplement: Additional File 7 — contains compressed file for all the trees (in PHYLIP format) for proteins from DR-TT core that had best hits to thermophiles. [file 1471-2148-5-57-S7.zip › TTC0988.COG2265.ml.tre]

(YPO1336:29.850,((((((Cgl1857:103.314,48837136:48.967):30.047,(DR0238:78.655,
46199290:58.954):42.839):22.476,(aq_257:79.833,TM1094:75.506):9.216):16.096,
((sll1967:33.892,alr3654:31.963):52.028,((((SPy1346:71.139,lin1863:25.485):10.021,
(BH0687:18.582,BS_yefA:23.632):10.606):8.853,CAC0523:49.432):10.943,
(BH0897:24.068,(lin1815:38.768,BS_yfjO:21.569):9.919):31.249):18.047):14.592)
:16.512,((CT742:22.651,CPn0885:30.219):84.678,CAC1435:71.902):14.069):10.856,
PH1137:82.468):96.804,VCA0929:42.632);
