# Supplementary material for: Comparative genomics of Thermus thermophilus and Deinococcus radiodurans: divergent routes of adaptation to thermophily and radiation resistance
Source: BMC Evol Biol. 2005 Oct 20;5:57. doi: 10.1186/1471-2148-5-57 (PMC1274311; doi:10.1186/1471-2148-5-57)
Supplement: Additional File 7 — contains compressed file for all the trees (in PHYLIP format) for proteins from DR-TT core that had best hits to thermophiles. [file 1471-2148-5-57-S7.zip › TTC1028.COG0083.ml.tre]

(((((aq_1309:32.398,TM0545:75.720):23.414,(SPBC4C3_03:29.399,YHR025w:24.424)
:40.730):2.321,((((BS_thrB:32.959,BH3420:32.861):10.759,SA1166:50.224):6.354,
((L0091:26.628,SP1360:21.771):15.832,lin2689:29.432):15.981):24.924,
(PAB1676:71.866,Ta0530:78.145):21.425):3.583):4.741,(((DR2390:47.020,
sll1760:49.925):5.202,CAC1235:60.405):9.827,(HP1050:36.037,Cj0134:32.238):45.180)
:6.612):9.006,(Cgl1158:28.084,Rv1296:39.402):30.322,46199330:56.448);
