# Supplementary material for: Comparative genomics of Thermus thermophilus and Deinococcus radiodurans: divergent routes of adaptation to thermophily and radiation resistance
Source: BMC Evol Biol. 2005 Oct 20;5:57. doi: 10.1186/1471-2148-5-57 (PMC1274311; doi:10.1186/1471-2148-5-57)
Supplement: Additional File 7 — contains compressed file for all the trees (in PHYLIP format) for proteins from DR-TT core that had best hits to thermophiles. [file 1471-2148-5-57-S7.zip › TTC1075.COG0178.ml.tre]

(((alr3716:39.469,(CAC0503:30.526,(lin2631:17.469,(BS_uvrA:11.272,
BH3594:12.082):5.773):10.216):8.569):3.739,(((CC2590:19.482,((SMc01235:4.796,
AGc2790:5.527):5.295,(mlr0750:7.881,BMEI0878:6.510):2.440):9.029):15.120,
(NMB0962:21.829,(XF2426:23.413,(PA4234:11.807,(YPO0324:5.597,(uvrA:0.771,
STM4254:1.425):3.236):14.530):4.877):6.166):13.291):7.396,((Rv1638:34.329,
MTH443:23.622):7.574,(46199377:16.277,DR1771:23.257):14.730):4.529):4.111):8.149,
aq_686:33.144,MA3325:34.902);
