# Supplementary material for: Comparative genomics of Thermus thermophilus and Deinococcus radiodurans: divergent routes of adaptation to thermophily and radiation resistance
Source: BMC Evol Biol. 2005 Oct 20;5:57. doi: 10.1186/1471-2148-5-57 (PMC1274311; doi:10.1186/1471-2148-5-57)
Supplement: Additional File 7 — contains compressed file for all the trees (in PHYLIP format) for proteins from DR-TT core that had best hits to thermophiles. [file 1471-2148-5-57-S7.zip › TTC1079.COG0107.ml.tre]

(((((aq_181:16.043,AF0819:15.856):3.158,((((lin0572:19.531,(BS_hisF:18.167,
BH3578:14.258):15.997):9.229,(CAC0941:25.587,MK0173:21.118):5.219):5.077,
MJ0411:19.080):4.476,(((((BMEI2041:3.544,SMc02569:2.796):1.761,
mlr5016:5.907):2.011,AGc62:9.921):9.526,CC3737:23.092):8.610,(
NMB0628:20.304,(PA5140:12.015,RSc2946:19.379):4.750):3.134):11.363):2.331):5.008,
(alr2895:6.661,sll1893:15.141):21.834):5.025,PAE0989:32.617):7.870,
DR0732:42.268,46199381:14.609);
