# Supplementary material for: Comparative genomics of Thermus thermophilus and Deinococcus radiodurans: divergent routes of adaptation to thermophily and radiation resistance
Source: BMC Evol Biol. 2005 Oct 20;5:57. doi: 10.1186/1471-2148-5-57 (PMC1274311; doi:10.1186/1471-2148-5-57)
Supplement: Additional File 7 — contains compressed file for all the trees (in PHYLIP format) for proteins from DR-TT core that had best hits to thermophiles. [file 1471-2148-5-57-S7.zip › TTC1085.COG1502.ml.tre]

((((Ta0742:49.085,TVN0813:45.504):55.364,46199387:93.216):33.759,(
(((XF1209:83.586,(VC1670:40.508,(BU273:32.670,(YPO2188:8.180,(STM1739:1.863,
cls:3.485):8.334):14.145):21.289):43.873):27.536,(((lin0008:70.670,
(L186875:67.272,(L187016:59.161,BS_ywnE:32.882):17.236):22.948):9.136,
BS_ywiE:77.947):20.479,RSp1211:78.277):15.320):14.261,((PA2155:33.294,
ybhO:42.829):75.799,PA4339:92.625):11.730):19.998,(BMEII0239:19.748,
SMc02076:33.269):63.314):41.223):12.576,DR1179:177.173,PAE1226:117.124);
