# Supplementary material for: Comparative genomics of Thermus thermophilus and Deinococcus radiodurans: divergent routes of adaptation to thermophily and radiation resistance
Source: BMC Evol Biol. 2005 Oct 20;5:57. doi: 10.1186/1471-2148-5-57 (PMC1274311; doi:10.1186/1471-2148-5-57)
Supplement: Additional File 7 — contains compressed file for all the trees (in PHYLIP format) for proteins from DR-TT core that had best hits to thermophiles. [file 1471-2148-5-57-S7.zip › TTC1088.COG0693.ml.tre]

(((Ta0465:14.498,TVN0424:19.901):14.973,(PAE0267:24.615,(APE0319:26.021,
((PAB0311:6.582,PH1704:3.851):19.995,((MA2531:29.836,(AF1281:30.694,
aq_618:72.134):9.942):9.351,(SSO1067:37.384,(lin2358:57.002,(DR1199:57.358,
PA0355:32.381):29.573):22.093):9.904):4.088):3.124):21.014):7.720):5.885,
(((BMEI0793:7.530,AGl853:12.108):4.660,(RSc0416:11.998,PA4336:13.661):6.773)
:15.519,(mll3224:8.911,(SMa0275:8.463,mlr5723:9.158):5.191):32.984):24.536,
46199390:25.974);
