# Supplementary material for: Comparative genomics of Thermus thermophilus and Deinococcus radiodurans: divergent routes of adaptation to thermophily and radiation resistance
Source: BMC Evol Biol. 2005 Oct 20;5:57. doi: 10.1186/1471-2148-5-57 (PMC1274311; doi:10.1186/1471-2148-5-57)
Supplement: Additional File 7 — contains compressed file for all the trees (in PHYLIP format) for proteins from DR-TT core that had best hits to thermophiles. [file 1471-2148-5-57-S7.zip › TTC1108.COG0475.ml.tre]

(PH0934:8.479,(((((PA5529:59.453,(DR2367_1:95.709,alr2046_1:61.230):48.008)
:44.532,mlr2268_1:96.421):23.786,(46199410:67.564,(aq_929:73.440,(
(sll0689:32.434,alr0091:14.184):5.837,all1303:11.876):49.191):11.660):15.898)
:11.198,((MA4083:118.903,(((PAB0390:10.196,PH1594:8.242):89.135,((
PH0302:11.010,PAB1247:7.030):36.056,(PAB0084:11.453,PH0136:9.273):58.959):14.043)
:7.606,CAC0444:72.510):15.323):7.690,(pli0079:69.703,L176399:56.837):38.329)
:13.819):12.419,SSO1138:114.884):103.231,PAB0809:10.549);
