# Supplementary material for: Comparative genomics of Thermus thermophilus and Deinococcus radiodurans: divergent routes of adaptation to thermophily and radiation resistance
Source: BMC Evol Biol. 2005 Oct 20;5:57. doi: 10.1186/1471-2148-5-57 (PMC1274311; doi:10.1186/1471-2148-5-57)
Supplement: Additional File 7 — contains compressed file for all the trees (in PHYLIP format) for proteins from DR-TT core that had best hits to thermophiles. [file 1471-2148-5-57-S7.zip › TTC1110.COG0705.ml.tre]

(((((TM0584:97.690,RSp1525:70.240):41.259,VNG0361C_2:110.559):5.528,
(TP0982:123.650,(XF0649:68.816,RSp0998:46.866):18.383):30.005):20.911,
(XF1054:111.328,((((((PAE1124:85.620,APE1877:71.660):13.366,46199412:35.376):13.132,
PAE1099:46.216):9.893,(mlr3486:28.251,(SMc00730:21.894,AGl2465:13.687):15.430)
:67.311):9.767,(alr3774:86.431,(alr3931:29.705,alr4837:39.486):20.396):12.099)
:4.245,(aq_1327:49.126,TM1087:49.727):7.102):19.828):13.362):18.868,
(mlr0187:42.275,BMEI0739:43.036):61.761,DR1992:141.387);
