# Supplementary material for: Comparative genomics of Thermus thermophilus and Deinococcus radiodurans: divergent routes of adaptation to thermophily and radiation resistance
Source: BMC Evol Biol. 2005 Oct 20;5:57. doi: 10.1186/1471-2148-5-57 (PMC1274311; doi:10.1186/1471-2148-5-57)
Supplement: Additional File 7 — contains compressed file for all the trees (in PHYLIP format) for proteins from DR-TT core that had best hits to thermophiles. [file 1471-2148-5-57-S7.zip › TTC1113.COG0490.ml.tre]

(aq_2028:41.991,(((BS_yhaT:20.517,BS_yrvC:38.628):44.386,(DR1148:30.777,
Rv3237c:79.391):46.022):11.377,AF1244:85.872):13.168,46199415:65.190);
