# Supplementary material for: Comparative genomics of Thermus thermophilus and Deinococcus radiodurans: divergent routes of adaptation to thermophily and radiation resistance
Source: BMC Evol Biol. 2005 Oct 20;5:57. doi: 10.1186/1471-2148-5-57 (PMC1274311; doi:10.1186/1471-2148-5-57)
Supplement: Additional File 7 — contains compressed file for all the trees (in PHYLIP format) for proteins from DR-TT core that had best hits to thermophiles. [file 1471-2148-5-57-S7.zip › TTC1135.COG0714.ml.tre]

(((((((PH0776:6.060,PAB0848:3.081):16.427,((PH0329:9.803,PAB1276:14.394):12.959,
AF2425:29.363):14.992):7.343,((MA3148:40.329,Rv1479:43.487):13.168,
(PAB1296:8.670,PH0385:12.729):33.251):9.313):6.982,(VNG0223G:38.464,
RSp0109:56.125):13.068):4.646,((TM1132:34.770,(BH0604:17.610,BS_yeaC:22.342)
:12.516):5.040,(DR0918:37.757,aq_240:44.379):6.186):8.519):4.103,
(APE1317:16.184,APE0127:29.851):22.793):7.125,(Rv3692:34.437,BH0731:40.991):11.571,
46199437:54.440);
