# Supplementary material for: Comparative genomics of Thermus thermophilus and Deinococcus radiodurans: divergent routes of adaptation to thermophily and radiation resistance
Source: BMC Evol Biol. 2005 Oct 20;5:57. doi: 10.1186/1471-2148-5-57 (PMC1274311; doi:10.1186/1471-2148-5-57)
Supplement: Additional File 7 — contains compressed file for all the trees (in PHYLIP format) for proteins from DR-TT core that had best hits to thermophiles. [file 1471-2148-5-57-S7.zip › TTC1137.COG1272.ml.tre]

(DR1880:48.174,((CAC0882:36.528,(((((((YPO0900:6.033,((STM3049:1.655,
yqfA:4.587):5.098,VC0040:12.853):9.223):34.140,(PA4833:35.177,NMB1646:44.194)
:20.791):6.663,XF0175:43.937):6.619,(CAC0947:25.594,L97827:48.665):15.623):5.084,
(BH2865:28.599,(lin1978:32.515,BS_yplQ:20.153):9.163):5.305):3.891,
(SA1973:24.623,(SPy1159:13.745,SP1466:13.777):19.842):73.133):18.707,
BB0117:78.575):19.869):16.420,(Rv1085c:61.619,Cgl2533:55.507):52.199):14.017,
46199439:68.014);
