# Supplementary material for: Comparative genomics of Thermus thermophilus and Deinococcus radiodurans: divergent routes of adaptation to thermophily and radiation resistance
Source: BMC Evol Biol. 2005 Oct 20;5:57. doi: 10.1186/1471-2148-5-57 (PMC1274311; doi:10.1186/1471-2148-5-57)
Supplement: Additional File 7 — contains compressed file for all the trees (in PHYLIP format) for proteins from DR-TT core that had best hits to thermophiles. [file 1471-2148-5-57-S7.zip › TTC1148.COG1669.ml.tre]

((((((((MJ0126:1.177,MJ1217:2.445):11.143,MJ0128:9.442):5.774,
MJ1215:5.963):6.270,MJ1379:10.955):21.309,((MA0100:11.296,(MA2131:14.280,
MA2376:36.037):31.454):39.173,slr1241:129.426):10.283):20.879,(((MA0766:24.751,
(MA1295:0.029,MA1305:6.147):16.982):30.515,MJ0435:30.053):10.860,
NMB1265:88.632):11.615):3.921,(MA0102:37.751,AF1686:46.113):22.859):18.603,
(ssl2749:62.661,((DR0679:81.159,CC3080:24.879):14.545,DR1806:75.732):6.791):14.670,
46199450:57.179);
