# Supplementary material for: Comparative genomics of Thermus thermophilus and Deinococcus radiodurans: divergent routes of adaptation to thermophily and radiation resistance
Source: BMC Evol Biol. 2005 Oct 20;5:57. doi: 10.1186/1471-2148-5-57 (PMC1274311; doi:10.1186/1471-2148-5-57)
Supplement: Additional File 7 — contains compressed file for all the trees (in PHYLIP format) for proteins from DR-TT core that had best hits to thermophiles. [file 1471-2148-5-57-S7.zip › TTC1157.COG0116.ml.tre]

((APE0557:48.875,(((PH0644:8.497,PAB0923:11.840):35.833,MK0969:42.724):16.884,
((AF2178:29.700,(MJ0438:18.447,DR1669:124.397):9.267):10.975,(((SA1277:27.434,
(BS_ypsC:15.244,BH1771:18.152):6.495):13.233,L100263:27.402):27.714,
(((PA3048_1:25.396,XF2651_1:42.120):21.296,(((YPO1418_1:12.482,(ycbY_1:2.554,
STM1061_1:2.878):6.002):14.774,PM0304_1:23.168):8.130,VC1488_1:30.121):9.899)
:7.272,slr0064:47.651):25.392):46.690):7.185):15.943):12.355,PAE3215:80.661,
46199459:58.199);
