# Supplementary material for: Comparative genomics of Thermus thermophilus and Deinococcus radiodurans: divergent routes of adaptation to thermophily and radiation resistance
Source: BMC Evol Biol. 2005 Oct 20;5:57. doi: 10.1186/1471-2148-5-57 (PMC1274311; doi:10.1186/1471-2148-5-57)
Supplement: Additional File 7 — contains compressed file for all the trees (in PHYLIP format) for proteins from DR-TT core that had best hits to thermophiles. [file 1471-2148-5-57-S7.zip › TTC1160.COG0112.ml.tre]

((((TM0720:18.078,aq_479:22.391):5.917,(((SA1915:17.321,((BS_glyA:9.613,
BH3765:11.296):4.451,lin2683:18.049):4.190):7.927,CAC2264:23.403):6.270,
((((CC1357:19.972,((AGc2156:2.888,SMc01770:4.579):3.238,mlr8400:5.898):11.260)
:3.870,AGl1099:20.457):3.818,(VCA0278:19.696,RC1146:27.585):6.168):6.968,
(alr4806:12.520,sll1931:10.787):21.919):4.214):2.019):3.417,((SP1024:10.839,
SPy1145:14.456):4.978,L0082:14.739):17.783):8.207,DR0038:28.341,46199462:17.141);
