# Supplementary material for: Comparative genomics of Thermus thermophilus and Deinococcus radiodurans: divergent routes of adaptation to thermophily and radiation resistance
Source: BMC Evol Biol. 2005 Oct 20;5:57. doi: 10.1186/1471-2148-5-57 (PMC1274311; doi:10.1186/1471-2148-5-57)
Supplement: Additional File 7 — contains compressed file for all the trees (in PHYLIP format) for proteins from DR-TT core that had best hits to thermophiles. [file 1471-2148-5-57-S7.zip › TTC1217.COG1462.ml.tre]

(((aq_1148:74.474,CC1695:82.506):15.973,(((sll1835:81.768,alr3345:95.273):20.226,
(csgG:0.001,STM1139:2.205):113.552):22.909,(YPO2972:6.122,((PA0045:4.751,
RSp0673:12.851):12.634,(NMB1126:0.001,NMB1164:0.001):12.535):7.422):61.665)
:22.391):23.483,DR1733:83.797,46199519:56.171);
