# Supplementary material for: Comparative genomics of Thermus thermophilus and Deinococcus radiodurans: divergent routes of adaptation to thermophily and radiation resistance
Source: BMC Evol Biol. 2005 Oct 20;5:57. doi: 10.1186/1471-2148-5-57 (PMC1274311; doi:10.1186/1471-2148-5-57)
Supplement: Additional File 7 — contains compressed file for all the trees (in PHYLIP format) for proteins from DR-TT core that had best hits to thermophiles. [file 1471-2148-5-57-S7.zip › TTC1285.COG1669.ml.tre]

(DR1806:45.364,((((((MJ0435:30.162,(((MA1295:0.479,MA1305:7.560):8.905,
MA0766:18.565):34.683,(((MA2376:36.861,MA2131:9.291):22.350,MA0100:17.057):46.246,
(((MJ1215:4.271,MJ1379:20.576):5.477,MJ0128:11.000):4.246,MJ1217:10.632):7.257)
:22.592):10.323):25.272,MA0102:28.859):13.569,AF1686:35.613):18.083,
(DR0248_1:56.584,ssl2749:53.698):13.647):7.845,(CC3080:19.240,DR0679:76.038)
:17.433):16.203,(NMB1265:43.272,AGc4229:38.939):29.654):13.414,46199587:29.780);
