# Supplementary material for: Comparative genomics of Thermus thermophilus and Deinococcus radiodurans: divergent routes of adaptation to thermophily and radiation resistance
Source: BMC Evol Biol. 2005 Oct 20;5:57. doi: 10.1186/1471-2148-5-57 (PMC1274311; doi:10.1186/1471-2148-5-57)
Supplement: Additional File 7 — contains compressed file for all the trees (in PHYLIP format) for proteins from DR-TT core that had best hits to thermophiles. [file 1471-2148-5-57-S7.zip › TTC1301.COG0522.ml.tre]

(DR2127:31.766,(((TM1473:29.639,CAC3105:39.368):12.063,((Cj1594:12.814,
HP1294:14.685):35.888,((PA4239:13.484,(((((YPO0233:0.603,BU500:19.785):2.597,
(rpsD:0.001,STM3416:0.501):1.284):4.665,(PM1391:0.692,HI0801:1.306):6.616)
:3.167,VC2572:6.539):8.115,(NMB0167:9.601,RSc2994:17.042):7.087):2.071):9.942,
XF1175:27.590):16.602):7.066):6.104,(((BS_rpsD:7.255,BH3209:12.369):3.949,
SAS052:15.362):31.139,aq_072:41.443):5.661):13.600,46199603:21.073);
