# Supplementary material for: Comparative genomics of Thermus thermophilus and Deinococcus radiodurans: divergent routes of adaptation to thermophily and radiation resistance
Source: BMC Evol Biol. 2005 Oct 20;5:57. doi: 10.1186/1471-2148-5-57 (PMC1274311; doi:10.1186/1471-2148-5-57)
Supplement: Additional File 7 — contains compressed file for all the trees (in PHYLIP format) for proteins from DR-TT core that had best hits to thermophiles. [file 1471-2148-5-57-S7.zip › TTC1306.COG0024.ml.tre]

(((((TM1478:39.805,lin1821:46.219):7.712,BB0105:53.875):5.705,((
BH0156:8.389,BS_map:10.752):12.814,sll0555:51.526):7.472):3.397,
(((((PA3657:17.449,(map:3.879,(YPO1043:8.268,STM0215:4.220):3.921):17.761)
:7.467,((NMB2093:26.061,(CC2677:23.763,RC1276:24.586):9.956):6.065,
XF0111:16.097):4.675):5.477,PA2748:36.560):8.352,(slr0918:14.322,
alr4150:9.287):16.326):6.481,DR1311:38.105):16.886):7.682,(aq_076:40.533,
Cgl0543:56.165):10.509,46199608:44.025);
