# Supplementary material for: Comparative genomics of Thermus thermophilus and Deinococcus radiodurans: divergent routes of adaptation to thermophily and radiation resistance
Source: BMC Evol Biol. 2005 Oct 20;5:57. doi: 10.1186/1471-2148-5-57 (PMC1274311; doi:10.1186/1471-2148-5-57)
Supplement: Additional File 7 — contains compressed file for all the trees (in PHYLIP format) for proteins from DR-TT core that had best hits to thermophiles. [file 1471-2148-5-57-S7.zip › TTC1309.COG0200.ml.tre]

((TM1481:15.763,(((((BS_rplO:8.744,BH0153:7.613):5.632,lin2762:7.695):4.812,
((SA2029:9.065,(SP0229:1.496,SPy0072:9.725):6.233):2.551,L0411:24.099):1.144)
:7.035,(((CAC3114:16.063,FN1625:37.144):4.684,((DR2115:49.879,((
(mlr0318:7.433,BMEI0776:11.452):7.112,SMc01290:7.009):24.213,CC1267:26.585)
:13.041):11.706,(Cgl0529:18.071,Rv0723:25.172):33.588):14.053):2.130,
PM1396:63.064):3.007):7.620,all4198:57.443):10.835):5.948,aq_1642:32.335,
46199611:49.415);
