# Supplementary material for: Comparative genomics of Thermus thermophilus and Deinococcus radiodurans: divergent routes of adaptation to thermophily and radiation resistance
Source: BMC Evol Biol. 2005 Oct 20;5:57. doi: 10.1186/1471-2148-5-57 (PMC1274311; doi:10.1186/1471-2148-5-57)
Supplement: Additional File 7 — contains compressed file for all the trees (in PHYLIP format) for proteins from DR-TT core that had best hits to thermophiles. [file 1471-2148-5-57-S7.zip › TTC1310.COG1841.ml.tre]

((TM1482:33.304,((((((BH0152:12.535,BS_rpmD:7.143):9.874,lin2763:10.383):8.233,
((SPy0071:7.707,SP0228:3.783):4.761,L0424:17.350):17.682):4.873,
SA2030:9.931):13.937,(((((msr0316:6.428,SMc01291:7.977):4.336,
BMEI0775:7.765):48.271,RP641:41.499):9.726,((RSc3001:41.157,PA4245:21.622):13.798,
(VC2578:2.354,YPO0227:16.846):8.092):22.915):9.866,Rv0722:52.877):5.956):5.944,
(DR2114:16.123,XF1170:57.468):25.416):11.599):23.440,aq_1644:83.113,
46199612:16.448);
