# Supplementary material for: Comparative genomics of Thermus thermophilus and Deinococcus radiodurans: divergent routes of adaptation to thermophily and radiation resistance
Source: BMC Evol Biol. 2005 Oct 20;5:57. doi: 10.1186/1471-2148-5-57 (PMC1274311; doi:10.1186/1471-2148-5-57)
Supplement: Additional File 7 — contains compressed file for all the trees (in PHYLIP format) for proteins from DR-TT core that had best hits to thermophiles. [file 1471-2148-5-57-S7.zip › TTC1317.COG0198.ml.tre]

((((TM1489:22.444,aq_1653:44.148):15.135,(((((BH0145:10.254,BS_rplX:8.463):4.986,
lin2770:10.156):3.518,(SA2036:15.232,(SP0220:5.781,SPy0062:10.691):26.885):7.884)
:5.243,(((RP648:7.416,RC0995:6.176):33.002,(((BMEI0768:15.011,SMc01298:7.878)
:6.224,(UU242:61.139,mlr0306:7.055):5.413):19.250,CC1259:29.160):6.298):7.223,
Cgl0509:48.231):3.151):12.544,(CAC3122:39.908,sll1807:45.691):27.053):0.448)
:8.968,Cj1696c:69.426):10.330,DR0322:54.362,46199619:26.731);
