# Supplementary material for: Comparative genomics of Thermus thermophilus and Deinococcus radiodurans: divergent routes of adaptation to thermophily and radiation resistance
Source: BMC Evol Biol. 2005 Oct 20;5:57. doi: 10.1186/1471-2148-5-57 (PMC1274311; doi:10.1186/1471-2148-5-57)
Supplement: Additional File 7 — contains compressed file for all the trees (in PHYLIP format) for proteins from DR-TT core that had best hits to thermophiles. [file 1471-2148-5-57-S7.zip › TTC1318.COG0093.ml.tre]

((((((BMEI0767:0.001,(mlr0305:0.832,(AGc3539:0.001,SMc01299:0.829):0.842)
:0.837):4.016,CC1258:13.767):2.973,(((HI0788:0.001,PM1405:0.001):2.188,
((STM3430:0.001,YPO0220:0.849):0.916,rplN:0.794):2.321):7.563,
(NMB0152:2.578,RSc3009:7.370):9.741):6.214):10.527,Cj1697c:21.942):6.010,
(((Cgl0508:7.236,Rv0714:10.154):6.690,(SPy0061:0.993,SP0219:3.345):11.676)
:8.657,TM1490:26.460):5.353):1.274,(DR0321:9.169,all4205:28.609):9.285,
46199620:8.119);
