# Supplementary material for: Comparative genomics of Thermus thermophilus and Deinococcus radiodurans: divergent routes of adaptation to thermophily and radiation resistance
Source: BMC Evol Biol. 2005 Oct 20;5:57. doi: 10.1186/1471-2148-5-57 (PMC1274311; doi:10.1186/1471-2148-5-57)
Supplement: Additional File 7 — contains compressed file for all the trees (in PHYLIP format) for proteins from DR-TT core that had best hits to thermophiles. [file 1471-2148-5-57-S7.zip › TTC1319.COG0186.ml.tre]

(((TM1491:23.469,(aq_020:19.631,(asl4206:36.961,UU240:25.221):7.840):6.011)
:2.734,(((((((SA2038:12.118,BS_rpsQ:3.415):3.325,lin2772:9.273):5.577,
BH0143:1.527):11.511,L0394:0.001):10.344,SP0218:0.001):2.697,SPy0060:0.001)
:19.647,TP0198:27.977):22.589):9.019,(DR0320:25.052,(((RP650:0.001,
RC0997:8.349):24.744,(BMEI0766:0.001,SMc01300:17.131):22.800):12.375,
(RSc3010:12.417,(NMB0151:9.304,PA4254:24.408):15.854):5.224):11.126):7.502,
46199621:29.241);
