# Supplementary material for: Comparative genomics of Thermus thermophilus and Deinococcus radiodurans: divergent routes of adaptation to thermophily and radiation resistance
Source: BMC Evol Biol. 2005 Oct 20;5:57. doi: 10.1186/1471-2148-5-57 (PMC1274311; doi:10.1186/1471-2148-5-57)
Supplement: Additional File 7 — contains compressed file for all the trees (in PHYLIP format) for proteins from DR-TT core that had best hits to thermophiles. [file 1471-2148-5-57-S7.zip › TTC1341.COG2267.ml.tre]

((((((DR1537:20.872,DR2522:32.860):34.415,RSc3346:53.119):2.687,PM1631:111.736)
:10.498,TM1350:41.739):16.028,(CC3441:98.314,RSc2319:114.475):10.209):12.368,
YPO4014:156.644,46199643:82.508);
