# Supplementary material for: Comparative genomics of Thermus thermophilus and Deinococcus radiodurans: divergent routes of adaptation to thermophily and radiation resistance
Source: BMC Evol Biol. 2005 Oct 20;5:57. doi: 10.1186/1471-2148-5-57 (PMC1274311; doi:10.1186/1471-2148-5-57)
Supplement: Additional File 7 — contains compressed file for all the trees (in PHYLIP format) for proteins from DR-TT core that had best hits to thermophiles. [file 1471-2148-5-57-S7.zip › TTC1380.COG0461.ml.tre]

(((TM0331:27.090,(((((MTH1860:27.344,((PAB2430:9.834,PH1128:5.179):26.495,
MJ1109:25.223):11.456):8.020,(MK1072:39.905,TVN0012:40.020):16.903):7.746,
(alr5099:48.196,(aq_1907:33.739,Rv0382c:49.625):6.021):14.349):5.595,
AF1741:49.978):12.128,((PAE3264:56.251,SSO0615:52.554):10.404,XF0153:95.045):14.685)
:54.447):7.027,((CC1555:18.046,(mlr7756:10.453,BMEI1295:9.138):22.159):19.800,
(Cj0233c:23.780,HP1257:35.442):58.017):13.563):16.505,DR0447:55.617,
46199682:28.007);
