# Supplementary material for: Comparative genomics of Thermus thermophilus and Deinococcus radiodurans: divergent routes of adaptation to thermophily and radiation resistance
Source: BMC Evol Biol. 2005 Oct 20;5:57. doi: 10.1186/1471-2148-5-57 (PMC1274311; doi:10.1186/1471-2148-5-57)
Supplement: Additional File 7 — contains compressed file for all the trees (in PHYLIP format) for proteins from DR-TT core that had best hits to thermophiles. [file 1471-2148-5-57-S7.zip › TTC1478.COG0816.ml.tre]

(((((aq_1498:59.566,CPn0237:85.061):7.044,((yqgF:2.371,STM3097:1.548):5.865,
YPO0937:14.211):67.939):12.597,(((((mlr0681:15.975,(SMc01355:11.212,
AGc2423:5.704):7.651):4.263,BMEII0672:8.451):16.288,CC2439:33.076):31.540,
(CAC1680:30.732,(BH1269:25.073,((lin1537:22.480,SA1444:27.808):4.334,
BS_yrrK:18.228):6.353):6.610):8.532):11.546,(FN0698:63.738,Rv2554c:58.651):19.266)
:5.066):18.312,(sll1547:27.348,alr3100:20.960):35.019):36.584,DR2509:51.289,
46199780:62.226);
