# Supplementary material for: Comparative genomics of Thermus thermophilus and Deinococcus radiodurans: divergent routes of adaptation to thermophily and radiation resistance
Source: BMC Evol Biol. 2005 Oct 20;5:57. doi: 10.1186/1471-2148-5-57 (PMC1274311; doi:10.1186/1471-2148-5-57)
Supplement: Additional File 7 — contains compressed file for all the trees (in PHYLIP format) for proteins from DR-TT core that had best hits to thermophiles. [file 1471-2148-5-57-S7.zip › TTC1485.COG2224.ml.tre]

((((((DR0828:11.099,RSc1358:12.542):5.895,(BH2677:14.530,(((STM4184:1.719,
aceA:2.416):4.674,YPO3725:8.085):4.559,VC0736:12.327):15.343):3.096):1.757,
(SSO1333:21.348,((Rv1915:93.454,(YER065c:40.117,YPR006c:48.547):18.855):17.254,
(CC1764:23.670,PA2634:26.899):94.097):21.362):10.912):4.565,(((SMc00768:0.825,
mll6527:4.465):1.448,BMEI0409:5.060):0.744,AGc1079:2.650):18.241):4.178,
Rv1916:261.506):0.538,(Rv0467:5.899,Cgl2279:14.322):13.626,46199787:16.662);
