# Supplementary material for: Comparative genomics of Thermus thermophilus and Deinococcus radiodurans: divergent routes of adaptation to thermophily and radiation resistance
Source: BMC Evol Biol. 2005 Oct 20;5:57. doi: 10.1186/1471-2148-5-57 (PMC1274311; doi:10.1186/1471-2148-5-57)
Supplement: Additional File 7 — contains compressed file for all the trees (in PHYLIP format) for proteins from DR-TT core that had best hits to thermophiles. [file 1471-2148-5-57-S7.zip › TTC1492.COG0512.ml.tre]

((aq_549:20.588,((((((((PA0649:11.795,(((pabA:4.435,STM3469:10.863):12.606,
YPO0169:12.345):5.492,VC2619:15.868):7.692):3.729,RSc2882:20.863):4.849,
XF0211:25.065):3.150,NMB0966:24.198):4.626,(BS_pabA:11.647,BH0091:12.912):20.167)
:3.454,(all0269:20.471,slr0055:24.859):16.709):1.669,CC1897:38.669):2.731,
(TM0141_1:25.656,CAC3162:38.679):12.206):5.200):8.794,(DR1766:33.781,
((Rv0013:40.296,VNG0386Gm:41.893):6.404,APE2555:54.712):5.207):9.028,
46199794:28.044);
