# Supplementary material for: Comparative genomics of Thermus thermophilus and Deinococcus radiodurans: divergent routes of adaptation to thermophily and radiation resistance
Source: BMC Evol Biol. 2005 Oct 20;5:57. doi: 10.1186/1471-2148-5-57 (PMC1274311; doi:10.1186/1471-2148-5-57)
Supplement: Additional File 7 — contains compressed file for all the trees (in PHYLIP format) for proteins from DR-TT core that had best hits to thermophiles. [file 1471-2148-5-57-S7.zip › TTC1509.COG0470.ml.tre]

(((((slr0446:23.192,all4705:24.419):28.998,alr7575:32.544):15.192,
(((CC1823:56.472,(BMEI0988:28.480,(mll0423:30.542,(AGc2759:14.061,
SMc01190:12.126):25.182):4.917):16.998):17.748,(((((((holB:8.459,
STM1201:10.779):19.806,YPO1606:31.345):9.518,HI0455:50.913):34.260,
PA2961:35.179):5.559,(NMB0769:48.842,RSc1785:49.846):21.925):9.343,
XF0676:64.064):5.065,BH0044:76.202):9.414):2.959,Rv3644c:83.435):6.468):12.420,
DR2332:80.401):11.875,aq_1526:77.501,46199811:51.850);
