# Supplementary material for: Comparative genomics of Thermus thermophilus and Deinococcus radiodurans: divergent routes of adaptation to thermophily and radiation resistance
Source: BMC Evol Biol. 2005 Oct 20;5:57. doi: 10.1186/1471-2148-5-57 (PMC1274311; doi:10.1186/1471-2148-5-57)
Supplement: Additional File 7 — contains compressed file for all the trees (in PHYLIP format) for proteins from DR-TT core that had best hits to thermophiles. [file 1471-2148-5-57-S7.zip › TTC1519.COG0494.ml.tre]

((((aq_158:26.710,((PAE0252:29.994,PAE0714:37.944):16.016,VNG0431G:56.384):25.213)
:6.756,(Rv3908:27.402,Cgl3026:28.067):28.242):15.303,((((AGpT268:29.046,
AGpT35:30.276):56.258,VNG0475a:53.869):4.619,NMB0642:70.970):6.598,
((((DR0004:25.020,DR0329:44.259):22.027,BH3570:78.630):11.674,(BS_mutT:58.998,
((DR1025:47.195,RSc0747:57.212):16.306,DR0603_2:89.549):0.001):12.177):14.804,
L65733:90.106):12.133):12.830):0.001,(CPn0917:11.183,CT771:7.598):79.599,
46199821:32.176);
