# Supplementary material for: Comparative genomics of Thermus thermophilus and Deinococcus radiodurans: divergent routes of adaptation to thermophily and radiation resistance
Source: BMC Evol Biol. 2005 Oct 20;5:57. doi: 10.1186/1471-2148-5-57 (PMC1274311; doi:10.1186/1471-2148-5-57)
Supplement: Additional File 7 — contains compressed file for all the trees (in PHYLIP format) for proteins from DR-TT core that had best hits to thermophiles. [file 1471-2148-5-57-S7.zip › TTC1577.COG0216.ml.tre]

((((aq_876:40.911,(((BH3775:15.047,BS_prfA:9.900):5.528,((L0373:15.595,
SPy1141:10.100):25.317,lin2687:13.340):5.180):9.324,SA1920:23.735):8.094):7.363,
CAC2884:28.131):3.335,(((((HI1561:4.862,PM0555:4.249):13.835,((
prfA:1.767,STM1776:1.620):6.001,YPO2017:7.014):8.020):5.992,VC2179:15.902)
:12.254,((PA4665:18.729,XF2649:35.022):7.266,NMB1686:23.400):5.144):13.139,
(BB0196:47.079,Cj1612:33.084):8.129):4.028):26.866,DR0976:49.623,
46199879:30.073);
