# Supplementary material for: Comparative genomics of Thermus thermophilus and Deinococcus radiodurans: divergent routes of adaptation to thermophily and radiation resistance
Source: BMC Evol Biol. 2005 Oct 20;5:57. doi: 10.1186/1471-2148-5-57 (PMC1274311; doi:10.1186/1471-2148-5-57)
Supplement: Additional File 7 — contains compressed file for all the trees (in PHYLIP format) for proteins from DR-TT core that had best hits to thermophiles. [file 1471-2148-5-57-S7.zip › TTC1579.COG1999.ml.tre]

(aq_988:39.306,(((((NMB1578:57.912,((RP587:13.954,RC0895:6.888):35.647,
((YBR024w:18.220,YBR037c:26.720):16.554,SPBC119_06:39.263):29.840):16.304):8.542,
(RSc0373:62.630,(((((SMc01471:13.275,AGc3756:14.386):17.980,BMEI0593:31.001)
:4.953,mlr1532:30.270):27.853,CC0249:37.372):7.871,CC3503:35.753):7.554):7.600)
:16.074,((PA0114:37.202,DR0597:83.630):15.281,DR1886:57.624):11.327):4.407,
VCA0038:84.712):8.189,(PAE2638:36.555,PAE1358:35.642):70.022):13.940,
46199881:46.080);
