# Supplementary material for: Comparative genomics of Thermus thermophilus and Deinococcus radiodurans: divergent routes of adaptation to thermophily and radiation resistance
Source: BMC Evol Biol. 2005 Oct 20;5:57. doi: 10.1186/1471-2148-5-57 (PMC1274311; doi:10.1186/1471-2148-5-57)
Supplement: Additional File 7 — contains compressed file for all the trees (in PHYLIP format) for proteins from DR-TT core that had best hits to thermophiles. [file 1471-2148-5-57-S7.zip › TTC1580.COG2847.ml.tre]

(((aq_1253:46.348,PAE1332:116.684):24.200,((VCA0037:36.759,Cj0909:70.256):7.084,
((((RSc0038:39.665,CC3502:50.907):12.347,((PA3785:75.255,mll3326:33.839):16.558,
(((AGc2707_2:23.930,SMc01242_2:18.441):13.900,BMEI1890_2:34.324):19.926,
NMB1557:54.362):2.862):6.801):19.544,Cgl1633:77.150):1.385,((RP573:10.722,
RC0865:3.034):71.972,PM1845:73.880):33.246):7.494):13.461):19.185,
DR1885:80.696,46199882:32.256);
