# Supplementary material for: Comparative genomics of Thermus thermophilus and Deinococcus radiodurans: divergent routes of adaptation to thermophily and radiation resistance
Source: BMC Evol Biol. 2005 Oct 20;5:57. doi: 10.1186/1471-2148-5-57 (PMC1274311; doi:10.1186/1471-2148-5-57)
Supplement: Additional File 7 — contains compressed file for all the trees (in PHYLIP format) for proteins from DR-TT core that had best hits to thermophiles. [file 1471-2148-5-57-S7.zip › TTC1585.COG0693.ml.tre]

(((((DR1199:55.769,PA0355:42.443):25.627,((SA1692:46.786,BS_yraA:24.495):10.360,
((STM3269:2.815,yhbO:2.787):27.135,(BS_yfkM:21.600,BH3025:18.885):7.257):15.585)
:28.653):14.907,lin2358:69.318):12.119,(((((PAE0267:27.672,(TVN0424:17.012,
Ta0465:21.473):21.547):26.282,APE0319:31.243):2.955,(PAB0311:6.616,
PH1704:6.727):21.163):4.311,(AF1281:38.589,MA2531:31.892):13.054):8.350,
SSO1067:44.864):14.360):7.307,((46199887:57.274,(aq_618:48.282,alr0893:53.710)
:10.456):17.317,20807466:33.085):7.194,CAC0991:85.092);
