# Supplementary material for: Comparative genomics of Thermus thermophilus and Deinococcus radiodurans: divergent routes of adaptation to thermophily and radiation resistance
Source: BMC Evol Biol. 2005 Oct 20;5:57. doi: 10.1186/1471-2148-5-57 (PMC1274311; doi:10.1186/1471-2148-5-57)
Supplement: Additional File 7 — contains compressed file for all the trees (in PHYLIP format) for proteins from DR-TT core that had best hits to thermophiles. [file 1471-2148-5-57-S7.zip › TTC1642.COG0521.ml.tre]

((STM0803:3.185,moaB:0.708):29.917,(DR1292:62.614,((all0800:44.034,
BH3022:34.122):16.546,(((Cgl0853:35.160,Rv0984:26.336):44.483,Rv0865:49.993):31.622,
((((CAC0283:87.369,CAC2022:35.888):16.238,49235139:25.674):11.902,
46199944:43.120):11.518,(((RSc0943:25.820,((HI0336:5.167,PM2003:8.066):16.911,
(YPO0464:4.471,(STM0008:4.203,mog:1.429):2.994):3.482):7.528):28.995,
(aq_061:16.583,(HP0799:19.322,Cj0725c:26.171):15.837):8.730):4.567,
BMEII0773:32.246):33.438):13.344):45.038):19.126):35.142,VC1025:16.193);
