# Supplementary material for: Comparative genomics of Thermus thermophilus and Deinococcus radiodurans: divergent routes of adaptation to thermophily and radiation resistance
Source: BMC Evol Biol. 2005 Oct 20;5:57. doi: 10.1186/1471-2148-5-57 (PMC1274311; doi:10.1186/1471-2148-5-57)
Supplement: Additional File 7 — contains compressed file for all the trees (in PHYLIP format) for proteins from DR-TT core that had best hits to thermophiles. [file 1471-2148-5-57-S7.zip › TTC1656.COG0685.ml.tre]

(((((NMB0943:7.314,(PM0235:5.150,HI1444:5.006):7.554):8.515,(
VC2685:15.628,(STM4105:2.881,metF:1.004):8.715):6.340):32.309,(
((SMc01843:30.541,AGc3850:26.787):18.521,(mll1587:12.671,BMEI0559:13.281):13.943)
:16.666,CC2140:28.816):17.797):20.808,(XF1121:42.230,(RSc0091:24.723,
PA0430:29.073):9.256):30.110):8.998,((Cgl2123:75.949,aq_1429:38.699):6.562,
(46199958:39.324,((YGL125w:40.227,SPAC56F8_1:31.442):18.305,(YPL023c:45.743,
SPAC343_10:45.983):20.283):35.877):8.331):13.483,DR0968:225.681);
