# Supplementary material for: Comparative genomics of Thermus thermophilus and Deinococcus radiodurans: divergent routes of adaptation to thermophily and radiation resistance
Source: BMC Evol Biol. 2005 Oct 20;5:57. doi: 10.1186/1471-2148-5-57 (PMC1274311; doi:10.1186/1471-2148-5-57)
Supplement: Additional File 7 — contains compressed file for all the trees (in PHYLIP format) for proteins from DR-TT core that had best hits to thermophiles. [file 1471-2148-5-57-S7.zip › TTC1675.COG2233.ml.tre]

(DR2280:32.484,(TM0819:35.647,(FN0888:34.028,((PA4647:23.431,(((HI1227:5.456,
PM0018:5.380):26.808,NMB1315:38.722):8.081,VC2171:21.777):6.852):25.771,
((SP1286:46.562,(((((BH2540:24.864,BS_pyrP:29.854):7.452,lin1953:33.936):5.626,
SA1042:26.129):8.469,(L46118:14.385,SPy0831:17.856):28.105):6.302,
(CAC2112:29.949,(STM2497:1.588,uraA:2.439):44.336):8.614):5.728):9.117,
(AGl3468:27.365,ycdG:21.218):56.195):8.333):12.820):7.924):9.856,
46199977:19.372);
