# Supplementary material for: Comparative genomics of Thermus thermophilus and Deinococcus radiodurans: divergent routes of adaptation to thermophily and radiation resistance
Source: BMC Evol Biol. 2005 Oct 20;5:57. doi: 10.1186/1471-2148-5-57 (PMC1274311; doi:10.1186/1471-2148-5-57)
Supplement: Additional File 7 — contains compressed file for all the trees (in PHYLIP format) for proteins from DR-TT core that had best hits to thermophiles. [file 1471-2148-5-57-S7.zip › TTC1709.COG1866.ml.tre]

(((((AGc56:9.942,SMc02562:11.337):4.012,(mlr5096:10.414,BMEI2037:10.040):3.436)
:14.529,APE0033:168.447):5.683,DR0977:28.726):9.162,(((((BH3302:21.316,
BS_pckA:16.345):7.203,SA1609:26.034):8.322,YKR097w:49.784):4.368,
(Cj0932c:27.938,(((pckA:1.447,STM3500:3.209):5.106,YPO0138:4.921):3.380,
((PM1542:3.461,HI0809:6.014):4.779,VC2738:10.754):1.766):19.084):18.937):4.091,
(FN1120:39.817,PA5192:47.404):8.274):6.626,46200011:33.339);
