# Supplementary material for: Comparative genomics of Thermus thermophilus and Deinococcus radiodurans: divergent routes of adaptation to thermophily and radiation resistance
Source: BMC Evol Biol. 2005 Oct 20;5:57. doi: 10.1186/1471-2148-5-57 (PMC1274311; doi:10.1186/1471-2148-5-57)
Supplement: Additional File 7 — contains compressed file for all the trees (in PHYLIP format) for proteins from DR-TT core that had best hits to thermophiles. [file 1471-2148-5-57-S7.zip › TTC1710.COG0166.ml.tre]

((HP1166:38.710,DR1742:37.248):44.310,((slr1349:21.481,alr1050:13.948):62.826,
((((Cj1535c:114.745,((MG111:17.492,MPN250:23.068):67.323,(MYPU_1310:44.649,
(FN2054:23.800,(CAC2680:22.770,((((L0012:13.132,(SPy0215:6.601,SP2070:7.747)
:4.647):21.177,lin2466:12.675):5.527,(BH3343:17.494,BS_pgi:16.550):6.525):4.710,
SA0823:24.007):6.301):6.602):25.732):18.513):38.844):18.941,TM1385:52.507):9.572,
(46200012:66.570,VNG1992G:69.676):18.222):20.086,MJ1605:74.761):34.919):43.865,
CPn1025:70.704);
