# Supplementary material for: Comparative genomics of Thermus thermophilus and Deinococcus radiodurans: divergent routes of adaptation to thermophily and radiation resistance
Source: BMC Evol Biol. 2005 Oct 20;5:57. doi: 10.1186/1471-2148-5-57 (PMC1274311; doi:10.1186/1471-2148-5-57)
Supplement: Additional File 7 — contains compressed file for all the trees (in PHYLIP format) for proteins from DR-TT core that had best hits to thermophiles. [file 1471-2148-5-57-S7.zip › TTC1711.COG1247.ml.tre]

((((VCA0387:67.183,L19745:78.189):28.152,(mll4342:32.349,CC0935:49.820):35.053)
:12.786,(((46200013:177.802,yncA:26.549):7.604,PA4866:20.412):27.622,
DR1182:32.193):12.599):30.059,(BS_ywnH:37.384,(alr4468:29.289,sll1647:39.126)
:17.962):43.804,BH0433:94.010);
