# Supplementary material for: Comparative genomics of Thermus thermophilus and Deinococcus radiodurans: divergent routes of adaptation to thermophily and radiation resistance
Source: BMC Evol Biol. 2005 Oct 20;5:57. doi: 10.1186/1471-2148-5-57 (PMC1274311; doi:10.1186/1471-2148-5-57)
Supplement: Additional File 7 — contains compressed file for all the trees (in PHYLIP format) for proteins from DR-TT core that had best hits to thermophiles. [file 1471-2148-5-57-S7.zip › TTC1718.COG0778.ml.tre]

((APE1044:22.025,PAE2273:34.162):26.300,(DR1399:61.073,(((((lin0935:24.805,
SA0367:43.509):13.420,(L187716:26.994,lin0323:31.025):15.999):5.959,
BS_ywcG:34.919):11.754,(((mdaA:4.888,STM0874:7.445):18.885,VC0715:41.545):12.094,
(((lin2216:47.751,(BH2953:35.795,((CAC0718:33.869,APE0084:118.163):9.176,
BS_ycnD:24.613):8.469):13.884):9.909,(SP1710:19.940,L159954:30.391):43.431):6.601,
BH1048:38.814):9.445):9.065):9.705,Cgl2773:67.958):26.619):9.925,
46200020:33.792);
