# Supplementary material for: Comparative genomics of Thermus thermophilus and Deinococcus radiodurans: divergent routes of adaptation to thermophily and radiation resistance
Source: BMC Evol Biol. 2005 Oct 20;5:57. doi: 10.1186/1471-2148-5-57 (PMC1274311; doi:10.1186/1471-2148-5-57)
Supplement: Additional File 7 — contains compressed file for all the trees (in PHYLIP format) for proteins from DR-TT core that had best hits to thermophiles. [file 1471-2148-5-57-S7.zip › TTC1730.COG0735.ml.tre]

(((DR0865:114.344,TM1776:48.269):24.406,(CAC1682:39.265,lin2070:48.988):24.917)
:11.633,((((((TM1515:97.369,46200032:75.127):12.333,(L105533:67.531,
Cj0322:75.747):18.349):16.744,(slr1738:83.940,(MA1005:79.786,aq_1207:47.837):14.514)
:5.659):12.657,(MA0971:81.922,(CAC2634:51.629,20808186:13.821):27.533):9.646)
:19.894,(SPy0187:68.193,(SA1678:16.726,((lin1791:23.097,BS_perR:5.996):7.697,
BH0951:12.699):17.453):21.961):24.238):19.806,(Cj0400:68.255,(RSc2747:45.782,
NMB0205:26.088):64.399):21.110):11.266,lin1483:112.485);
