# Supplementary material for: Comparative genomics of Thermus thermophilus and Deinococcus radiodurans: divergent routes of adaptation to thermophily and radiation resistance
Source: BMC Evol Biol. 2005 Oct 20;5:57. doi: 10.1186/1471-2148-5-57 (PMC1274311; doi:10.1186/1471-2148-5-57)
Supplement: Additional File 7 — contains compressed file for all the trees (in PHYLIP format) for proteins from DR-TT core that had best hits to thermophiles. [file 1471-2148-5-57-S7.zip › TTC1798.COG0105.ml.tre]

(((((((BS_ndk:20.887,SA1301:29.023):9.439,BH1654:21.143):5.831,(
(sll1852:29.889,(YKL067w:22.499,SPAC806_07:28.535):17.037):4.436,
VNG1160G:35.174):6.471):5.253,lin2043:28.413):8.084,(((AF0767:8.569,
(MA1524:32.527,(MK1591:20.600,APE2377:31.767):9.282):3.624):8.219,
(((PH0698:9.772,PAB1489:9.464):13.957,(SSO0230:33.761,MJ1265:26.627):6.968)
:8.952,MTH258:30.783):2.750):6.959,Rv2445c:42.052):4.059):8.018,
DR2499:26.372):9.270,Cj0332c:52.209,46200100:13.853);
