# Supplementary material for: Comparative genomics of Thermus thermophilus and Deinococcus radiodurans: divergent routes of adaptation to thermophily and radiation resistance
Source: BMC Evol Biol. 2005 Oct 20;5:57. doi: 10.1186/1471-2148-5-57 (PMC1274311; doi:10.1186/1471-2148-5-57)
Supplement: Additional File 7 — contains compressed file for all the trees (in PHYLIP format) for proteins from DR-TT core that had best hits to thermophiles. [file 1471-2148-5-57-S7.zip › TTC1806_DNA_pol.ml_spec.tre]

((Chlamydiatrachomatis_15605274:5.063,Chlamydiamuridarum_7190859:3.829):14.855,(((((Mesorhizobiumloti_13471011:20.873,Agrobacteriumtumefaciens_17935192:16.995)
:50.233,(Pseudomonasaeruginosa_15598836:32.335,((Escherichiacoli_1786381:4.403,Yersiniapestis_22126996:6.945):10.112,
(Haemophilusinfluenzae_46133107:7.630,Pasteurellamultocida_12720237:9.864):15.539):18.938):26.640):15.051,((
(Mycobacteriumtuberculosis_15608685:18.094,Corynebacteriumglutamicum_41326305:25.851):51.665,(Thermusthermophilus_46200108:28.399,Deinococcusradiodurans_6458195:34.247):29.771)
:9.523,(Moorellathermoacetica_49235016:38.606,(Thermoanaerobactertengcongensis_20808235:23.072,Clostridiumacetobutylicum_15023379:35.386):23.718):8.447):8.025)
:6.963,(((Helicobacterpylori_15612418:33.946,Campylobacterjejuni_57237020:39.455):29.975,Aquifexaeolicus_15606309:59.883):6.874,
Borreliaburgdorferi_2688500:59.497):7.721):7.910,(Nostocsp._17132711:14.413,Synechocystissp._16332330:16.876):53.137):55.131,
Chlamydophilapneumoniae_33236533:16.578);
