# Supplementary material for: Comparative genomics of Thermus thermophilus and Deinococcus radiodurans: divergent routes of adaptation to thermophily and radiation resistance
Source: BMC Evol Biol. 2005 Oct 20;5:57. doi: 10.1186/1471-2148-5-57 (PMC1274311; doi:10.1186/1471-2148-5-57)
Supplement: Additional File 7 — contains compressed file for all the trees (in PHYLIP format) for proteins from DR-TT core that had best hits to thermophiles. [file 1471-2148-5-57-S7.zip › TTC1814.COG1968.ml.tre]

(aq_2195:33.033,(((Cj0205:43.823,((CAC0501:25.068,((SP0457:14.248,
L58643:23.296):8.120,SPy0280:23.439):19.841):21.823,FN1702:26.338):17.278):17.954,
(((bacA:0.001,STM3205:1.768):5.996,YPO0649:10.624):29.736,DR0454:56.914):8.778)
:5.353,(((((AGc505:4.652,SMc00408:13.170):9.894,BMEII0258:20.655):3.892,
CC3605:26.991):6.058,mll4634:15.051):28.504,((NMB0408:28.858,XF1841:74.890):10.285,
(RSc0701:27.055,PA1959:37.068):8.722):13.335):5.503):22.515,46200116:42.093);
