# Supplementary material for: Comparative genomics of Thermus thermophilus and Deinococcus radiodurans: divergent routes of adaptation to thermophily and radiation resistance
Source: BMC Evol Biol. 2005 Oct 20;5:57. doi: 10.1186/1471-2148-5-57 (PMC1274311; doi:10.1186/1471-2148-5-57)
Supplement: Additional File 7 — contains compressed file for all the trees (in PHYLIP format) for proteins from DR-TT core that had best hits to thermophiles. [file 1471-2148-5-57-S7.zip › TTC1859.COG0494.ml.tre]

((((Rv3908:11.642,Cgl3026:27.336):24.725,CPn0917:112.469):14.153,((
Rv2985_1:17.520,Cgl1286_1:31.432):41.105,(((PAE0252:10.550,PAE0714:45.805):20.375,
VNG0431G:61.408):23.090,(((((DR0004:24.520,DR0329:48.658):21.201,BH1893:58.407)
:21.251,(BS_mutT:42.896,RSc0747:93.872):41.470):9.957,(MA2655:72.385,
(TM1181:64.776,L168057:87.521):22.662):16.209):13.509,((L65733:49.586,
Cgl2168:92.409):18.560,sll1045:108.332):7.001):14.737):0.001):13.335):6.137,
aq_158:16.945,46200161:41.066);
