# Supplementary material for: Comparative genomics of Thermus thermophilus and Deinococcus radiodurans: divergent routes of adaptation to thermophily and radiation resistance
Source: BMC Evol Biol. 2005 Oct 20;5:57. doi: 10.1186/1471-2148-5-57 (PMC1274311; doi:10.1186/1471-2148-5-57)
Supplement: Additional File 7 — contains compressed file for all the trees (in PHYLIP format) for proteins from DR-TT core that had best hits to thermophiles. [file 1471-2148-5-57-S7.zip › TTC1862.COG2110.ml.tre]

((((MK0950:25.056,aq_987:30.511):9.176,APE1648:53.622):13.970,Rv1899c_2:48.288)
:7.111,((PAE1111:24.176,SSO2899:31.201):9.586,(TM0508_2:18.180,(
((((MA1614:25.120,((PA3693:23.814,RSc0334:23.331):8.965,mll7730:25.853):6.591)
:5.484,lin2902:43.757):3.715,(((STM1147:7.909,ymdB:16.518):15.931,
DR2288:37.282):10.252,(TVN0719:39.687,Ta1105:32.704):14.955):1.548):10.793,
FN1951:42.412):20.826,(PAB0445:14.196,PH1513:1.893):50.026):9.190):13.392):25.181,
46200164:37.729);
