# Supplementary material for: Comparative genomics of Thermus thermophilus and Deinococcus radiodurans: divergent routes of adaptation to thermophily and radiation resistance
Source: BMC Evol Biol. 2005 Oct 20;5:57. doi: 10.1186/1471-2148-5-57 (PMC1274311; doi:10.1186/1471-2148-5-57)
Supplement: Additional File 7 — contains compressed file for all the trees (in PHYLIP format) for proteins from DR-TT core that had best hits to thermophiles. [file 1471-2148-5-57-S7.zip › TTC1877.COG1002.ml.tre]

(PAE0242:55.898,((((Ta1336:39.515,CAC3535:79.900):27.066,MJECS02:74.174):11.157,
(DRB0137:104.422,(VNG6135C:0.001,VNG7096:0.281):44.180):16.493):23.499,
CC0826:142.545):59.385,46200179:43.473);
