# Supplementary material for: Comparative genomics of Thermus thermophilus and Deinococcus radiodurans: divergent routes of adaptation to thermophily and radiation resistance
Source: BMC Evol Biol. 2005 Oct 20;5:57. doi: 10.1186/1471-2148-5-57 (PMC1274311; doi:10.1186/1471-2148-5-57)
Supplement: Additional File 7 — contains compressed file for all the trees (in PHYLIP format) for proteins from DR-TT core that had best hits to thermophiles. [file 1471-2148-5-57-S7.zip › TTC1929.COG0135.ml.tre]

((((((TM0139:19.681,((lin1670:24.273,L0050_1:52.341):8.736,SPBC1539_0:46.990)
:14.436):4.907,(aq_2076:33.906,MK0508:58.464):15.338):9.572,(PAE2499:77.905,
VNG1648G:38.335):20.771):5.160,((PA3113:17.013,RSc1984:37.630):5.804,
(NMB0688:29.634,XF1374:42.709):10.585):15.386):6.119,DR0123:60.076):5.441,
((all5288:10.099,sll0356:46.173):36.328,((((YPO2205_2:16.946,STM1725_2:10.001)
:10.158,BU279_2:45.381):2.121,VC1171_2:35.986):6.572,HI1389_1_2:27.552):43.073)
:4.474,46200231:49.695);
