# Supplementary material for: Comparative genomics of Thermus thermophilus and Deinococcus radiodurans: divergent routes of adaptation to thermophily and radiation resistance
Source: BMC Evol Biol. 2005 Oct 20;5:57. doi: 10.1186/1471-2148-5-57 (PMC1274311; doi:10.1186/1471-2148-5-57)
Supplement: Additional File 7 — contains compressed file for all the trees (in PHYLIP format) for proteins from DR-TT core that had best hits to thermophiles. [file 1471-2148-5-57-S7.zip › TTC1944.COG0787.ml.tre]

((((slr0827:18.573,alr2458:19.771):21.645,Rv3423c:57.967):11.242,(
(((lin0885:34.951,((SPy1802:25.275,SP1698:26.626):10.162,L0103:30.300):13.840)
:5.818,((SA1874:45.975,BS_yncD:39.283):6.589,(BS_dal:28.745,BH0520:25.227):10.839)
:4.820):8.812,(aq_1827:55.177,FN0406:55.456):24.203):5.383,CAC0492:48.431):8.531)
:8.121,((DR1086:72.224,((PA5302:28.412,NMB1651:38.382):30.179,(CC1661:35.514,
AGl3051:49.442):30.927):10.792):2.835,CAC3331:84.932):5.329,46200246:73.348);
