# Supplementary material for: Comparative genomics of Thermus thermophilus and Deinococcus radiodurans: divergent routes of adaptation to thermophily and radiation resistance
Source: BMC Evol Biol. 2005 Oct 20;5:57. doi: 10.1186/1471-2148-5-57 (PMC1274311; doi:10.1186/1471-2148-5-57)
Supplement: Additional File 7 — contains compressed file for all the trees (in PHYLIP format) for proteins from DR-TT core that had best hits to thermophiles. [file 1471-2148-5-57-S7.zip › TTC1952.COG0219.ml.tre]

(DR0231:49.963,((((PA5127:20.348,(((((HI0766:4.677,PM1513:6.460):10.619,
(YPO0071:7.360,(yibK:1.117,STM3695:2.707):4.089):6.176):6.560,
VC2695:28.282):4.630,NMB0268:21.565):10.312,(RSc0358:24.104,XF1972:24.477):7.437)
:7.044):3.785,Rv3366:49.390):16.172,((FN0809:28.150,CAC0700:30.801):10.971,
(SA1672:18.860,BS_cspR:20.364):25.093):13.096):4.902,((alr3352:19.528,
slr0992:32.576):21.357,(CPn0660:23.673,CT540:5.331):44.378):13.220):21.211,
46200254:19.663);
