# Supplementary material for: Comparative genomics of Thermus thermophilus and Deinococcus radiodurans: divergent routes of adaptation to thermophily and radiation resistance
Source: BMC Evol Biol. 2005 Oct 20;5:57. doi: 10.1186/1471-2148-5-57 (PMC1274311; doi:10.1186/1471-2148-5-57)
Supplement: Additional File 7 — contains compressed file for all the trees (in PHYLIP format) for proteins from DR-TT core that had best hits to thermophiles. [file 1471-2148-5-57-S7.zip › TTC1962.COG0475.ml.tre]

(aq_415:22.245,(((AF0217:78.174,(BS_yjbQ_1:32.352,SA0868_1:23.028):36.205):14.858,
((MJ1275:62.431,alr0656_1:87.070):23.103,((((L176399:37.268,pli0079:63.192):22.586,
((CC3496_1:60.085,PA1207_1:51.581):28.757,DR2367_1:87.005):79.596):15.118,
(aq_929:77.496,(((PAB0084:8.002,PH0136:11.282):41.813,PH0302:32.499):10.600,
(MA4083:96.350,PH1594:68.380):12.694):9.326):6.457):7.003,CAC0444:54.761):22.866)
:37.658):35.057,(Cj1684c:71.138,HP1183:66.559):46.448):45.732,46200264:39.596);
